# Supplementary material for: A genome-scale single-cell CRISPRi map of trans gene regulation across human pluripotent stem cell lines
Source: Cell Genom. 2025 Dec 1;6(2):101076. doi: 10.1016/j.xgen.2025.101076 (PMC12903452; doi:10.1016/j.xgen.2025.101076)
Supplement: Table S1. Selected genes for CRISPR knockdown in the genome-scale screen, related to Figure 1 [file mmc2.xlsx]

## Sheet: ST1-1_GuidePanel
Gene	Guide Sequence	Time of Measurement (DPI)	Growth Effects in iPSCs	Growth Effects in Cancer Lines	High Expression in iPSCs
GATA3	AAAAAAAAAATACTGAGAGA	6	FALSE	TRUE	FALSE
GATA3	GAAAGTATCAAGACGGCGCC	6	FALSE	TRUE	FALSE
GATA3	TCTGCGAACACTGAGCTGCC	6	FALSE	TRUE	FALSE
JAG1	AAAAAAACCAGCCTAGCTCG	6	FALSE	TRUE	FALSE
JAG1	ACGCGTCATTGTGTTACCTG	6	FALSE	TRUE	FALSE
JAG1	GTCCTTCTCCGAGAGCCGGG	6	FALSE	TRUE	FALSE
CCNI	AAAAAAAGAAAGGGGAAAGG	6	FALSE	FALSE	TRUE
CCNI	AATAAGAAAAAGCGAGACAG	6	FALSE	FALSE	TRUE
CCNI	GCCTTCCCCGCGAGCGGACG	6	FALSE	FALSE	TRUE
ANLN	TGTGTCTCCTGGAAAAAACC	3, 4, 5	TRUE	TRUE	TRUE
AASDHPPT	AAAAAAGACCTGTAGTACCA	3, 4, 5	TRUE	TRUE	TRUE
HIST1H2BF	AAAAAAGGGCTCCAAAAAGG	6	FALSE	TRUE	FALSE
HIST1H2BF	GGAGCAGGAGCGGACTTAGC	6	FALSE	TRUE	FALSE
HIST1H2BF	GGAGCGGACTTAGCAGGTTC	6	FALSE	TRUE	FALSE
C22orf42	AAAAAAGTCCAAGAGGCACA	6	FALSE	TRUE	FALSE
C22orf42	AACACACAAAAAAGTCCAAG	6	FALSE	TRUE	FALSE
C22orf42	CATTCTGTCCTTGTGCCTCT	6	FALSE	TRUE	FALSE
ETV4	GGGGCTAGGCCGGAGTAAGG	3, 4, 5	TRUE	FALSE	TRUE
ZC3H13	AAAAACACTACCAGGCCGCT	3, 4, 5	TRUE	TRUE	TRUE
ZC3H13	AGAGATTGTAGATTAAGAAA	3, 4, 5	TRUE	TRUE	TRUE
ZC3H13	AAGGCAACAAAAACACTACC	3, 4, 5	TRUE	TRUE	TRUE
ZEB2	AAAAACCTCGCCAAGAGTGT	6	FALSE	TRUE	FALSE
ZEB2	ACCTCGCCAAGAGTGTCGGG	6	FALSE	TRUE	FALSE
ZEB2	GTCCTGCCTCCCGACACTCT	6	FALSE	TRUE	FALSE
ZC3H4	GAGAGCGGGCGAGCGCCGCG	3, 4, 5	TRUE	TRUE	FALSE
E2F6	AAAAAGAGGAGGGAGACCCG	6	FALSE	TRUE	FALSE
E2F6	ACGCAGACGGAAAAAGAGGA	6	FALSE	TRUE	FALSE
E2F6	GACGCAGACGGAAAAAGAGG	6	FALSE	TRUE	FALSE
HDAC8	GCGGAAGATGGAGGAGCCGG	3, 4, 5	TRUE	TRUE	FALSE
NMNAT1	AAAAAGCGACCAGTTTCTCA	6	FALSE	TRUE	FALSE
NMNAT1	AAAAGCGACCAGTTTCTCAG	6	FALSE	TRUE	FALSE
NMNAT1	GGCGCGGTAAGCTCCCCGCA	6	FALSE	TRUE	FALSE
PIK3C2A	AAAAATGGCTCGGACTGTGG	6	FALSE	FALSE	TRUE
PIK3C2A	CGGCGGCTGAGCCAGCTGAG	6	FALSE	FALSE	TRUE
PIK3C2A	TCGGACTGTGGCGGCTTCGG	6	FALSE	FALSE	TRUE
KLKB1	AAAACACAATTGCTTCTTGG	6	FALSE	TRUE	FALSE
KLKB1	CTGAAAACACAATTGCTTCT	6	FALSE	TRUE	FALSE
KLKB1	TCTTGTCACTTAAAAATGAA	6	FALSE	TRUE	FALSE
CRIP3	AAAACAGGTTGCTGGCAACG	6	FALSE	FALSE	TRUE
CRIP3	CCAGCTCATAGCTCCGCTCC	6	FALSE	FALSE	TRUE
CRIP3	CCTGGAGCGGAGCTATGAGC	6	FALSE	FALSE	TRUE
SLC25A45	CCCCTATCTTTCCCCTGGGA	3, 4, 5	TRUE	FALSE	FALSE
HDAC9	AAAACCCTCAGTCCTGCAAG	6	FALSE	TRUE	FALSE
HDAC9	CACAGACACAGATAGGAGAA	6	FALSE	TRUE	FALSE
HDAC9	GCACAGACACAGATAGGAGA	6	FALSE	TRUE	FALSE
DIEXF	TTGCCCACTTGCAAGAGTCG	3, 4, 5	TRUE
HIGD1A	AAAACCTCTCACACCCCAAC	6	FALSE	FALSE	TRUE
HIGD1A	AGGTAAGCGAAACAAGCCGG	6	FALSE	FALSE	TRUE
HIGD1A	TAGGTAAGCGAAACAAGCCG	6	FALSE	FALSE	TRUE
JKAMP	AAAACCTTCAGGCGGCCCAT	6	FALSE	FALSE	TRUE
JKAMP	CTCACCCATGGGCCGCCTGA	6	FALSE	FALSE	TRUE
JKAMP	TTCGAGAAGCACTAGATCAG	6	FALSE	FALSE	TRUE
MLF1	AAAACGATGTTAACTCGCCG	6	FALSE	FALSE	TRUE
MLF1	CTGGAGGCTAGCTCTTGTCG	6	FALSE	FALSE	TRUE
MLF1	GCTAGCTCTTGTCGCGGCCG	6	FALSE	FALSE	TRUE
RTCB	AAAACTGTAGCAAAAACTCC	3, 4, 5	TRUE	TRUE	TRUE
RTCB	CTCTGAGAAGCCGGACTACG	3, 4, 5	TRUE	TRUE	TRUE
ICE1	CACTAAAAAGAAACGCTACC	3, 4, 5	TRUE	TRUE	TRUE
ELMOD3	AAAAGAGCTTTCCAAACTTG	6	FALSE	TRUE	FALSE
ELMOD3	AAAGAGCTTTCCAAACTTGG	6	FALSE	TRUE	FALSE
ELMOD3	TGAGGCCTAGCCGAGGCGGC	6	FALSE	TRUE	FALSE
TMX3	AAAAGAGGGATAAAGACACT	6	FALSE	TRUE	FALSE
TMX3	GAAGCTGACTGTGCAAAAGA	6	FALSE	TRUE	FALSE
TMX3	TCAGCTTCTGCAGCTCTCCC	6	FALSE	TRUE	FALSE
PFDN1	AAAAGAGGGTCTTTGGCAGG	6	FALSE	TRUE	TRUE
PFDN1	CTTCAGCTCTAGATCCACGG	6	FALSE	TRUE	TRUE
PFDN1	TCTTCAGCTCTAGATCCACG	6	FALSE	TRUE	TRUE
CTSC	AAAAGAGGTGAAGAATTACC	6	FALSE	TRUE	TRUE
CTSC	GGGCCCAGCACCCATGCTGC	6	FALSE	TRUE	TRUE
CTSC	TTCTCAGCTCCCTGCAGCAT	6	FALSE	TRUE	TRUE
UTP11	ACAGCCTTGGAAAAGATCAG	3, 4, 5	TRUE	TRUE	TRUE
WDR24	AAAAGATTGGGGTTCGCGCG	6	FALSE	TRUE	FALSE
WDR24	AAAGATTGGGGTTCGCGCGG	6	FALSE	TRUE	FALSE
WDR24	GTAAAAGATTGGGGTTCGCG	6	FALSE	TRUE	FALSE
KLHL4	AAAAGCCTTCTCTCACAGAA	6	FALSE	TRUE	FALSE
KLHL4	AGAAAAACAAGAGATAACAA	6	FALSE	TRUE	FALSE
KLHL4	CTTCTCTCACAGAAAGGAAA	6	FALSE	TRUE	FALSE
PIN4	AAAAGCGGGGAAAGGTAGAG	6	FALSE	TRUE	TRUE
PIN4	CCCATTCTCCTTGATCGCTC	6	FALSE	TRUE	TRUE
PIN4	TAGAGCGGCCAGAGCGATCA	6	FALSE	TRUE	TRUE
ATF7IP	AAAAGCTGAGGCGGCAACGT	6	FALSE	TRUE	TRUE
ATF7IP	AAGCGCGCGAAAAGCTGAGG	6	FALSE	TRUE	TRUE
ATF7IP	AAGCTGAGGCGGCAACGTCG	6	FALSE	TRUE	TRUE
OLFML3	AAAAGGAACAAGATGAGGAG	6	FALSE	TRUE	TRUE
OLFML3	AAGGAACAAGATGAGGAGAG	6	FALSE	TRUE	TRUE
OLFML3	ATGACAAAAGGAACAAGATG	6	FALSE	TRUE	TRUE
SMNDC1	GGGTCGCCTTGCTGTCGTCG	3, 4, 5	TRUE	TRUE	TRUE
SMNDC1	AAAAGGAAGAACTCGGTCGG	3, 4, 5	TRUE	TRUE	TRUE
OAZ2	AAAAGGAGGCGCTCGGCCCG	6	FALSE	FALSE	TRUE
OAZ2	CTGAGGCAAAAGGAGGCGCT	6	FALSE	FALSE	TRUE
OAZ2	GCGCGCGGGGTCGATCTCTG	6	FALSE	FALSE	TRUE
CDV3	AAAAGGCACGCGCGAGCCAG	6	FALSE	FALSE	TRUE
CDV3	CCGCTCTCCCCACAACCTGA	6	FALSE	FALSE	TRUE
CDV3	GAGGTTCTGGCGAGAGTGCT	6	FALSE	FALSE	TRUE
VPS16	ACCAGCCATGGACTGCTACA	3, 4, 5	TRUE	TRUE	FALSE
VPS16	TAAAAGGCAGAGTCCCCGAG	3, 4, 5	TRUE	TRUE	FALSE
CFLAR	AAAAGGGACTCCCGGAGCTA	6	FALSE	TRUE	FALSE
CFLAR	AAAGGGACTCCCGGAGCTAG	6	FALSE	TRUE	FALSE
CFLAR	GAGTCCCCACCCCTAGCTCC	6	FALSE	TRUE	FALSE
SOX2	AAAAGTATCAGGAGTTGTCA	3, 4, 5	TRUE	TRUE	TRUE
SOX2	AAGAGAGTGTTTGCAAAAGG	3, 4, 5	TRUE	TRUE	TRUE
NTS	AAAAGTCAGAAGCACACTGA	6	FALSE	FALSE	TRUE
NTS	AAGTCAGAAGCACACTGAAG	6	FALSE	FALSE	TRUE
NTS	TCACTTTCAAAGCCAGCTGA	6	FALSE	FALSE	TRUE
ZMYND8	AAAAGTCGAGCTTACCTCTG	6	FALSE	TRUE	TRUE
ZMYND8	CCACAATTCGGATGTCTCAG	6	FALSE	TRUE	TRUE
ZMYND8	TGTTAACAATGCATCCACAG	6	FALSE	TRUE	TRUE
DDX3Y	AAAATCGGGTAGTCCACTGT	6	FALSE		TRUE
DDX3Y	CCTGAAGAGAAGCGAAAAAT	6	FALSE		TRUE
DDX3Y	GTAGGTGTGAGACCGAATAG	6	FALSE		TRUE
TIMM23	AAAATCTTCAGAGTGACTGT	6	FALSE	TRUE	TRUE
TIMM23	AATAACTGGGAGCACATGAA	6	FALSE	TRUE	TRUE
TIMM23	TCAGAGTGACTGTTGGAGCA	6	FALSE	TRUE	TRUE
IKBKB	AAAATGCGGGAATCTTAACG	6	FALSE	TRUE	FALSE
IKBKB	AAATGCGGGAATCTTAACGC	6	FALSE	TRUE	FALSE
IKBKB	GAATCTTAACGCGGGCAGCG	6	FALSE	TRUE	FALSE
SNX17	AAAATGGCGAGTGAGGCTGC	6	FALSE	FALSE	TRUE
SNX17	AAATGGCGAGTGAGGCTGCG	6	FALSE	FALSE	TRUE
SNX17	TGCGGGGACTCGCTGAGCAG	6	FALSE	FALSE	TRUE
CTDNEP1	AAAATGGCGCCTGTCAGAGT	6	FALSE	TRUE	TRUE
CTDNEP1	CGGGGGTCCTTTAGCCGCTG	6	FALSE	TRUE	TRUE
CTDNEP1	GCTGCAGCCCCGGTCCCCAG	6	FALSE	TRUE	TRUE
MED4	TGCGTCTTCGAGTGGTGAGA	3, 4, 5	TRUE	TRUE	TRUE
MED4	AAGGAGAAGGAGCGGCTGGG	3, 4, 5	TRUE	TRUE	TRUE
MED4	AAAATGGCTGCGTCTTCGAG	3, 4, 5	TRUE	TRUE	TRUE
TNFRSF1A	AAAATTAAAGCAGAGAGGAG	6	FALSE	TRUE	TRUE
TNFRSF1A	CTGGACTGAGGCTCCAGTTC	6	FALSE	TRUE	TRUE
TNFRSF1A	GAAAATTAAAGCAGAGAGGA	6	FALSE	TRUE	TRUE
KDM5A	AAACAATAACAAACGGGAGG	6	FALSE	TRUE	FALSE
KDM5A	AAGAAACAATAACAAACGGG	6	FALSE	TRUE	FALSE
KDM5A	TTGCAAGAAACAATAACAAA	6	FALSE	TRUE	FALSE
GOLPH3	AAACACCCCGAGCTCCAAGG	6	FALSE	TRUE	TRUE
GOLPH3	TCGGGGTGTTTCGGGGACTG	6	FALSE	TRUE	TRUE
GOLPH3	TTGGAGCTCGGGGTGTTTCG	6	FALSE	TRUE	TRUE
SMC4	CCCGGAGCCGAAACACCGGT	3, 4, 5	TRUE	TRUE	TRUE
DPH3	AAACACTGCCATGGTCAGCG	6	FALSE	TRUE	TRUE
DPH3	CTCGTCATGAAACACTGCCA	6	FALSE	TRUE	TRUE
DPH3	GAGCTGGCCTCGGACTGCTG	6	FALSE	TRUE	TRUE
MTMR6	AAACACTTCCCCAAACCCCG	6	FALSE	TRUE	FALSE
MTMR6	CAAACCCCGCGGCCTCCCGG	6	FALSE	TRUE	FALSE
MTMR6	CCTGCCCCGAGTCCCCCGGG	6	FALSE	TRUE	FALSE
ZNF593	AAACAGCCCGGCCGGCCAAG	6	FALSE	TRUE	TRUE
ZNF593	ATGGCCAGAAACAGCCCGGC	6	FALSE	TRUE	TRUE
ZNF593	TGTCCGGCGGGAGCGACCCA	6	FALSE	TRUE	TRUE
PRTFDC1	AAACATGGCCGGGAGCAGCG	6	FALSE	TRUE	FALSE
PRTFDC1	AGACTACGGGCGAGGCGTCG	6	FALSE	TRUE	FALSE
PRTFDC1	GAGGCGCCAGACTACGGGCG	6	FALSE	TRUE	FALSE
DDX28	AAACATGGCTCTAACGCGGC	6	FALSE	TRUE	FALSE
DDX28	AGGGAAACATGGCTCTAACG	6	FALSE	TRUE	FALSE
DDX28	CAGGAGCAACCGAGTCACGA	6	FALSE	TRUE	FALSE
GTF3C3	TGAACCCTGACATGTTTACA	3, 4, 5	TRUE	TRUE	TRUE
GTF3C3	AAACATGTCAGGGTTCAGTC	3, 4, 5	TRUE	TRUE	TRUE
ALG8	AAACCAATTGCCAGTACCCG	6	FALSE	TRUE	TRUE
ALG8	GCGGCGCTCACAATTGCCAC	6	FALSE	TRUE	TRUE
ALG8	GGCGGCGCTCACAATTGCCA	6	FALSE	TRUE	TRUE
INTS7	AAGCTTGCAAACTCTACCCC	3, 4, 5	TRUE	TRUE	FALSE
CCDC58	AAACCCCATCACCTGGAACT	6	FALSE	TRUE	TRUE
CCDC58	ATGAGGAAAACCCCATCACC	6	FALSE	TRUE	TRUE
CCDC58	TCGCCGAGTTCCAGGTGATG	6	FALSE	TRUE	TRUE
SDF2	AAACCCCCCAACAACAGCAG	3, 4, 5	TRUE	FALSE	TRUE
SDF2	GTACCTCTGCTGTTGTTGGG	3, 4, 5	TRUE	FALSE	TRUE
ZBTB4	CAGTGCAAAAGGGAGCAGCG	3, 4, 5	TRUE	FALSE	FALSE
FGF2	AAACCCGAGCGAGTAGGGGG	6	FALSE	FALSE	TRUE
FGF2	AGAAAACCCGAGCGAGTAGG	6	FALSE	FALSE	TRUE
FGF2	CCCAGAAAACCCGAGCGAGT	6	FALSE	FALSE	TRUE
KATNA1	AAACCCGCCAGGGTCACTTC	6	FALSE	FALSE	TRUE
KATNA1	ATTTGAAGACAAACCCGCCA	6	FALSE	FALSE	TRUE
KATNA1	GGCACCGGAAGTGACCCTGG	6	FALSE	FALSE	TRUE
TLE1	AAACCGCGTGTTAATGTAAG	6	FALSE	FALSE	TRUE
TLE1	GGCGCGAGAGGCGCGGGCGG	6	FALSE	FALSE	TRUE
TLE1	GTTAATGTAAGCGGCGCGAG	6	FALSE	FALSE	TRUE
SMAD4	AAACCGCTCCGTTACCGCAG	6	FALSE	TRUE	TRUE
SMAD4	ACAAGTTGGCAGCAACAACA	6	FALSE	TRUE	TRUE
SMAD4	CGCAGCGGCGACGACGACCA	6	FALSE	TRUE	TRUE
CREB5	AAACCTCATGGACATCACTG	6	FALSE	TRUE	FALSE
CREB5	CAGCCTCAGTGATGTCCATG	6	FALSE	TRUE	FALSE
CREB5	TCATGTTCTGCACCTCAGGA	6	FALSE	TRUE	FALSE
ZNF544	AAACCTCCGAGCCAACCTTG	6	FALSE	FALSE	TRUE
ZNF544	CCAGACTCACCTGCACGCAC	6	FALSE	FALSE	TRUE
ZNF544	GTGCGTGCAGGTGAGTCTGG	6	FALSE	FALSE	TRUE
DR1	AAACCTTCCCTGGCATCTGG	3, 4, 5	TRUE	TRUE	TRUE
DR1	GGTGGTCCCTCCAGATGCCA	3, 4, 5	TRUE	TRUE	TRUE
NIPAL3	AAACCTTCTGAGAAATGACT	6	FALSE	TRUE	FALSE
NIPAL3	CTCGGACTCTTCGTGCAACC	6	FALSE	TRUE	FALSE
NIPAL3	GGACTCTTCGTGCAACCCGG	6	FALSE	TRUE	FALSE
NAT14	AAACCTTGTCGAAGGACCAA	6	FALSE	FALSE	TRUE
NAT14	CGTCCCGCGCCACAAGAACA	6	FALSE	FALSE	TRUE
NAT14	GTCGAAGGACCAAAGGCGAC	6	FALSE	FALSE	TRUE
MED6	AAACGCTCTCGGAATTATGG	3, 4, 5	TRUE	TRUE	FALSE
MED6	TATAGCAATACAGTATACCT	3, 4, 5	TRUE	TRUE	FALSE
ATF1	AAACGGTAGCTTAGGACAGT	6	FALSE	FALSE	TRUE
ATF1	GGGACAAGCCTCCTTCTCGG	6	FALSE	FALSE	TRUE
ATF1	TGCCGAGGAAACGGTAGCTT	6	FALSE	FALSE	TRUE
RSBN1L	AAACGGTTCTTTCTCCGAGA	6	FALSE	FALSE	TRUE
RSBN1L	ACACAGTGCACGGGGCTCGG	6	FALSE	FALSE	TRUE
RSBN1L	CGGCAGCGACACAGTGCACG	6	FALSE	FALSE	TRUE
CWC25	TCCTGGGACTAGATCCCGCG	3, 4, 5	TRUE	TRUE	FALSE
FLI1	AAACGTGCACAGGGGAGTGA	6	FALSE	TRUE	FALSE
FLI1	ACAACAACAAACGTGCACAG	6	FALSE	TRUE	FALSE
FLI1	TACAACAACAAACGTGCACA	6	FALSE	TRUE	FALSE
HK2	AAACTCCGGCGCAGGAGTCC	6	FALSE	TRUE	FALSE
HK2	CTCTCCGATTCACAGGCGCG	6	FALSE	TRUE	FALSE
HK2	GTTGCATGAAACTCCGGCGC	6	FALSE	TRUE	FALSE
GLRX	AAACTCTTGAGCCATGCCGA	6	FALSE	FALSE	TRUE
GLRX	CCAAGCAATACCTGCAACTG	6	FALSE	FALSE	TRUE
GLRX	GAGACCGCAGCCCATCGGCA	6	FALSE	FALSE	TRUE
ARL6	AAACTGACGGGGACAGAGGG	6	FALSE	TRUE	FALSE
ARL6	ACCAGGTATCTCCTCAACGC	6	FALSE	TRUE	FALSE
ARL6	GAGGAATTCTAAAACTGACG	6	FALSE	TRUE	FALSE
CUTC	AAACTGCAGGCGCACGAGGG	6	FALSE	FALSE	TRUE
CUTC	GCCGGAGCCCAAATTCCAAG	6	FALSE	FALSE	TRUE
CUTC	TGGAAACTGCAGGCGCACGA	6	FALSE	FALSE	TRUE
ST13	AAACTGGGGGGGCTACGGCC	6	FALSE	TRUE	TRUE
ST13	AGGTGGTGGGCGAAACTGGG	6	FALSE	TRUE	TRUE
ST13	GGTGGTGGGCGAAACTGGGG	6	FALSE	TRUE	TRUE
SHC1	AAACTGTCTGGGTCTGAGCT	6	FALSE	TRUE	TRUE
SHC1	AACTGTCTGGGTCTGAGCTG	6	FALSE	TRUE	TRUE
SHC1	GATGGGGCCTGAAACTGTCT	6	FALSE	TRUE	TRUE
MED10	TGACCACCTAGAGGAGCACC	3, 4, 5	TRUE	TRUE	TRUE
BDH2	AAACTTTAGAACGGAAAGAG	6	FALSE	FALSE	TRUE
BDH2	CTTTAGAACGGAAAGAGGGG	6	FALSE	FALSE	TRUE
BDH2	TACTTTAAGCAGCGAGCTGA	6	FALSE	FALSE	TRUE
ZIC1	AAACTTTCACCTCCTCAGCC	6	FALSE	FALSE	TRUE
ZIC1	CTTTCACCTCCTCAGCCGGG	6	FALSE	FALSE	TRUE
ZIC1	TCAGTCTCGCGCTCACCGCC	6	FALSE	FALSE	TRUE
HMG20A	AAAGAAAGTCCCTTCCACAG	6	FALSE	FALSE	TRUE
HMG20A	GAAGTGAAGGCGATTGAGAG	6	FALSE	FALSE	TRUE
HMG20A	GCTGAGGGAATTGTCCTCTG	6	FALSE	FALSE	TRUE
ATM	AAAGAAGCCGTGGCCGCGGG	6	FALSE	TRUE	FALSE
ATM	ACTCCTCTCGCCTCCTCCCG	6	FALSE	TRUE	FALSE
ATM	CTAACGGAGAAAAGAAGCCG	6	FALSE	TRUE	FALSE
PCF11	CAAAATGGCGGCGGCAGTGG	3, 4, 5	TRUE	TRUE	FALSE
PCF11	GGAGAAAGAAGCTTCTGTGG	3, 4, 5	TRUE	TRUE	FALSE
ZNF330	AAAGAAGGTACTAACAGCCA	6	FALSE	FALSE	TRUE
ZNF330	ACAGCAGTAAATCCAACTCG	6	FALSE	FALSE	TRUE
ZNF330	GAAGGTACTAACAGCCAGGG	6	FALSE	FALSE	TRUE
RPP14	AAGCCAAACGTAAAGACACC	3, 4, 5	TRUE	TRUE	FALSE
RPP14	GAGTTTCTCGGGCCCAGCTG	3, 4, 5	TRUE	TRUE	FALSE
PRAMEF26	AATTAATGACTTACCAGATC	3, 4, 5	TRUE		FALSE
PRAMEF26	GTAAGTCATTAATTTCTGTA	3, 4, 5	TRUE		FALSE
PRAMEF26	AAAGACAGAACTCTATTTAG	3, 4, 5	TRUE		FALSE
EBP	AAAGACATGACTACCAACGC	6	FALSE	TRUE	TRUE
EBP	CAAAGACATGACTACCAACG	6	FALSE	TRUE	TRUE
EBP	TGGGTGCAAGGGGCCCGCGT	6	FALSE	TRUE	TRUE
GAD2	AAAGACCAAAAGCCAGAGCC	6	FALSE	TRUE	FALSE
GAD2	CCAGAGCCCGGAGATGCCAT	6	FALSE	TRUE	FALSE
GAD2	GCTCCAGTCTCCAAAGCCGA	6	FALSE	TRUE	FALSE
TRIM44	AAAGACCCTTTCCGCCGGCT	6	FALSE	FALSE	TRUE
TRIM44	GCAGCAAAGACCCTTTCCGC	6	FALSE	FALSE	TRUE
TRIM44	GGGTCTTTGCTGCTGCGCCC	6	FALSE	FALSE	TRUE
MICA	AAAGACCGGGCCCAGCCCCA	6	FALSE	TRUE	FALSE
MICA	CAGCCAGAAGCAGAAAGACC	6	FALSE	TRUE	FALSE
MICA	CTGAGAGGGTGGCGACGTCG	6	FALSE	TRUE	FALSE
C19orf48	AAAGACGCACGTGTCCTGAA	6	FALSE		TRUE
C19orf48	CGTGCGTCTTTCCACACAGC	6	FALSE		TRUE
C19orf48	CTTCGGAGAGAGAAATGCTG	6	FALSE		TRUE
DNAJB1	AAAGACTACTACCAGACGTT	6	FALSE	FALSE	TRUE
DNAJB1	CTACTACCAGACGTTGGGCC	6	FALSE	FALSE	TRUE
DNAJB1	TAAAGACTACTACCAGACGT	6	FALSE	FALSE	TRUE
PSMB7	AAAGAGAAGCCTCCAACTGG	3, 4, 5	TRUE	TRUE	TRUE
PSMB7	TCGGTGTATGCTCCACCAGT	3, 4, 5	TRUE	TRUE	TRUE
PSMB7	GTGTATGCTCCACCAGTTGG	3, 4, 5	TRUE	TRUE	TRUE
EEF1B2	AAAGAGAGCGCGCAAATTGT	6	FALSE	TRUE	TRUE
EEF1B2	GAAAGAGAGCGCGCAAATTG	6	FALSE	TRUE	TRUE
EEF1B2	GGGCGCCCCACGCTGAAGAG	6	FALSE	TRUE	TRUE
TMEM33	AAAGAGCCAACCTACGCCGC	6	FALSE	FALSE	TRUE
TMEM33	CGGCAATAACCTGGAGCCGG	6	FALSE	FALSE	TRUE
TMEM33	GGAGCGAAGGTGGAGCTTCG	6	FALSE	FALSE	TRUE
ASPM	AAAGAGGAGCCAAACAAGTA	6	FALSE	TRUE	TRUE
ASPM	AGGTTAGTGGAAAAGAAAAA	6	FALSE	TRUE	TRUE
ASPM	TAAACTCGCAAATTAAAAAG	6	FALSE	TRUE	TRUE
UCKL1	AAAGAGGCCTCCGAGCGCCA	6	FALSE	FALSE	TRUE
UCKL1	GCGAAGGATCAGCGTCCGCG	6	FALSE	FALSE	TRUE
UCKL1	GGCGCAGCCATGGCGCTCGG	6	FALSE	FALSE	TRUE
GSPT1	GAGCTAGCGACAAAGATCCC	3, 4, 5	TRUE	TRUE	TRUE
CDK5RAP3	AAAGATGGAGGTGTGGGGAC	6	FALSE	TRUE	TRUE
CDK5RAP3	AGACACAGGTTAGGGGTCCG	6	FALSE	TRUE	TRUE
CDK5RAP3	GGAGGAAAGATGGAGGTGTG	6	FALSE	TRUE	TRUE
WARS	TGTGGAAGACACTGCAGAGG	3, 4, 5	TRUE	TRUE	TRUE
WARS	AAAGATGGCAATACATACCC	3, 4, 5	TRUE	TRUE	TRUE
WARS	CAACTGCCCAGCGTGACCAG	3, 4, 5	TRUE	TRUE	TRUE
RBM19	AAGACGCTGACCAGTCGTGT	3, 4, 5	TRUE	TRUE	FALSE
UBE2D2	AAAGCAAAAGCCCAAGCCTC	6	FALSE	FALSE	TRUE
UBE2D2	CTCTTGGTCGGACAGCCGGA	6	FALSE	FALSE	TRUE
UBE2D2	TCCGGCTGTCCGACCAAGAG	6	FALSE	FALSE	TRUE
SIGIRR	AAAGCACCACGATGAGGCGT	6	FALSE	FALSE	TRUE
SIGIRR	CCGCTGCCGACGCCTCATCG	6	FALSE	FALSE	TRUE
SIGIRR	CGTCCGAAAGCACCACGATG	6	FALSE	FALSE	TRUE
MSH6	AAAGCACCGCATCTACCGCG	6	FALSE	FALSE	TRUE
MSH6	AGGAGCTCCGTCCGACAGAA	6	FALSE	FALSE	TRUE
MSH6	GCAAGGCCCAACCGTTCTGT	6	FALSE	FALSE	TRUE
KDM4A	AAAGCAGTAGGATCGGCCAG	6	FALSE	FALSE	TRUE
KDM4A	CAGGAGCTGAGCCTAAGCCC	6	FALSE	FALSE	TRUE
KDM4A	TCGCCTGCTGGAAAAGCAGT	6	FALSE	FALSE	TRUE
INTS13	CCGATCATCTCCTAGCACAC	3, 4, 5	TRUE	TRUE	TRUE
NT5DC4	AAAGCCACCAGGGGTCAGTG	3, 4, 5	TRUE		FALSE
NT5DC4	GCAGGGCCAGTGGGTGACAC	3, 4, 5	TRUE		FALSE
TBCD	AAAGCCAGGGATGAAGGATG	3, 4, 5	TRUE	TRUE	TRUE
TBCD	CCGCTAGAGCGCGAAAGCCA	3, 4, 5	TRUE	TRUE	TRUE
MTX2	AGGCCTGGCGGTAACCTTGG	3, 4, 5	TRUE	TRUE	TRUE
GOLT1A	AAAGCCCCCCAGGCTGAGTG	6	FALSE	TRUE	FALSE
GOLT1A	CATGCCGCACTCAGCCTGGG	6	FALSE	TRUE	FALSE
GOLT1A	GCAAGTGGAGCGTGGCCCAG	6	FALSE	TRUE	FALSE
THTPA	AAAGCCCGAGAGTCTCCTCG	6	FALSE	FALSE	TRUE
THTPA	CCTCGCGGGACCCACAGAGG	6	FALSE	FALSE	TRUE
THTPA	TCCTCGCGGGACCCACAGAG	6	FALSE	FALSE	TRUE
SEC62	AGGTAGCAAAGCCGAGCTCT	3, 4, 5	TRUE	TRUE	TRUE
TUSC3	AAAGCCGCTGCCATCCCGGA	6	FALSE	FALSE	TRUE
TUSC3	CAAAGCCGCTGCCATCCCGG	6	FALSE	FALSE	TRUE
TUSC3	GGATGGCAGCGGCTTTGCGA	6	FALSE	FALSE	TRUE
ZMYM2	AAAGCCGGGACTGGACCGAG	6	FALSE	FALSE	TRUE
ZMYM2	AGTTGTGCGTGTCGCCGAAG	6	FALSE	FALSE	TRUE
ZMYM2	GCGACACGCACAACTCCGCT	6	FALSE	FALSE	TRUE
MTPAP	AAAGCCTGACGATAGGCCGC	6	FALSE	TRUE	FALSE
MTPAP	GAGTTCTTCTCCGGGCACAC	6	FALSE	TRUE	FALSE
MTPAP	GGAGAAGAACTCGAGTCCAG	6	FALSE	TRUE	FALSE
TARS	AAAGCGACGGCCTAGAGGAG	3, 4, 5	TRUE	TRUE	TRUE
FAM89B	AAAGCGAGGCCTGCGGGCGG	6	FALSE	TRUE	FALSE
FAM89B	CCCGCAGGCCCCGCACCCCG	6	FALSE	TRUE	FALSE
FAM89B	TGGGCTCCGGCGGGGCCGCG	6	FALSE	TRUE	FALSE
ZNF211	AAAGCGGCTGACAGACAGAA	6	FALSE	TRUE	FALSE
ZNF211	AGACAGAACGGACCTCCGGG	6	FALSE	TRUE	FALSE
ZNF211	GACAGAACGGACCTCCGGGA	6	FALSE	TRUE	FALSE
SPATA5	TTGAAGCGCGCACATTGAGT	3, 4, 5	TRUE	TRUE	FALSE
SPATA5	AAAGCGGTTGAACCAAAGCG	3, 4, 5	TRUE	TRUE	FALSE
CPAMD8	AAAGCGGTTGTAGGAGAGAA	6	FALSE	TRUE	FALSE
CPAMD8	AGGAGACAGGGCGTCCTGTC	6	FALSE	TRUE	FALSE
CPAMD8	GGGACGGGGCTGTTGTTGCA	6	FALSE	TRUE	FALSE
GLUL	AAAGCTAGGCCGCGAGAGCG	6	FALSE	TRUE	TRUE
GLUL	GAGCGAGGTTAGGAGAGGAG	6	FALSE	TRUE	TRUE
GLUL	GGAGCGTGTGAGCAGTACTG	6	FALSE	TRUE	TRUE
MED18	AAAGCTCCTAGGTGCGCGGG	3, 4, 5	TRUE	TRUE	FALSE
MED18	TTATATCCACCCGCGCACCT	3, 4, 5	TRUE	TRUE	FALSE
MED18	ACGATTAGATACCAGCACTC	3, 4, 5	TRUE	TRUE	FALSE
POLL	AAAGCTGGAGTGCCCGACCC	6	FALSE	FALSE	TRUE
POLL	GGGGGTTGGAGAGACTCTTG	6	FALSE	FALSE	TRUE
POLL	GTCTCTCCAACCCCCAGAGT	6	FALSE	FALSE	TRUE
POLD3	AAAGCTGGTCCGCCATGGTG	3, 4, 5	TRUE	TRUE	FALSE
NOP9	CGCACGCTTGGCGACGTCGA	3, 4, 5	TRUE	TRUE	FALSE
FLAD1	AAAGGAACAAGGGAAAGAGC	6	FALSE	FALSE	TRUE
FLAD1	AAGGGAAAGAGCCGGTGAAG	6	FALSE	FALSE	TRUE
FLAD1	AGGCAGGTGAGAGTCTAAGA	6	FALSE	FALSE	TRUE
GTF2F2	CGGCTCTTCGCCTCTCAGCG	3, 4, 5	TRUE	TRUE	TRUE
LSM5	TAGGTAATCGCCGTCCTTTG	3, 4, 5	TRUE	TRUE	TRUE
NSMCE2	AAAGGAGGTGGGTCTAGGCA	6	FALSE	TRUE	FALSE
NSMCE2	AAGGAGGTGGGTCTAGGCAG	6	FALSE	TRUE	FALSE
NSMCE2	GAAAGGAGGTGGGTCTAGGC	6	FALSE	TRUE	FALSE
TXNIP	AAAGGAGTGCTTGTGGAGAT	6	FALSE	TRUE	FALSE
TXNIP	TCCAGCAATTGGGGGAAAGA	6	FALSE	TRUE	FALSE
TXNIP	TTTCTCCAAAGGAGTGCTTG	6	FALSE	TRUE	FALSE
IWS1	AAAGGCCGTACCCGGCAGGC	6	FALSE	TRUE	TRUE
IWS1	GCTTCTAGGAAGTAGAACGC	6	FALSE	TRUE	TRUE
IWS1	GGCCGTACCCGGCAGGCTGG	6	FALSE	TRUE	TRUE
SSR2	AAAGGCGTTTGGGATGCCAA	6	FALSE	TRUE	TRUE
SSR2	GATGCCAACGGTAAGTCCGG	6	FALSE	TRUE	TRUE
SSR2	TAAGCCTCCGGACTTACCGT	6	FALSE	TRUE	TRUE
TTC17	AAAGGCTGAGGAGCCAGCCT	6	FALSE	FALSE	TRUE
TTC17	AGCAAGGCGGCAGCTCGTAC	6	FALSE	FALSE	TRUE
TTC17	CAGCCTGGGCCGGAGCAAGG	6	FALSE	FALSE	TRUE
PLA2G10	AAAGGGAACAGAAGACTTGG	6	FALSE	TRUE	FALSE
PLA2G10	GGGAACAGAAGACTTGGAGG	6	FALSE	TRUE	FALSE
PLA2G10	TAAAATGTTAAAGCAAATTC	6	FALSE	TRUE	FALSE
C1QTNF4	AAAGGGAAGGTCAGCTAGAG	6	FALSE	TRUE	FALSE
C1QTNF4	AAGGGAAGGTCAGCTAGAGA	6	FALSE	TRUE	FALSE
C1QTNF4	CCGGGCGTGGGGAGGCGTGA	6	FALSE	TRUE	FALSE
TCF7L2	AAAGGGGGATCGAAATCCGG	6	FALSE	TRUE	TRUE
TCF7L2	GATTGACAGATAGAAAAAGG	6	FALSE	TRUE	TRUE
TCF7L2	TGATTGACAGATAGAAAAAG	6	FALSE	TRUE	TRUE
TRIM59	AGGTCCTTAGACTCACCGCG	3, 4, 5	TRUE	TRUE	FALSE
TTF1	AAGGTGGCGGCGCTTTCGGA	3, 4, 5	TRUE	TRUE	FALSE
RPL10	GTCTCTTGCGGTGCCGTTGC	3, 4, 5	TRUE	TRUE	TRUE
RPL10	CGAAAAAGAGAGAGTCGGAA	3, 4, 5	TRUE	TRUE	TRUE
MTR	AAAGGTTCTAAATGTCTGCG	6	FALSE	TRUE	FALSE
MTR	CAAGAGAAAACCGGCAGAGG	6	FALSE	TRUE	FALSE
MTR	GAGGAGGACGACGTGACATC	6	FALSE	TRUE	FALSE
DST	AAAGTAGACTAAAAGGTAGG	6	FALSE	FALSE	TRUE
DST	AGACTAAAAGGTAGGAGGTC	6	FALSE	FALSE	TRUE
DST	TTCAAAGTAGACTAAAAGGT	6	FALSE	FALSE	TRUE
ATF7	AAAGTATCCGTTCCGCCAAG	6	FALSE	TRUE	FALSE
ATF7	AAGTATCCGTTCCGCCAAGG	6	FALSE	TRUE	FALSE
ATF7	CAGATTGTAGGACCGAGCGC	6	FALSE	TRUE	FALSE
RPL7	AAAGTATCTGGCTCTGGAGA	3, 4, 5	TRUE	TRUE	TRUE
RPL7	AACTCACTCTACACCCTCCA	3, 4, 5	TRUE	TRUE	TRUE
RPL7	ACACAAAAAGTATCTGGCTC	3, 4, 5	TRUE	TRUE	TRUE
CCDC94	GTGCTTGCGAGGTGATCAGA	3, 4, 5	TRUE
CCDC94	AAGTATTAAACGTAAGTGTT	3, 4, 5	TRUE
SEPHS2	AAAGTCAAATATTACCTGCA	6	FALSE	TRUE	TRUE
SEPHS2	CTGACGGCTTGAGTAGCGCT	6	FALSE	TRUE	TRUE
SEPHS2	TGACGGCTTGAGTAGCGCTA	6	FALSE	TRUE	TRUE
FAM172A	AAAGTCATAACAACCGCACG	6	FALSE	TRUE	FALSE
FAM172A	AAGTCATAACAACCGCACGA	6	FALSE	TRUE	FALSE
FAM172A	GCCAGTCGAACTCCCTCGTG	6	FALSE	TRUE	FALSE
KIF20A	AAAGTCCAGCTTCGGCGACT	6	FALSE	TRUE	TRUE
KIF20A	ACGTGCCACTTGCTCCTCCT	6	FALSE	TRUE	TRUE
KIF20A	GAGTAAGCCAGTATCCCAGG	6	FALSE	TRUE	TRUE
RAD1	AAAGTCCCTGAAGAGGAGCG	6	FALSE	TRUE	TRUE
RAD1	CTTTGCTGAGAAGGGCTCTC	6	FALSE	TRUE	TRUE
RAD1	GTCCCTGAAGAGGAGCGAGG	6	FALSE	TRUE	TRUE
SEC11A	AAAGTCTAGAGACAGCATGG	6	FALSE	FALSE	TRUE
SEC11A	AGTCTAGAGACAGCATGGCG	6	FALSE	FALSE	TRUE
SEC11A	CAAAAAGTCTAGAGACAGCA	6	FALSE	FALSE	TRUE
UBE2E2	AAAGTGAAGCCACCACCTCC	6	FALSE	FALSE	TRUE
UBE2E2	CTTCACTTTCCAGGACTCAG	6	FALSE	FALSE	TRUE
UBE2E2	GCTTCACTTTCCAGGACTCA	6	FALSE	FALSE	TRUE
MITF	AAAGTGAGAACAGAGCCCGG	6	FALSE	TRUE	FALSE
MITF	CGCCGGGGCGCACGGCTCGG	6	FALSE	TRUE	FALSE
MITF	GAAAGTGAGAACAGAGCCCG	6	FALSE	TRUE	FALSE
HTR1D	AAAGTTCCAGGTGTGGGTGA	6	FALSE	TRUE	FALSE
HTR1D	TTGGCCAAAGTTCCAGGTGT	6	FALSE	TRUE	FALSE
HTR1D	TTTGGCCAAAGTTCCAGGTG	6	FALSE	TRUE	FALSE
NHP2	CCTAAAGCTGTGGACCGCGT	3, 4, 5	TRUE	TRUE	TRUE
LARP7	AAATACAGGGTCAAGTACTG	6	FALSE	TRUE	TRUE
LARP7	CGTTCGACTCCCAAAATACA	6	FALSE	TRUE	TRUE
LARP7	GGGTCAAGTACTGCGGCCTT	6	FALSE	TRUE	TRUE
RTN3	AAATAGAATAATCCGGCAAC	6	FALSE	TRUE	TRUE
RTN3	CCTCGGAGCAGGCGGAGTAA	6	FALSE	TRUE	TRUE
RTN3	GAGTCTGTCCTCGGAGCAGG	6	FALSE	TRUE	TRUE
TOPORS	AAATAGGGCCTTTCCGCCTG	6	FALSE	FALSE	TRUE
TOPORS	CGACTCACTGGGCCCGCAGG	6	FALSE	FALSE	TRUE
TOPORS	GCGGGCCCAGTGAGTCGACA	6	FALSE	FALSE	TRUE
ZNF721	AAATCACCGAGGCCTCCCTG	6	FALSE	TRUE	TRUE
ZNF721	AGGCTCTGGCAAAATCACCG	6	FALSE	TRUE	TRUE
ZNF721	CCTGCTTCCACACCTCAGGG	6	FALSE	TRUE	TRUE
ZNF585A	AAATCACCTCAAAGATTTAT	6	FALSE	FALSE	TRUE
ZNF585A	CCTCAAAGATTTATCGGTAT	6	FALSE	FALSE	TRUE
ZNF585A	GAAAATACTCCTGACACCAG	6	FALSE	FALSE	TRUE
ZNF749	AAATCAGTGAACAGATCCCT	6	FALSE	TRUE	FALSE
ZNF749	GATCTGTTCACTGATTTAGA	6	FALSE	TRUE	FALSE
ZNF749	TGCGTTAGCATGGCTACCTA	6	FALSE	TRUE	FALSE
MRTO4	AAATCCAAGCGCGACAAGAA	3, 4, 5	TRUE	TRUE	TRUE
MRTO4	CCAAGCGCGACAAGAAAGGT	3, 4, 5	TRUE	TRUE	TRUE
FADS1	AAATCCACTCCTGGAGCCCG	6	FALSE	FALSE	TRUE
FADS1	GGCGCGTGCTCGGGGTCCGC	6	FALSE	FALSE	TRUE
FADS1	GGCTGTCAGGCGCGTGCTCG	6	FALSE	FALSE	TRUE
USP11	AAATCCAGCTGCTGCTGCGG	6	FALSE	TRUE	TRUE
USP11	AGAACGGACGGCGATGGCGA	6	FALSE	TRUE	TRUE
USP11	AGCAAATCCAGCTGCTGCTG	6	FALSE	TRUE	TRUE
SPRED2	AAATCGGTGGAGTCGAGAGA	6	FALSE	TRUE	FALSE
SPRED2	ATCGGTGGAGTCGAGAGATG	6	FALSE	TRUE	FALSE
SPRED2	TCCAATATGGAGTAAATCGG	6	FALSE	TRUE	FALSE
ARL6IP5	AAATCGTCCCAGGCGCGGAG	6	FALSE	FALSE	TRUE
ARL6IP5	ATCGTCCCAGGCGCGGAGTG	6	FALSE	FALSE	TRUE
ARL6IP5	GGAAGAAATCGTCCCAGGCG	6	FALSE	FALSE	TRUE
CMBL	AAATCTGCAAAGTCGGGGAA	6	FALSE	TRUE	TRUE
CMBL	AAGAGAAATCTGCAAAGTCG	6	FALSE	TRUE	TRUE
CMBL	CTGCAAAGTCGGGGAAGGGA	6	FALSE	TRUE	TRUE
ZNF83	AAATCTGGAAGCGGATCGCG	6	FALSE	TRUE	FALSE
ZNF83	GAGTGACGGTCACACCGCGG	6	FALSE	TRUE	FALSE
ZNF83	GTGGAGTGACGGTCACACCG	6	FALSE	TRUE	FALSE
TUBB	AAATGAAGTGACGAATGGGT	6	FALSE	TRUE	TRUE
TUBB	AAGGTTGGAATGCGCCCCAG	6	FALSE	TRUE	TRUE
TUBB	CTCGCCTCAAGGTATGTATG	6	FALSE	TRUE	TRUE
GNAL	AAATGCAAAATGACCCTCTG	6	FALSE	TRUE	FALSE
GNAL	AATGACCCTCTGGGGCAGTG	6	FALSE	TRUE	FALSE
GNAL	CAGCCCCTCACTGCCCCAGA	6	FALSE	TRUE	FALSE
MCM8	AAATGCCTCAAGCGAAAATC	3, 4, 5	TRUE	FALSE	FALSE
MCM8	AGCGCCAAAAAAGAATTTAG	3, 4, 5	TRUE	FALSE	FALSE
ERP29	AAATGCGGCGCGGGGCACAG	6	FALSE	FALSE	TRUE
ERP29	AAGCAGCGGGGAGAGAAATG	6	FALSE	FALSE	TRUE
ERP29	GCGGGGAGAGAAATGCGGCG	6	FALSE	FALSE	TRUE
OSBPL9	AAATGGACTAACGTGATGAA	6	FALSE	FALSE	TRUE
OSBPL9	ACGTTAGTCCATTTGCTCAG	6	FALSE	FALSE	TRUE
OSBPL9	AGATGGCGTCCATCATGGAA	6	FALSE	FALSE	TRUE
WDR82	TTGTCCGTGAGGTGGCTGTG	3, 4, 5	TRUE	TRUE	TRUE
WDR82	CGACGCGCCGGTTGTCCGTG	3, 4, 5	TRUE	TRUE	TRUE
CASP2	AAATGGCGGCGCCGAGCGCG	6	FALSE	TRUE	FALSE
CASP2	CCGGGAAAAGCGGGAAATGG	6	FALSE	TRUE	FALSE
CASP2	GTGGACCAAGACCCCGCGCT	6	FALSE	TRUE	FALSE
FAF2	AAATGGCGGCGCCTGAGGAG	3, 4, 5	TRUE	TRUE	TRUE
FAF2	TGAGGAGCGGGATCTAACCC	3, 4, 5	TRUE	TRUE	TRUE
DIDO1	AAATGGCTGCGAGACCCTAG	6	FALSE	TRUE	TRUE
DIDO1	AGCCATTTCCCCGAACGCCG	6	FALSE	TRUE	TRUE
DIDO1	TGCGAGACCCTAGAGGCCTG	6	FALSE	TRUE	TRUE
SELENOF	AAATGGTAGCGATGGCGGCT	6	FALSE		TRUE
SELENOF	AACAACCGTAGCCCAAACGC	6	FALSE		TRUE
SELENOF	GCCGGCACCAGACACCCACT	6	FALSE		TRUE
GATC	AAATGTGGTCGCGGTTGGTG	6	FALSE	TRUE	FALSE
GATC	GGAAGAAATGTGGTCGCGGT	6	FALSE	TRUE	FALSE
GATC	GGAAGGAAGAAATGTGGTCG	6	FALSE	TRUE	FALSE
RBM3	AAATTAAAACGTAAAAAACC	6	FALSE	FALSE	TRUE
RBM3	ACCCGGACGAACAGCGAGCT	6	FALSE	FALSE	TRUE
RBM3	TCCGAGCTCGCTGTTCGTCC	6	FALSE	FALSE	TRUE
UQCC1	AAATTACTCCTTCACTCACA	6	FALSE	TRUE	FALSE
UQCC1	ACGGTAGCTCTCTGGGTCCC	6	FALSE	TRUE	FALSE
UQCC1	GTGCGAGTCCTTGTGAGTGA	6	FALSE	TRUE	FALSE
MPLKIP	AAATTCTGTCGCTGCATATC	6	FALSE	FALSE	TRUE
MPLKIP	CCGGTTGATACAGTTCCGGT	6	FALSE	FALSE	TRUE
MPLKIP	GGTGGGAGAACGCGGCTGCG	6	FALSE	FALSE	TRUE
CDK1	GGTTGTTGTAGCTGCCGCTG	3, 4, 5	TRUE	TRUE	TRUE
CDK1	AAATTGAGCGGAGAGCGACG	3, 4, 5	TRUE	TRUE	TRUE
CDK1	GCTGGCTCTTGGAAATTGAG	3, 4, 5	TRUE	TRUE	TRUE
EAPP	CGCTGCAAATTGCTTGTGGA	3, 4, 5	TRUE	TRUE	TRUE
ARMC7	AGGGAACCGTCTACTGGTTG	3, 4, 5	TRUE	TRUE	FALSE
ARMC7	AAATTGGGGCGCGGGAGACA	3, 4, 5	TRUE	TRUE	FALSE
TMED10	AACAAAAGCAGCAACGCTAA	6	FALSE	TRUE	TRUE
TMED10	CTAACGGAAAAGGGCCGCGC	6	FALSE	TRUE	TRUE
TMED10	TCTGGCCCACCAGCCCGGCG	6	FALSE	TRUE	TRUE
DDX3X	AACAAACACTCGCTTAGCAG	6	FALSE	TRUE	TRUE
DDX3X	CCGTGAGAGGGCCTTCGCGG	6	FALSE	TRUE	TRUE
DDX3X	GAGTGTTTGTTCCACCGCGA	6	FALSE	TRUE	TRUE
EPG5	AACAAACGGTGACGGCGCCG	6	FALSE	TRUE	FALSE
EPG5	CTCGGCCATAGACCCTTCCG	6	FALSE	TRUE	FALSE
EPG5	GCAGGTTGCTTGAAGCGCAG	6	FALSE	TRUE	FALSE
RBBP5	CGGCAACAACACCTTCTCCC	3, 4, 5	TRUE	TRUE	FALSE
PPWD1	ACGTAGAAGGCGCCGGGACC	3, 4, 5	TRUE	TRUE	FALSE
PPWD1	AACAACATGGCGGCGGAAAG	3, 4, 5	TRUE	TRUE	FALSE
PPWD1	TAGAAGGCGCCGGGACCCGG	3, 4, 5	TRUE	TRUE	FALSE
AKAP8L	AACACAACATCCGACGACGC	6	FALSE	FALSE	TRUE
AKAP8L	AGGCCCACCTGTGTAGCTCA	6	FALSE	FALSE	TRUE
AKAP8L	CCCACCTGTGTAGCTCATGG	6	FALSE	FALSE	TRUE
UFM1	AACACACGACAACTCCGCGG	6	FALSE	TRUE	TRUE
UFM1	GAACACACGACAACTCCGCG	6	FALSE	TRUE	TRUE
UFM1	GTAAGCAAACACTTACATGG	6	FALSE	TRUE	TRUE
SNAPC4	AACACAGGAGATCAAGGAGC	6	FALSE	TRUE	FALSE
SNAPC4	AGGAGATCAAGGAGCTGGAA	6	FALSE	TRUE	FALSE
SNAPC4	TGAAAGAGAGAAGATAACAC	6	FALSE	TRUE	FALSE
UBE2F	AACACCATGCCCGGTCCGGG	6	FALSE	TRUE	TRUE
UBE2F	CCCGCCGCCGGGAGCCGGTG	6	FALSE	TRUE	TRUE
UBE2F	GCGGCCCCTCACAGCCGCAC	6	FALSE	TRUE	TRUE
CENPM	AACACCGACATCACAGCCGC	3, 4, 5	TRUE	TRUE	TRUE
CENPM	CGGCTGTGATGTCGGTGTTG	3, 4, 5	TRUE	TRUE	TRUE
GRHPR	AACACCTTCATGAGTCGCAC	6	FALSE	FALSE	TRUE
GRHPR	CCGGGTCGGCGGCTGCACTG	6	FALSE	FALSE	TRUE
GRHPR	CTGTACTGCCAGGTCCGGGT	6	FALSE	FALSE	TRUE
SEC13	AACACTCACCATGATTGCGG	3, 4, 5	TRUE	TRUE	TRUE
ZNF776	AACACTCCGCGGTCTCTCAC	6	FALSE	TRUE	FALSE
ZNF776	AGTGAGAGACCGCGGAGTGT	6	FALSE	TRUE	FALSE
ZNF776	CTACACGACCCAACACTCCG	6	FALSE	TRUE	FALSE
GGCT	AACACTGGGGCCCACTACCC	6	FALSE	FALSE	TRUE
GGCT	GCGCGGCGGTCACTGCGCCG	6	FALSE	FALSE	TRUE
GGCT	GGCCAGAGAGCGCAACACTG	6	FALSE	FALSE	TRUE
RPL32	AACACTTACCGAGAAGGAGA	3, 4, 5	TRUE	TRUE	TRUE
RUNX1T1	AACAGAGAGAACACAGAACA	6	FALSE	FALSE	TRUE
RUNX1T1	ACGCTGGATTCAAGGATGCC	6	FALSE	FALSE	TRUE
RUNX1T1	CAGAACAGGGCTAACTCACC	6	FALSE	FALSE	TRUE
TMX1	AACAGCACCAGGACTGCCAG	6	FALSE	FALSE	TRUE
TMX1	GGAACTGCAAGACTCCCGGA	6	FALSE	FALSE	TRUE
TMX1	GGGAACTGCAAGACTCCCGG	6	FALSE	FALSE	TRUE
ZNF821	AACAGCAGACAGACAGACGG	6	FALSE	FALSE	TRUE
ZNF821	GGGGAAAAAGATGGCGACGC	6	FALSE	FALSE	TRUE
ZNF821	GGGGGAAAAAGATGGCGACG	6	FALSE	FALSE	TRUE
ABI2	AACAGCCCCAGCGCGCGACA	6	FALSE	FALSE	TRUE
ABI2	ACAGCCCCAGCGCGCGACAG	6	FALSE	FALSE	TRUE
ABI2	TGACCGTCCTCGGAGTCCGT	6	FALSE	FALSE	TRUE
ERGIC2	AACAGCCCTGGAACAACCGA	6	FALSE	FALSE	TRUE
ERGIC2	TAAAATACTGAAACACCGCT	6	FALSE	FALSE	TRUE
ERGIC2	TAGGCTGGGACCATAACACA	6	FALSE	FALSE	TRUE
FLYWCH2	AACAGCGCGAGCTGAGGCTG	6	FALSE	FALSE	TRUE
FLYWCH2	TAACAGCGCGAGCTGAGGCT	6	FALSE	FALSE	TRUE
FLYWCH2	TGAGGTAACAGCGCGAGCTG	6	FALSE	FALSE	TRUE
SH3BGRL	AACAGCGGCTGCGGTTGTTT	6	FALSE	FALSE	TRUE
SH3BGRL	GGTTGTTTGGGTCCTGAAAA	6	FALSE	FALSE	TRUE
SH3BGRL	TTGGGTCCTGAAAAGGGCTG	6	FALSE	FALSE	TRUE
ATP1A1	AGGCGGACACGTGGCAACAG	3, 4, 5	TRUE	TRUE	TRUE
BBIP1	AACAGCTGAGCCGTCTGGGA	6	FALSE	FALSE	TRUE
BBIP1	ACAGCTGAGCCGTCTGGGAA	6	FALSE	FALSE	TRUE
BBIP1	ATCTGTAAGTAAGCCCAAAG	6	FALSE	FALSE	TRUE
MOB2	AACAGCTGCCCCCTTTCCAG	6	FALSE	FALSE	TRUE
MOB2	AGCCCTTGCCTCTGGAAAGG	6	FALSE	FALSE	TRUE
MOB2	CTGCCCCCTTTCCAGAGGCA	6	FALSE	FALSE	TRUE
PIGT	AACAGGACGAGCAGAGCAAG	6	FALSE	FALSE	TRUE
PIGT	CTGTTGCTCCTGGGGCCCGG	6	FALSE	FALSE	TRUE
PIGT	GTCCTGTTGCTCCTGGGGCC	6	FALSE	FALSE	TRUE
SUPT4H1	AGACGGTGCCGAAGGACCTG	3, 4, 5	TRUE	TRUE	TRUE
TIMM21	AACAGGCTCTGATCACCTTC	6	FALSE	FALSE	TRUE
TIMM21	ACAGGCTCTGATCACCTTCT	6	FALSE	FALSE	TRUE
TIMM21	TCAGAGCCTGTTAATTAAAA	6	FALSE	FALSE	TRUE
DPF2	AACAGGGAAGATGGCGGCTG	6	FALSE	TRUE	TRUE
DPF2	AGGGAAGATGGCGGCTGTGG	6	FALSE	TRUE	TRUE
DPF2	CGTTTCTTTCTCTCCTAGGG	6	FALSE	TRUE	TRUE
XPO1	AGCAACAGTAGCTACAGCCC	3, 4, 5	TRUE	TRUE	TRUE
XPO1	AACAGTAGCTACAGCCCCGG	3, 4, 5	TRUE	TRUE	TRUE
WDR75	AACATCCGCGTGGTTCGTTG	3, 4, 5	TRUE	TRUE	TRUE
KIF20B	AACATCGCAGTGCTGCTCGC	6	FALSE	FALSE	TRUE
KIF20B	GGCGAAGTTTGCAGGTGAGG	6	FALSE	FALSE	TRUE
KIF20B	TAACATCGCAGTGCTGCTCG	6	FALSE	FALSE	TRUE
GFOD1	AACATGGCAGCAGAATGAGG	6	FALSE	TRUE	FALSE
GFOD1	GCGAACATGGCAGCAGAATG	6	FALSE	TRUE	FALSE
GFOD1	TGCCATGTTCGCTCGCCTCG	6	FALSE	TRUE	FALSE
SERTAD1	AACCAATCAGGAAACGGCGG	6	FALSE	TRUE	FALSE
SERTAD1	ACCCAGGCGCGGGTTTCCGG	6	FALSE	TRUE	FALSE
SERTAD1	CACAACCAATCAGGAAACGG	6	FALSE	TRUE	FALSE
DNAJA3	TGGTGGTTGTGGGGACCCCG	3, 4, 5	TRUE	TRUE	TRUE
KANSL3	AACCACGGCCGCGATCCCCA	3, 4, 5	TRUE	TRUE	FALSE
HUS1	AACCACTTCACACGTGAGCA	6	FALSE	TRUE	FALSE
HUS1	CACTTCACACGTGAGCAGGG	6	FALSE	TRUE	FALSE
HUS1	GAAGTTTCGGGCCAAGATCG	6	FALSE	TRUE	FALSE
APRT	AACCAGCTGCAGCTCGGAGT	6	FALSE	TRUE	TRUE
APRT	AGCTGCAGCTGGTTGAGCAG	6	FALSE	TRUE	TRUE
APRT	CTGCTCAACCAGCTGCAGCT	6	FALSE	TRUE	TRUE
PCID2	AACCAGTACCTGCAGCAGGT	3, 4, 5	TRUE	TRUE	TRUE
PCID2	TAACCAGTACCTGCAGCAGG	3, 4, 5	TRUE	TRUE	TRUE
PCID2	CATTAACCAGTACCTGCAGC	3, 4, 5	TRUE	TRUE	TRUE
VRTN	AACCAGTTTCATATCTGTAG	3, 4, 5	TRUE	FALSE	TRUE
VRTN	TACAGATATGAAACTGGTTC	3, 4, 5	TRUE	FALSE	TRUE
ATP8B1	AACCAGTTTGGCCGGTCCGG	6	FALSE	TRUE	FALSE
ATP8B1	GCGGAGCGGAGGCAAAAGGG	6	FALSE	TRUE	FALSE
ATP8B1	GTTTGGCCGGTCCGGCGGAG	6	FALSE	TRUE	FALSE
DDX27	CTATGGTTCCGATTAAGCCG	3, 4, 5	TRUE	TRUE	TRUE
BSCL2	AACCATGGAAACCAGCCCGC	6	FALSE	FALSE	TRUE
BSCL2	CCTACCTAATCGTGCAACCA	6	FALSE	FALSE	TRUE
BSCL2	CTGGTGAGTCGGCAGCCCTG	6	FALSE	FALSE	TRUE
GEMIN2	AACCATGGCGTGGGTACCAG	3, 4, 5	TRUE	TRUE	FALSE
RIOK1	TCGCACGTGGTGGCCACTGT	3, 4, 5	TRUE	TRUE	FALSE
RIOK1	AACCATTCAGAAGCCAACAG	3, 4, 5	TRUE	TRUE	FALSE
UQCRH	AACCCAGTTCAGGATCAAGA	6	FALSE	TRUE	TRUE
UQCRH	AGCGGCACCTAACCCAGTTC	6	FALSE	TRUE	TRUE
UQCRH	GTCCTTCTTGATCCTGAACT	6	FALSE	TRUE	TRUE
HRAS	AACCCGAGCCGCACCCGCCG	6	FALSE	TRUE	TRUE
HRAS	CGCATGGGCTCCGTCCGCGG	6	FALSE	TRUE	TRUE
HRAS	GCGGACGGAGCCCATGCGCG	6	FALSE	TRUE	TRUE
SRBD1	GCACAGCTCACCTTCCCGCC	3, 4, 5	TRUE	TRUE	FALSE
SRBD1	GGGTCTTCTGACGTGCCGGG	3, 4, 5	TRUE	TRUE	FALSE
DHCR24	AACCCGCAGCGCTTACCGCG	6	FALSE	FALSE	TRUE
DHCR24	ACACGGCGGGCTCCATGGTG	6	FALSE	FALSE	TRUE
DHCR24	GAGCTGGCGGCAGTGACAGG	6	FALSE	FALSE	TRUE
TRA2A	AACCCGCTGACTGGACCGTG	6	FALSE	FALSE	TRUE
TRA2A	TAACCCGCTGACTGGACCGT	6	FALSE	FALSE	TRUE
TRA2A	TTAACCCGCTGACTGGACCG	6	FALSE	FALSE	TRUE
ARRB2	AACCCGGGACCAGGTAAGGG	3, 4, 5	TRUE	FALSE	TRUE
ARRB2	TGGGGGAGAAACCCGGGACC	3, 4, 5	TRUE	FALSE	TRUE
LGR4	AACCCTAGAAGGGAAAAGGA	6	FALSE	TRUE	FALSE
LGR4	GACGGGAAGAGATTGAGCCG	6	FALSE	TRUE	FALSE
LGR4	GGCTCGCTGTCTCCCAGCCG	6	FALSE	TRUE	FALSE
TOP2A	TGGTCGGGGGTGGTCTCGTG	3, 4, 5	TRUE	TRUE	TRUE
TOP2A	AACCCTGAAAGCGACTAAAC	3, 4, 5	TRUE	TRUE	TRUE
ZNF77	AACCCTGGAGAGCCCAGGAG	3, 4, 5	TRUE	FALSE	FALSE
CR1L	AACCGAAAGCCAGCCGAGCA	6	FALSE	TRUE	TRUE
CR1L	AGACCCCGTGATTTATCCGG	6	FALSE	TRUE	TRUE
CR1L	TCAGAAGGGACTTCCCTGCT	6	FALSE	TRUE	TRUE
FLNB	AACCGAAGCGGAGCGGGAGC	6	FALSE	FALSE	TRUE
FLNB	ACCGAAGCGGAGCGGGAGCG	6	FALSE	FALSE	TRUE
FLNB	GAGCGAGAACCGAAGCGGAG	6	FALSE	FALSE	TRUE
SEC61G	AACCGACACCTAAAATGCCA	3, 4, 5	TRUE	TRUE	TRUE
CYB5A	AACCGAGATGGCAGAGCAGT	6	FALSE	TRUE	TRUE
CYB5A	GATGGCAGAGCAGTCGGACG	6	FALSE	TRUE	TRUE
CYB5A	TGGCTCGCGGCGAACCGAGA	6	FALSE	TRUE	TRUE
MOSPD2	CTCTGCCATGATCACCGTCG	3, 4, 5	TRUE	TRUE	FALSE
MOSPD2	AACCGCAATCACATCCACGA	3, 4, 5	TRUE	TRUE	FALSE
PSD3	AACCGCCGCCGGGCGCTCCG	6	FALSE	TRUE	FALSE
PSD3	CCGCCGGCACTCGCGCCCTG	6	FALSE	TRUE	FALSE
PSD3	CCTCAGGGCGCGAGTGCCGG	6	FALSE	TRUE	FALSE
GTF3C4	AACCGCCGCGGAGGGCGCTG	3, 4, 5	TRUE	TRUE	FALSE
GTF3C4	GCAGTCGCGCGACCACCTCC	3, 4, 5	TRUE	TRUE	FALSE
SRCAP	TGAGGCCTCGGGAGCGGCAG	3, 4, 5	TRUE	TRUE	FALSE
SRCAP	AGCGGCAGCGGCGGTTCGCT	3, 4, 5	TRUE	TRUE	FALSE
RPL39L	AACCGCCTCCGAACGCCAGG	6	FALSE	FALSE	TRUE
RPL39L	CGCCCCCACCTGGCGTTCGG	6	FALSE	FALSE	TRUE
RPL39L	TTGAATTGCTGCGCCCAGCG	6	FALSE	FALSE	TRUE
NFXL1	AACCGCCTCCTCAGCCTCTG	6	FALSE	TRUE	FALSE
NFXL1	CCCCTACCACGCTCCCGCAG	6	FALSE	TRUE	FALSE
NFXL1	CCTCAGCCTCTGCGGGAGCG	6	FALSE	TRUE	FALSE
TSTD1	AACCGCGAGTCTCCGGAGTG	6	FALSE	FALSE	TRUE
TSTD1	GCTACGCGCACCATGGCTGG	6	FALSE	FALSE	TRUE
TSTD1	GGCCGCACTCCGGAGACTCG	6	FALSE	FALSE	TRUE
CRADD	AACCGGAATCCTGACTGTTA	6	FALSE	TRUE	FALSE
CRADD	GCAACCACGTATCTTTGGGG	6	FALSE	TRUE	FALSE
CRADD	GGGCAGGTTCCCTAACAGTC	6	FALSE	TRUE	FALSE
ENSA	AACCGGAGAAGGGAAGGGGG	6	FALSE	TRUE	TRUE
ENSA	GGGAAGGGGGAGGGGAAACG	6	FALSE	TRUE	TRUE
ENSA	TGCTTCGGCTCCTGTCACTA	6	FALSE	TRUE	TRUE
SLC25A36	AACCGGCACAGCCCTCCCCG	3, 4, 5	TRUE	FALSE	TRUE
SLC25A36	CGCTTAGGCAGGCGGTGGCG	3, 4, 5	TRUE	FALSE	TRUE
CHUK	AACCGGCCTTGGAACAACTG	6	FALSE	TRUE	FALSE
CHUK	CAGGTTCCACAGTTGTTCCA	6	FALSE	TRUE	FALSE
CHUK	TGGAACAACTGTGGAACCTG	6	FALSE	TRUE	FALSE
CALM2	AACCGGTAGCGCTTGCAGCA	6	FALSE	TRUE	TRUE
CALM2	GAGCGAGCTGAGTGGTTGTG	6	FALSE	TRUE	TRUE
CALM2	GTGGTTGTGTGGTCGCGTCT	6	FALSE	TRUE	TRUE
CLN6	AACCGGTCTCTTCCTCGGAA	6	FALSE	FALSE	TRUE
CLN6	AGGAAGAGACCGGTTCAGCT	6	FALSE	FALSE	TRUE
CLN6	GTTCAGCTCGGCTGCCCCGG	6	FALSE	FALSE	TRUE
PTP4A2	AACCGTCGTCTGTCCGGGAG	3, 4, 5	TRUE	TRUE	TRUE
PTP4A2	AGCCGCTCCCGGACAGACGA	3, 4, 5	TRUE	TRUE	TRUE
SUGT1	AACCGTGATAGTAGCAGCTC	3, 4, 5	TRUE	TRUE	TRUE
SUGT1	CGCCGGAGCTGCTACTATCA	3, 4, 5	TRUE	TRUE	TRUE
TMEM74	AACCGTGCCGGGAGAGCGCG	6	FALSE	TRUE	FALSE
TMEM74	AGTGCCGTAGCTGGTGATTG	6	FALSE	TRUE	FALSE
TMEM74	GTGCCGTAGCTGGTGATTGG	6	FALSE	TRUE	FALSE
CCDC71	AACCTACCGGCGCCGCCGCG	6	FALSE	FALSE	TRUE
CCDC71	AGGCGCGTCTTGGGTCCCCG	6	FALSE	FALSE	TRUE
CCDC71	CGCGTCTTGGGTCCCCGCGG	6	FALSE	FALSE	TRUE
SRA1	AACCTAGTGCCCTAGCCCGC	6	FALSE	FALSE	TRUE
SRA1	AGGGCACTAGGTTGTCGCCC	6	FALSE	FALSE	TRUE
SRA1	TGAGCGCAGCCGGCGGGCTA	6	FALSE	FALSE	TRUE
TDRD3	AACCTCCTCGCGACTTTCCA	6	FALSE	TRUE	FALSE
TDRD3	CACCTTGGAAAGTCGCGAGG	6	FALSE	TRUE	FALSE
TDRD3	GCACACCTTGGAAAGTCGCG	6	FALSE	TRUE	FALSE
PTN	AACCTCGCCCCTTGCAACAA	6	FALSE	FALSE	TRUE
PTN	AGCCGGGTACCTGGACTCAG	6	FALSE	FALSE	TRUE
PTN	AGGTTGCTACCGCTGAGTCC	6	FALSE	FALSE	TRUE
MVB12A	AACCTCGGAGCGCCTCCCGA	6	FALSE	FALSE	TRUE
MVB12A	GGGAGGCGCTCCGAGGTTCG	6	FALSE	FALSE	TRUE
MVB12A	TGCCGTCGGGAGGCGCTCCG	6	FALSE	FALSE	TRUE
SART3	AACCTCGGCTTCAGAACCCG	3, 4, 5	TRUE	TRUE	TRUE
MTPN	AACCTCTCTGCTGGGCCCGG	6	FALSE	TRUE	TRUE
MTPN	CCCAGCAGAGAGGTTCCGCC	6	FALSE	TRUE	TRUE
MTPN	GGCCACCGGGCCCAGCAGAG	6	FALSE	TRUE	TRUE
BOD1	AACCTCTGCTGTATCAGAGG	6	FALSE	FALSE	TRUE
BOD1	CAACCTCTGCTGTATCAGAG	6	FALSE	FALSE	TRUE
BOD1	GGCCCCCTCTGATACAGCAG	6	FALSE	FALSE	TRUE
EPB41	AACCTCTTAAAGGGCGAGAG	6	FALSE	FALSE	TRUE
EPB41	AGCGGCGCGGAGCCAGAACG	6	FALSE	FALSE	TRUE
EPB41	CTTAAAGGGCGAGAGCGGCG	6	FALSE	FALSE	TRUE
GFER	AACCTCTTCTTCCTGCCGGG	3, 4, 5	TRUE	TRUE	TRUE
GFER	CGCCCCCCGGCAGGAAGAAG	3, 4, 5	TRUE	TRUE	TRUE
CXXC1	AACCTGCACAGACCACTCGG	3, 4, 5	TRUE	TRUE	FALSE
RARS	AACCTGCTGCAGCAGCCGCG	3, 4, 5	TRUE	TRUE	TRUE
RARS	TGGTGTCTGAGTGCTCCGCG	3, 4, 5	TRUE	TRUE	TRUE
HIKESHI	AACCTTCCAGAATTTGCGGG	6	FALSE	TRUE	TRUE
HIKESHI	ACCCTCCCGCAAATTCTGGA	6	FALSE	TRUE	TRUE
HIKESHI	CCAGTCACTATGTAGTGGAG	6	FALSE	TRUE	TRUE
TBCK	AACCTTCGCGGAACCCGGCG	6	FALSE	TRUE	FALSE
TBCK	GGTTCCGCGAAGGTTAACCT	6	FALSE	TRUE	FALSE
TBCK	TCAGCCAAGGTTAACCTTCG	6	FALSE	TRUE	FALSE
PAFAH1B3	AACCTTCGCTTCCCCCACGA	6	FALSE	FALSE	TRUE
PAFAH1B3	CCCCCACGACGGCCGCACAG	6	FALSE	FALSE	TRUE
PAFAH1B3	CGCCGGGCGAGCCCACTGTG	6	FALSE	FALSE	TRUE
UBN1	AACGAAGCGCCCGCGGTCTG	6	FALSE	FALSE	TRUE
UBN1	GAAGCGCCCGCGGTCTGAGG	6	FALSE	FALSE	TRUE
UBN1	TCGTGACAACGAAGCGCCCG	6	FALSE	FALSE	TRUE
SMARCC1	ACGACCGGGAAACACCGCGA	3, 4, 5	TRUE	TRUE	TRUE
WWOX	AACGAGACCCGCGCGCGTCG	6	FALSE	TRUE	FALSE
WWOX	CGCGCGGGTCTCGTTTGGAG	6	FALSE	TRUE	FALSE
WWOX	GGAGTGAGTTCCTGAGCGAG	6	FALSE	TRUE	FALSE
KNSTRN	AACGAGAGCGAGAAGGACTG	6	FALSE	FALSE	TRUE
KNSTRN	GTGGCACGACAGTTGCTGCA	6	FALSE	FALSE	TRUE
KNSTRN	TGCAGCAACTGTCGTGCCAC	6	FALSE	FALSE	TRUE
EIF4G3	AACGAGCAGAGCATCCAACA	6	FALSE	FALSE	TRUE
EIF4G3	GAGCATCCAACATGGCGCTG	6	FALSE	FALSE	TRUE
EIF4G3	GTTGAGTGAAGAAAATCCAC	6	FALSE	FALSE	TRUE
CNPPD1	AACGAGTTGTAGGGGGCTCG	6	FALSE	FALSE	TRUE
CNPPD1	GCCCTGCGAAGGTGAACGGA	6	FALSE	FALSE	TRUE
CNPPD1	GGAAGGAAACGAGTTGTAGG	6	FALSE	FALSE	TRUE
DDX11	AACGCCACTGAGTTAGAAAC	3, 4, 5	TRUE	TRUE	FALSE
IP6K2	AACGCCGAGGAACCCGGCTG	6	FALSE	FALSE	TRUE
IP6K2	ACAATAGGACGGAAACGCCG	6	FALSE	FALSE	TRUE
IP6K2	GACGGAAACGCCGAGGAACC	6	FALSE	FALSE	TRUE
KIFC1	AACGCGAGTCCCAGGATCCC	6	FALSE	TRUE	TRUE
KIFC1	GGCGAGAGAACGCGAGTCCC	6	FALSE	TRUE	TRUE
KIFC1	TGGAAGAGAACTGGGTGCCG	6	FALSE	TRUE	TRUE
PPP1R15B	AACGCGATACCGGAAGGACT	3, 4, 5	TRUE	TRUE	FALSE
ZSCAN9	AACGCGCAAGGAGGGAGAGG	6	FALSE	TRUE	FALSE
ZSCAN9	GAACGCGCAAGGAGGGAGAG	6	FALSE	TRUE	FALSE
ZSCAN9	GAGACCCGGAACGCGCAAGG	6	FALSE	TRUE	FALSE
DPP8	AACGCGGCACTAAGAAGCAG	6	FALSE	FALSE	TRUE
DPP8	GCGGCACTAAGAAGCAGCGG	6	FALSE	FALSE	TRUE
DPP8	GGCGCCGGTGACAACCCAGG	6	FALSE	FALSE	TRUE
CEP68	AACGCTTCGCACGTCCGGAG	6	FALSE	TRUE	FALSE
CEP68	CAGCTCGGGGCCAGCGCATG	6	FALSE	TRUE	FALSE
CEP68	CGTGCGAAGCGTTCGCGGTG	6	FALSE	TRUE	FALSE
EXOC5	AGGCAGCTGACAAGCGTTTG	3, 4, 5	TRUE	TRUE	FALSE
HEATR3	AACGGACCTTGTTAACGGCG	3, 4, 5	TRUE	TRUE	FALSE
USP13	AACGGCAGCCGGCCGAGCCG	6	FALSE	FALSE	TRUE
USP13	CCCGCCCGCCCCGGCTCGGC	6	FALSE	FALSE	TRUE
USP13	GGCGGGGAGAGCGGGCTGCG	6	FALSE	FALSE	TRUE
CCR6	GCGCGGAGCGTACCCTGCTG	3, 4, 5	TRUE	FALSE	FALSE
CCR6	AACGGCCAACGGCCGCAGCA	3, 4, 5	TRUE	FALSE	FALSE
ISCA2	AACGGCCGCGACGCAGAGAG	6	FALSE	TRUE	TRUE
ISCA2	AGTGACCGCTCTCTGCGTCG	6	FALSE	TRUE	TRUE
ISCA2	GCGGTCACTCCCTGGCCGAG	6	FALSE	TRUE	TRUE
NRN1L	AACGGCCTCAGGGCATGGGG	6	FALSE	FALSE	TRUE
NRN1L	AGCAACGGCCTCAGGGCATG	6	FALSE	FALSE	TRUE
NRN1L	GGCAACCACCCCATGCCCTG	6	FALSE	FALSE	TRUE
PITHD1	AACGGCGCGGAGCTGGTCTG	6	FALSE	FALSE	TRUE
PITHD1	AGCGCGGCGGTGGGGCCGAG	6	FALSE	FALSE	TRUE
PITHD1	GCCGAGCCGAGCGAGCGCGG	6	FALSE	FALSE	TRUE
NCAPG2	AACGGCGGGTCCCCGAGCCC	6	FALSE	TRUE	TRUE
NCAPG2	CCAGATTCAAACGCACCCGC	6	FALSE	TRUE	TRUE
NCAPG2	GTTTGAATCTGGTCCGAGCG	6	FALSE	TRUE	TRUE
CCDC88C	AACGGCTCCGCAGCGAGCAG	6	FALSE	FALSE	TRUE
CCDC88C	CCCGCGCCCGCTGCTCGCTG	6	FALSE	FALSE	TRUE
CCDC88C	GTCCCCGTTCCCCCGCGCCG	6	FALSE	FALSE	TRUE
COPS6	ACGGGACCGGAGGAAGCAGC	3, 4, 5	TRUE	TRUE	TRUE
NDUFAF3	AACGGGCGGACAGCGCAGCG	6	FALSE	TRUE	TRUE
NDUFAF3	CAAGCTACGTAGCGCGAGAG	6	FALSE	TRUE	TRUE
NDUFAF3	GCTACGTAGCGCGAGAGCGG	6	FALSE	TRUE	TRUE
LYAR	AACGGTTTCAACCGGCCGCG	6	FALSE	TRUE	TRUE
LYAR	GCGAGTCCACGTGCTCCCCG	6	FALSE	TRUE	TRUE
LYAR	TAGCTGCGGCGCTGGGCTGG	6	FALSE	TRUE	TRUE
COMT	AACGTCAGATCACTTCACAG	6	FALSE	TRUE	FALSE
COMT	CTGTGAAGTGATCTGACGTT	6	FALSE	TRUE	FALSE
COMT	GCTGTGAAGTGATCTGACGT	6	FALSE	TRUE	FALSE
LDB2	AACGTCCATGCAGAGCACAT	6	FALSE	FALSE	TRUE
LDB2	CACAGCCCATGTGCTCTGCA	6	FALSE	FALSE	TRUE
LDB2	TGCGTGCGTCTACTTTGTAC	6	FALSE	FALSE	TRUE
TRMT1	AACGTGCACCTTGACTAATT	6	FALSE	FALSE	TRUE
TRMT1	ACGTTTCCCGAATTAGGACC	6	FALSE	FALSE	TRUE
TRMT1	CGTTTCCCGAATTAGGACCT	6	FALSE	FALSE	TRUE
GGPS1	GCCAGCGACACCGCATTAGT	3, 4, 5	TRUE	TRUE	FALSE
GGPS1	GGTGTCGCTGGCGGCTGAGG	3, 4, 5	TRUE	TRUE	FALSE
NDOR1	AACTAGAAGGCAGTTCCCGC	3, 4, 5	TRUE	TRUE	FALSE
NDOR1	TTAGTCTCAGACCAGACCAC	3, 4, 5	TRUE	TRUE	FALSE
NDOR1	TAGTCTCAGACCAGACCACC	3, 4, 5	TRUE	TRUE	FALSE
MCFD2	AACTAGCGCACTCTCCGCAG	6	FALSE	FALSE	TRUE
MCFD2	ACTAGCGCACTCTCCGCAGC	6	FALSE	FALSE	TRUE
MCFD2	GTCTGCTTCGGAGACCGTAA	6	FALSE	FALSE	TRUE
SPARC	AACTATAGAAGGGAAAGGCT	6	FALSE	FALSE	TRUE
SPARC	CGCCTGCCTGCCTGCCACTG	6	FALSE	FALSE	TRUE
SPARC	GGGGGTCACACATACCTCAG	6	FALSE	FALSE	TRUE
PAX9	GCCCTCTCGCCTCCTCCTCC	3, 4, 5	TRUE	FALSE	FALSE
PAX9	CCCTCTCGCCTCCTCCTCCT	3, 4, 5	TRUE	FALSE	FALSE
RPL37	CAGCAAACAGAGAGGCACAA	3, 4, 5	TRUE	TRUE	TRUE
RPP38	CGCCCACCTGGAACTCACGA	3, 4, 5	TRUE	TRUE	TRUE
RPP38	AACTCACGATGGCGAATCCG	3, 4, 5	TRUE	TRUE	TRUE
IRF9	AACTCAGGTAAGATCAGCCA	6	FALSE	TRUE	FALSE
IRF9	AGGTAAGATCAGCCAAGGAT	6	FALSE	TRUE	FALSE
IRF9	CCAAGGATGGGAGTCAGCCT	6	FALSE	TRUE	FALSE
LDOC1	AACTCATCCACCATTGCGAA	6	FALSE	FALSE	TRUE
LDOC1	ACCATTGCGAACGGCCTGGA	6	FALSE	FALSE	TRUE
LDOC1	ATCCACCATTGCGAACGGCC	6	FALSE	FALSE	TRUE
NGDN	AACTCCACAATAGCTACGCG	3, 4, 5	TRUE	TRUE	TRUE
RPL26L1	AACTCCAGCCTCCACTCACC	6	FALSE	TRUE	TRUE
RPL26L1	GCTAGTAGCCGGGTGAGTGG	6	FALSE	TRUE	TRUE
RPL26L1	GTCTGAGGCAGCTAGTAGCC	6	FALSE	TRUE	TRUE
MON1B	AACTCCGAATCTCAATTGGC	6	FALSE	TRUE	FALSE
MON1B	GTATCCGGCCAATTGAGATT	6	FALSE	TRUE	FALSE
MON1B	TACGGGGAAGTAATGGTATC	6	FALSE	TRUE	FALSE
SEMA6A	AACTCCGCTCCCCGCGCACT	6	FALSE	FALSE	TRUE
SEMA6A	CCTGGGCAGCCGAGTGCGCG	6	FALSE	FALSE	TRUE
SEMA6A	GCAGCCGAGTGCGCGGGGAG	6	FALSE	FALSE	TRUE
ECHDC3	AACTCGACGGAACTCGACGG	6	FALSE	FALSE	TRUE
ECHDC3	AGGGCCGGGACGGAACTCGA	6	FALSE	FALSE	TRUE
ECHDC3	CGGAACTCGACGGAACTCGA	6	FALSE	FALSE	TRUE
PGLS	AACTCGAGAACACCGAGATG	6	FALSE	TRUE	TRUE
PGLS	AGAACACCGAGATGAGGCCC	6	FALSE	TRUE	TRUE
PGLS	GAACACCGAGATGAGGCCCG	6	FALSE	TRUE	TRUE
FNTB	GAGAGCAGCAGACAGTGTGT	3, 4, 5	TRUE	TRUE	FALSE
FNTB	AACTCGGAGAAGCCATGATC	3, 4, 5	TRUE	TRUE	FALSE
FNTB	CAATAGTAGGTGAAAGAACT	3, 4, 5	TRUE	TRUE	FALSE
NAA60	AACTCGTTGCGGGCTCCGCG	6	FALSE	FALSE	TRUE
NAA60	AGCCGGGAAGTGGGACCGCG	6	FALSE	FALSE	TRUE
NAA60	GCCGGTTACATAACTCGTTG	6	FALSE	FALSE	TRUE
MED8	AACTCTCACCTGCATTGCGG	3, 4, 5	TRUE	TRUE	TRUE
MYOZ3	AACTCTCAGCTTCCCGACAG	6	FALSE	TRUE	FALSE
MYOZ3	GAGTTGCGTGGCGTCCCTGT	6	FALSE	TRUE	FALSE
MYOZ3	TCGGGAAGCTGAGAGTTGCG	6	FALSE	TRUE	FALSE
EIF3I	AACTCTGAAACTCACCATCC	3, 4, 5	TRUE	TRUE	TRUE
PPTC7	AACTGAAGTCCCGGCTGCAG	6	FALSE	TRUE	FALSE
PPTC7	CCTCAGCCCAACTGAAGTCC	6	FALSE	TRUE	FALSE
PPTC7	GGACTTCAGTTGGGCTGAGG	6	FALSE	TRUE	FALSE
RAB2A	AACTGACACCCGCAGAGCCG	6	FALSE	FALSE	TRUE
RAB2A	ACTGACACCCGCAGAGCCGA	6	FALSE	FALSE	TRUE
RAB2A	TCTGCGGGTGTCAGTTCGTC	6	FALSE	FALSE	TRUE
ETNK1	AACTGAGCCCGGCCCGCTCT	6	FALSE	FALSE	TRUE
ETNK1	GACAGCAGCTGAACTGAGCC	6	FALSE	FALSE	TRUE
ETNK1	TCGGAGAAAATTCCTGTTGT	6	FALSE	FALSE	TRUE
CCDC86	AACTGAGGTGAGGCTCTCGG	3, 4, 5	TRUE	TRUE	TRUE
CCDC86	AGGCGCAGCCGACGGCTGGG	3, 4, 5	TRUE	TRUE	TRUE
BRINP1	AACTGATCTGGCGCGCGGGG	6	FALSE	TRUE	FALSE
BRINP1	CAGATCAGTTTGCAGCCGTG	6	FALSE	TRUE	FALSE
BRINP1	CTGCAAACTGATCTGGCGCG	6	FALSE	TRUE	FALSE
NXT1	AACTGCGCCGGAAAGTCCCC	6	FALSE	TRUE	TRUE
NXT1	AGGCTTACTCTGGGTCACCG	6	FALSE	TRUE	TRUE
NXT1	CGGAAAGTCCCCCGGCTCTG	6	FALSE	TRUE	TRUE
TRIT1	AACTGCTCGTGCAGCCGCCA	6	FALSE	TRUE	FALSE
TRIT1	GCTGCACGAGCAGTTCCCGT	6	FALSE	TRUE	FALSE
TRIT1	GGCTGCACGAGCAGTTCCCG	6	FALSE	TRUE	FALSE
KCNK6	AACTGGAACTAGGTGCCAGA	6	FALSE	TRUE	TRUE
KCNK6	CTAGGTGCCAGACGGTCCGG	6	FALSE	TRUE	TRUE
KCNK6	GGGACCCCGCGAGCCCTGGG	6	FALSE	TRUE	TRUE
DNAJC15	AACTGGAGCGATGACACCAC	6	FALSE	FALSE	TRUE
DNAJC15	CAACTGGAGCGATGACACCA	6	FALSE	FALSE	TRUE
DNAJC15	CGTGGTGTCATCGCTCCAGT	6	FALSE	FALSE	TRUE
NUS1	AACTGTCCATGTACTACTGG	6	FALSE	TRUE	FALSE
NUS1	GCCCCGCCCCCAGTAGTACA	6	FALSE	TRUE	FALSE
NUS1	GGAACTGTCCATGTACTACT	6	FALSE	TRUE	FALSE
RRP12	AACTTAGCTGAGACACCAGA	3, 4, 5	TRUE	TRUE	FALSE
MITD1	CCAGAATTATGGCGAAGTCC	3, 4, 5	TRUE	FALSE	TRUE
GPS1	TTAAACACCTGAACCGGCAG	3, 4, 5	TRUE	TRUE	TRUE
GPS1	TGCAAGTTAAACACCTGAAC	3, 4, 5	TRUE	TRUE	TRUE
EAF1	AACTTGCTTCTGGACCCGGG	6	FALSE	TRUE	FALSE
EAF1	ACTTGCTTCTGGACCCGGGT	6	FALSE	TRUE	FALSE
EAF1	GAGAACTTGCTTCTGGACCC	6	FALSE	TRUE	FALSE
MBNL1	AACTTGTCAGCTCCTTGTCA	6	FALSE	TRUE	FALSE
MBNL1	CCCACAATGCTCCCATGACA	6	FALSE	TRUE	FALSE
MBNL1	TCCTTGTCATGGGAGCATTG	6	FALSE	TRUE	FALSE
NFKBIL1	AACTTTAAAAAAACCCAACA	6	FALSE	TRUE	TRUE
NFKBIL1	GAGGACGGAAGTGAACTGTG	6	FALSE	TRUE	TRUE
NFKBIL1	TTCTTGGCCAGATCTCCCAG	6	FALSE	TRUE	TRUE
GOLGA2	AAGAAAAAGGTAAAGTGCAC	6	FALSE	FALSE	TRUE
GOLGA2	AGAAAAAGGTAAAGTGCACC	6	FALSE	FALSE	TRUE
GOLGA2	AGGTAAAGTGCACCGGGTCG	6	FALSE	FALSE	TRUE
KIN	AAGAAAATCCGACTTCCCCA	3, 4, 5	TRUE	TRUE	TRUE
KIN	TCGCTGCCGTGGTCGCCATG	3, 4, 5	TRUE	TRUE	TRUE
LUC7L2	AAGAACCGGACGGAGAGTGA	6	FALSE	TRUE	TRUE
LUC7L2	CTTCTGTCCCAAGAACCGGA	6	FALSE	TRUE	TRUE
LUC7L2	TTCTTGGGACAGAAGCGACA	6	FALSE	TRUE	TRUE
ATP6V0D1	AAGAACGACATGGCTGCTGC	3, 4, 5	TRUE	TRUE	TRUE
NRDE2	AGCCTTTGCGGGGCTTAGTG	3, 4, 5	TRUE	TRUE	FALSE
RBCK1	AAGAACTGGGGCCTCCCGGG	6	FALSE	TRUE	TRUE
RBCK1	GAGGCCCCAGTTCTTCGCAA	6	FALSE	TRUE	TRUE
RBCK1	GCTCCCCTTGCGAAGAACTG	6	FALSE	TRUE	TRUE
PPP2R3C	AAGAACTTCTTTCCAGTCCA	6	FALSE	TRUE	TRUE
PPP2R3C	ACTGGAAAGAAGTTCTTCGT	6	FALSE	TRUE	TRUE
PPP2R3C	TCACTGTTTGGACAGGTGTT	6	FALSE	TRUE	TRUE
SFPQ	AAGACGCTCAGGAAACGTGG	3, 4, 5	TRUE	TRUE	TRUE
SFPQ	CAAAAGCGAAGAAGACGCTC	3, 4, 5	TRUE	TRUE	TRUE
GPATCH1	GATCTGGTCAGCTATGGGAC	3, 4, 5	TRUE	TRUE	FALSE
GPATCH1	AAGAAGATCTGGTCAGCTAT	3, 4, 5	TRUE	TRUE	FALSE
GPATCH1	ATCTGGTCAGCTATGGGACC	3, 4, 5	TRUE	TRUE	FALSE
MBD2	AAGAAGCGCAGCGCCGGCTG	6	FALSE	TRUE	FALSE
MBD2	GAAGAAGCGCAGCGCCGGCT	6	FALSE	TRUE	FALSE
MBD2	TTACGGAAGAAGCGCAGCGC	6	FALSE	TRUE	FALSE
NSF	AAGAAGTGTGTGGAGGGTAA	6	FALSE	TRUE	FALSE
NSF	CTAAGTAAGTCATTAAGCTA	6	FALSE	TRUE	FALSE
NSF	TCACCCTCAAAAGGACTCAA	6	FALSE	TRUE	FALSE
HIST1H2BH	AAGAATACACCCCAAAGTGA	6	FALSE	TRUE	FALSE
HIST1H2BH	CAGGCATTGCAACAAGATAA	6	FALSE	TRUE	FALSE
HIST1H2BH	GGAGCGGACTTAGCTGGATC	6	FALSE	TRUE	FALSE
POLR1A	AGGTTGAATTAAGAATAGTC	3, 4, 5	TRUE	TRUE	FALSE
POLR1A	AAGAATAGTCAGGTGGTGAG	3, 4, 5	TRUE	TRUE	FALSE
ZRANB2	AAGAATTTCCGAGTCAGTGA	6	FALSE	TRUE	TRUE
ZRANB2	GAATTTCCGAGTCAGTGACG	6	FALSE	TRUE	TRUE
ZRANB2	GCTGCGGGTGGCTGTGCTGG	6	FALSE	TRUE	TRUE
KPNA4	AAGACAACTGTGGGGCCGGG	6	FALSE	TRUE	TRUE
KPNA4	AGCTCCGGCAAAGACAACTG	6	FALSE	TRUE	TRUE
KPNA4	CTCCGGCAAAGACAACTGTG	6	FALSE	TRUE	TRUE
UBE4A	AAGACAGGCAATAGCTTCAG	6	FALSE	TRUE	FALSE
UBE4A	ACTTCAGGCTCTGGTAAGAC	6	FALSE	TRUE	FALSE
UBE4A	CAGGCAATAGCTTCAGGGGA	6	FALSE	TRUE	FALSE
NUP37	AAGACCAGCCTGCCTCTGGT	6	FALSE	TRUE	TRUE
NUP37	GAGCGCCAGGAACCGACCAG	6	FALSE	TRUE	TRUE
NUP37	GGTCGGTTCCTGGCGCTCTG	6	FALSE	TRUE	TRUE
MIER1	AAGACCCTTAACTTCCGGGG	6	FALSE	FALSE	TRUE
MIER1	CCGGGCGGTACACTGCCGTG	6	FALSE	FALSE	TRUE
MIER1	GAAGTTAAGGGTCTTCCGGG	6	FALSE	FALSE	TRUE
SYNE4	AAGACCTCTTCCCTAGACAA	6	FALSE	FALSE	TRUE
SYNE4	TAAGACCTCTTCCCTAGACA	6	FALSE	FALSE	TRUE
SYNE4	TCAGGCCCGGGTGACTCCAG	6	FALSE	FALSE	TRUE
RPS16	GGACGGCATGGCTCCGAGCG	3, 4, 5	TRUE	TRUE	TRUE
RPS16	GAGGTTGTCTAGTCCACGCT	3, 4, 5	TRUE	TRUE	TRUE
TTI1	AAGACGAGGTAAGGGAAGAG	3, 4, 5	TRUE	TRUE	FALSE
TBPL1	AAGACGGAGTCCGAGCCTCG	6	FALSE	TRUE	TRUE
TBPL1	AGACGGAGTCCGAGCCTCGG	6	FALSE	TRUE	TRUE
TBPL1	CCCGTTGCTAGGAGCCCCCG	6	FALSE	TRUE	TRUE
INTS9	TCACTGAACTCCTCAAACCC	3, 4, 5	TRUE	TRUE	FALSE
INTS9	AAGACTCACCAGTTTCATAA	3, 4, 5	TRUE	TRUE	FALSE
IFI27L2	AAGACTCACTCATCATGGTG	6	FALSE	FALSE	TRUE
IFI27L2	AGTGAGTCTTGCTTCCCCAG	6	FALSE	FALSE	TRUE
IFI27L2	GGGCCAAGTTGGGACCCGGA	6	FALSE	FALSE	TRUE
DPCD	AAGACTGCGCTGCTGCAGGA	6	FALSE	FALSE	TRUE
DPCD	CGGGCTGGTTGGAGAGTCTG	6	FALSE	FALSE	TRUE
DPCD	GATGGCGGTGACGGGCTGGT	6	FALSE	FALSE	TRUE
SLC2A3	AAGACTTTGGATCCTTCCTG	6	FALSE	FALSE	TRUE
SLC2A3	GAGAAAACTTGCTGCTGAGA	6	FALSE	FALSE	TRUE
SLC2A3	TTGGATCCTTCCTGAGGACG	6	FALSE	FALSE	TRUE
CAPZA2	AAGAGAAGGTAAGAGTCGCG	6	FALSE	FALSE	TRUE
CAPZA2	AGAGAAGGTAAGAGTCGCGG	6	FALSE	FALSE	TRUE
CAPZA2	TGTCGCCAGAAGGAAGATGG	6	FALSE	FALSE	TRUE
TP53BP2	AAGAGACAAAGCCGCGTCAG	6	FALSE	TRUE	FALSE
TP53BP2	AGAGACAAAGCCGCGTCAGG	6	FALSE	TRUE	FALSE
TP53BP2	TGTCTCTTCGACGCTCGTGA	6	FALSE	TRUE	FALSE
MTO1	AAGAGACAATCTGCAGGGCG	6	FALSE	TRUE	FALSE
MTO1	CATCTTGCTTTAATATCACG	6	FALSE	TRUE	FALSE
MTO1	TTTGAAGCTGACACGAGTGA	6	FALSE	TRUE	FALSE
ADAMTS16	AAGAGACTCAACCTCGGACA	6	FALSE	TRUE	FALSE
ADAMTS16	AAGGTGAAGAGACTCAACCT	6	FALSE	TRUE	FALSE
ADAMTS16	AGAGACTCAACCTCGGACAC	6	FALSE	TRUE	FALSE
CHAF1A	CGAAGAGCAGCGGCCGCCTG	3, 4, 5	TRUE	TRUE	TRUE
CHAF1A	GAAGAGCAGCGGCCGCCTGA	3, 4, 5	TRUE	TRUE	TRUE
CHAF1A	AAGAGCAGCGGCCGCCTGAG	3, 4, 5	TRUE	TRUE	TRUE
HSD17B12	AAGAGCGAGTGAATGAATCC	3, 4, 5	TRUE	TRUE	TRUE
HSD17B12	TTTCATTCACGAAGGTAGTG	3, 4, 5	TRUE	TRUE	TRUE
MRPS18B	TAGACAGCTAAGACACACGT	3, 4, 5	TRUE	TRUE	TRUE
DHX29	CTTCACATTCCCCGGCTCCG	3, 4, 5	TRUE	TRUE	TRUE
DHX29	CGGGGAATGTGAAGAGCTCT	3, 4, 5	TRUE	TRUE	TRUE
DHX29	AAGAGCTCTCGGCTGTGCAG	3, 4, 5	TRUE	TRUE	TRUE
DZIP1	AAGAGGCCGGAGGGAGATCG	6	FALSE	TRUE	FALSE
DZIP1	AGGCCGGAGGGAGATCGCGG	6	FALSE	TRUE	FALSE
DZIP1	TCCCCTCCGCGATCTCCCTC	6	FALSE	TRUE	FALSE
ARPC5	AAGAGGCCTTTGCCGCTGGT	6	FALSE	TRUE	TRUE
ARPC5	GACATCCCAATCCCGACCAG	6	FALSE	TRUE	TRUE
ARPC5	GTAGAGGCAGCGCCAAGAAG	6	FALSE	TRUE	TRUE
COMMD8	AAGAGGGGACGCCCTTGTGG	6	FALSE	TRUE	FALSE
COMMD8	CAGGGATGGAGCCGGAAGAG	6	FALSE	TRUE	FALSE
COMMD8	CGGAAGAGGGGACGCCCTTG	6	FALSE	TRUE	FALSE
PRCC	CGGCTGATTTCCACCGAACA	3, 4, 5	TRUE	TRUE	TRUE
ADSL	AAGAGGTGAGCGGTAGCTGT	6	FALSE	TRUE	TRUE
ADSL	AGGGTTGGGATGGCGGCTGG	6	FALSE	TRUE	TRUE
ADSL	GCGGGGTCGCAGGGTTGGGA	6	FALSE	TRUE	TRUE
COPS5	TAGGTAAGAGTTTGTTCCCG	3, 4, 5	TRUE	TRUE	TRUE
SF3B1	GTGTGTTCGAGTGGACAAAA	3, 4, 5	TRUE	TRUE	TRUE
SF3B1	CCAAGACTCACGAAGGTAAG	3, 4, 5	TRUE	TRUE	TRUE
PNRC1	AAGATCGCGGAACATGACTC	6	FALSE	FALSE	TRUE
PNRC1	AGGAGAGCCTGAGAAGATCG	6	FALSE	FALSE	TRUE
PNRC1	TGGCGGCGATGGATGCTGCT	6	FALSE	FALSE	TRUE
PLCXD1	AAGATCTGAGTTCATGTAGC	6	FALSE	TRUE	TRUE
PLCXD1	GTGTTGGCTTAGGGTCTGGG	6	FALSE	TRUE	TRUE
PLCXD1	TGAGTTCATGTAGCTGGTGT	6	FALSE	TRUE	TRUE
PTS	AAGATGAGCACGGAAGGTGG	6	FALSE	TRUE	TRUE
PTS	GGGAAGATGAGCACGGAAGG	6	FALSE	TRUE	TRUE
PTS	TCGCGCTGAAGGAGATGCGG	6	FALSE	TRUE	TRUE
SPTLC2	AAGATGCGGCCGGAGCCCGG	6	FALSE	TRUE	TRUE
SPTLC2	TCCTGGCAGCACCAGGCGCA	6	FALSE	TRUE	TRUE
SPTLC2	TGCTGCCAGGAAGATGCGGC	6	FALSE	TRUE	TRUE
KCNK1	AAGATGCTGCAGTCCCTGGC	6	FALSE	TRUE	FALSE
KCNK1	CACGCACGAGCTGCCGGCCA	6	FALSE	TRUE	FALSE
KCNK1	CAGGCGCACGCACGAGCTGC	6	FALSE	TRUE	FALSE
STRIP1	AAGATGGAGCCGGCAGTCGG	6	FALSE	TRUE	FALSE
STRIP1	GCCAAGATGGAGCCGGCAGT	6	FALSE	TRUE	FALSE
STRIP1	TTGTTCACGATCAGTGGGCC	6	FALSE	TRUE	FALSE
EXOC4	TGGCGGCAGAAGCAGCTGGT	3, 4, 5	TRUE	TRUE	FALSE
PPARGC1B	AAGATGGCGGGGAACGACTG	6	FALSE	TRUE	FALSE
PPARGC1B	GCCGCGGCTGGAAGATGGCG	6	FALSE	TRUE	FALSE
PPARGC1B	TCCCCGCCATCTTCCAGCCG	6	FALSE	TRUE	FALSE
GPKOW	AGTGAAGCCGAATGAAATTG	3, 4, 5	TRUE	TRUE	FALSE
GPKOW	TCCACTGCCCCAATTTCATT	3, 4, 5	TRUE	TRUE	FALSE
SP2	AAGATGTCGTAATGAGCGGT	6	FALSE	TRUE	FALSE
SP2	GAAGATGTCGTAATGAGCGG	6	FALSE	TRUE	FALSE
SP2	GAGGAAGATGTCGTAATGAG	6	FALSE	TRUE	FALSE
AFMID	AAGATGTCTGCAGAGGTAGG	6	FALSE	FALSE	TRUE
AFMID	CATGATGGATGTGTCTGGTG	6	FALSE	FALSE	TRUE
AFMID	TTGGAAGAAGATGTCTGCAG	6	FALSE	FALSE	TRUE
FAM229B	AAGATGTTGACAAGGCAGCT	6	FALSE	FALSE	TRUE
FAM229B	GATGCTCGAAGATGTTGACA	6	FALSE	FALSE	TRUE
FAM229B	TTGTCAACATCTTCGAGCAT	6	FALSE	FALSE	TRUE
SLC25A46	TTAGGTCGTGGTGGCCCCGG	3, 4, 5	TRUE	FALSE	FALSE
RHBDD2	AAGCACCAGCTGCGACACCC	6	FALSE	FALSE	TRUE
RHBDD2	GCTGCGACACCCGGGCCCCG	6	FALSE	FALSE	TRUE
RHBDD2	GGGAACGACGGCGGCCATGG	6	FALSE	FALSE	TRUE
LMBR1L	AAGCACCCAGACCCAGCCTA	6	FALSE	TRUE	FALSE
LMBR1L	AGCACCCAGACCCAGCCTAG	6	FALSE	TRUE	FALSE
LMBR1L	CCCGGGGAGGACGAGCGGGG	6	FALSE	TRUE	FALSE
MAD2L1	AAGCACGCGCTTCCACTCCG	3, 4, 5	TRUE	TRUE	TRUE
MAD2L1	TGTGGTTGCTGTCCGCGGAG	3, 4, 5	TRUE	TRUE	TRUE
UTRN	AAGCAGATGTAGGTGATGAG	6	FALSE	FALSE	TRUE
UTRN	AATGAAACGTGGTGGCTGCC	6	FALSE	FALSE	TRUE
UTRN	GATGTAGGTGATGAGCGGCC	6	FALSE	FALSE	TRUE
GSR	AAGCAGCAGGAAGCCTCGGA	6	FALSE	FALSE	TRUE
GSR	CCGGCGCGGGACCGAGCTGG	6	FALSE	FALSE	TRUE
GSR	GCAGAAGCAGCAGGAAGCCT	6	FALSE	FALSE	TRUE
OS9	AAGCAGCAGTCCTAACAAAC	6	FALSE	TRUE	TRUE
OS9	AGAAGGGGAACGAAAGATGG	6	FALSE	TRUE	TRUE
OS9	TTACCCGCAAGTCTGACCGG	6	FALSE	TRUE	TRUE
INTS14	AAGCAGCGAAAGGCAGTCCC	6	FALSE	TRUE	FALSE
INTS14	TAACCCCAACAAGCAGCGAA	6	FALSE	TRUE	FALSE
INTS14	TGTGTCCGGCGATGGGCACG	6	FALSE	TRUE	FALSE
PUS7	AAGCAGCGCTTTCCGCGCGG	6	FALSE	FALSE	TRUE
PUS7	AGCGCATCTGGTCCTCCGCG	6	FALSE	FALSE	TRUE
PUS7	CAAAAGCAGCGCTTTCCGCG	6	FALSE	FALSE	TRUE
PODXL2	AAGCAGCGGCGGCAGCCGGG	6	FALSE	FALSE	TRUE
PODXL2	AGCAGCAGCGGCGAAAGCAG	6	FALSE	FALSE	TRUE
PODXL2	AGCAGCGGCGAAAGCAGCGG	6	FALSE	FALSE	TRUE
CLPB	AAGCAGCTGTCAAGATGCTG	3, 4, 5	TRUE	TRUE	FALSE
CLPB	GCACAGGGGCCGGCACCACG	3, 4, 5	TRUE	TRUE	FALSE
ISG20L2	AGAGATCGATCTGTACCGCG	3, 4, 5	TRUE	TRUE	TRUE
ISG20L2	AAGCATACTTCGGATCCCCG	3, 4, 5	TRUE	TRUE	TRUE
PNISR	TTGGAGAGGTGTTACCGGAA	3, 4, 5	TRUE	TRUE	TRUE
PNISR	AAGCATCGAAAGCGTTGGAG	3, 4, 5	TRUE	TRUE	TRUE
PDCD7	CTGGCCGAAGAATGGTGGCA	3, 4, 5	TRUE	TRUE	TRUE
PDCD7	AAGCATCTCCGTCGTGAACA	3, 4, 5	TRUE	TRUE	TRUE
MAOA	AAGCATGGAGAATCAAGAGA	6	FALSE	TRUE	FALSE
MAOA	GGAGCGTGTCAGCCAAAGCA	6	FALSE	TRUE	FALSE
MAOA	TCAAGAGAAGGCGAGTATCG	6	FALSE	TRUE	FALSE
HSD17B8	AAGCCAATCCCAGCGCAGAG	6	FALSE	TRUE	TRUE
HSD17B8	TCACTGTGTTTGAATCGAGG	6	FALSE	TRUE	TRUE
HSD17B8	TGAGGTAGGACAGAACACGC	6	FALSE	TRUE	TRUE
HAVCR2	CCAGAGCTGAGGTAAGTGGG	3, 4, 5	TRUE	FALSE	FALSE
RFXANK	AAGCCAGATCGCTGAGGGTC	6	FALSE	FALSE	TRUE
RFXANK	CTTCCAATGGATATAGCAGG	6	FALSE	FALSE	TRUE
RFXANK	TTGCCTCCTGCTATATCCAT	6	FALSE	FALSE	TRUE
ZNF354C	AAGCCAGGAGAACCCCCGAA	6	FALSE	TRUE	FALSE
ZNF354C	GACAGCTCGCGGCCTTTCGG	6	FALSE	TRUE	FALSE
ZNF354C	GGGGTTTCGGGGACAGCTCG	6	FALSE	TRUE	FALSE
TMEM115	AAGCCAGGAGCCAGGCCGAG	6	FALSE	FALSE	TRUE
TMEM115	GCCCCCCGAGAGAAGAGGTA	6	FALSE	FALSE	TRUE
TMEM115	TGTCGGCCCCCCGAGAGAAG	6	FALSE	FALSE	TRUE
LGALS1	AAGCCATGATTGAGTCCAGG	6	FALSE	TRUE	TRUE
LGALS1	CACAAGCCATGATTGAGTCC	6	FALSE	TRUE	TRUE
LGALS1	CCAGGAGGATGTTCCCGGGC	6	FALSE	TRUE	TRUE
HSD11B1L	AAGCCCACCTCCTCCCGGGG	6	FALSE	TRUE	TRUE
HSD11B1L	GCTCCGGCGCTGGGTCCCCG	6	FALSE	TRUE	TRUE
HSD11B1L	TCGAAGCCCACCTCCTCCCG	6	FALSE	TRUE	TRUE
N4BP2L2	AAGCCCACCTCTCAGAATCG	6	FALSE	FALSE	TRUE
N4BP2L2	CGGAGACAGCACTAAAGCCG	6	FALSE	FALSE	TRUE
N4BP2L2	TTTGTTACCGCGATTCTGAG	6	FALSE	FALSE	TRUE
CREM	AAGCCCATTATGGCTGTAAC	6	FALSE	TRUE	FALSE
CREM	ATCTCCAGTTACAGCCATAA	6	FALSE	TRUE	FALSE
CREM	CTGTCTGCAGAAGCCCATTA	6	FALSE	TRUE	FALSE
ISOC2	AAGCCCGCAAGAGGCCTCAG	6	FALSE	FALSE	TRUE
ISOC2	CCCGCAAGAGGCCTCAGCGG	6	FALSE	FALSE	TRUE
ISOC2	CTCACCTCTCGGCTCTCGGA	6	FALSE	FALSE	TRUE
GLE1	CAAGCCCTCGAATCAGCCGC	3, 4, 5	TRUE	TRUE	FALSE
WDR76	AAGCCGAAAGATGTCCAGGT	6	FALSE	TRUE	FALSE
WDR76	GATGTCCAGGTCGGGCGCGG	6	FALSE	TRUE	FALSE
WDR76	TAAGAAGCCGAAAGATGTCC	6	FALSE	TRUE	FALSE
MTBP	AAGCCGAGACCTAAAGTTGG	3, 4, 5	TRUE	TRUE	FALSE
TGDS	AAGCCGCCGGGAAGACCCCA	3, 4, 5	TRUE	FALSE	TRUE
TGDS	GCGTGTTGGGAGGAACCGTG	3, 4, 5	TRUE	FALSE	TRUE
SF3A3	AATTGAGAAGCCGCGACTAA	3, 4, 5	TRUE	TRUE	TRUE
SF3A3	AAGCCGCGACTAAGGGAAGA	3, 4, 5	TRUE	TRUE	TRUE
IPO11	GGCATCAGTAGGCGGCGGCG	3, 4, 5	TRUE	TRUE	FALSE
GRAMD2	AAGCCGGAGCGAGGCCACCG	3, 4, 5	TRUE
GRAMD2	GACCGCTTTAAGCCGGAGCG	3, 4, 5	TRUE
GRAMD2	GGCCTCGCTCCGGCTTAAAG	3, 4, 5	TRUE
MAGEA3	AAGCCGGCCCAGGCTCGGTG	3, 4, 5	TRUE	TRUE	FALSE
RPS7	CAACCTACCTTGCCGAGCGC	3, 4, 5	TRUE	TRUE	TRUE
RPS7	CGGCGCTCGGCAAGGTAGGT	3, 4, 5	TRUE	TRUE	TRUE
CHAF1B	GGAGGGACCCGGACAGTCAG	3, 4, 5	TRUE	TRUE	FALSE
CHAF1B	GCCAGGGAAGCCGTACCTGG	3, 4, 5	TRUE	TRUE	FALSE
COIL	GTACAGTGCGGGGTAGCTGG	3, 4, 5	TRUE	TRUE	TRUE
SNRPG	ATGCCTTGGAACGCAACGCA	3, 4, 5	TRUE	TRUE	TRUE
SNRPG	CCAAGGCATCTGTGAGCCCG	3, 4, 5	TRUE	TRUE	TRUE
EIF2S2	GGCGCGGCTGCCTCACATGG	3, 4, 5	TRUE	TRUE	TRUE
SLC35E4	AAGCCTCAGAGAGCAGGAGT	6	FALSE	TRUE	FALSE
SLC35E4	GCTCCAACTCCTGCTCTCTG	6	FALSE	TRUE	FALSE
SLC35E4	TCTGGCTGCGGCTGTGACTC	6	FALSE	TRUE	FALSE
FAM120AOS	AAGCCTCCCGGATCCCGTCC	6	FALSE	FALSE	TRUE
FAM120AOS	GATCCGGGAGGCTTCTGAGC	6	FALSE	FALSE	TRUE
FAM120AOS	GGGCCGGGACGGGATCCGGG	6	FALSE	FALSE	TRUE
EXOSC2	GATGGAGATGAGGCTTCCAG	3, 4, 5	TRUE	TRUE	FALSE
AP1S2	AAGCCTGCCCTATGCCAGCC	6	FALSE	FALSE	TRUE
AP1S2	GAAGCCGTGGTGCTGTGGGG	6	FALSE	FALSE	TRUE
AP1S2	GTGTCCTCCCCACAGCACCA	6	FALSE	FALSE	TRUE
TPP1	AAGCCTGGTGAGAAATTGAG	6	FALSE	TRUE	FALSE
TPP1	AGCCTGGTGAGAAATTGAGA	6	FALSE	TRUE	FALSE
TPP1	TCGGGAGAAAGGGATCACGT	6	FALSE	TRUE	FALSE
BORCS8	AAGCCTTTGAGACCGCAGAA	6	FALSE	TRUE	TRUE
BORCS8	CCACAACAAGGTCCCTTCTG	6	FALSE	TRUE	TRUE
BORCS8	GTTGTGGAACGGGACGGCCA	6	FALSE	TRUE	TRUE
CPSF4	AAGGAGGAGTGTGTGCGGCG	3, 4, 5	TRUE	TRUE	TRUE
CPSF4	CGAAGGAGGAGTGTGTGCGG	3, 4, 5	TRUE	TRUE	TRUE
TBP	GTCACTGCAAAGATCACTAT	3, 4, 5	TRUE	TRUE	TRUE
TBP	CAAAGATCACTATGGGCCAG	3, 4, 5	TRUE	TRUE	TRUE
NDUFS1	AAGCGACCCGGCCTCCTAGG	3, 4, 5	TRUE	TRUE	TRUE
NDUFS1	GTTTAGCAGAACAGCCTCCG	3, 4, 5	TRUE	TRUE	TRUE
TATDN1	AAGCGACTCATGACTGCGCA	6	FALSE	TRUE	TRUE
TATDN1	CGACTCATGACTGCGCATGG	6	FALSE	TRUE	TRUE
TATDN1	GCTTCAAGTTTATCGGTAAG	6	FALSE	TRUE	TRUE
SRSF4	GCAACGGGCGGGCGGCGGGA	3, 4, 5	TRUE	FALSE	TRUE
SRSF4	CGAGAGCACGGCGGCAGCGG	3, 4, 5	TRUE	FALSE	TRUE
USP39	AAGCGAGAGTCTGAGTCGCG	3, 4, 5	TRUE	TRUE	TRUE
TERF1	AAGCGAGCCATTTAACATGG	3, 4, 5	TRUE	TRUE	TRUE
TERF1	TCAGCGGCCCCGAGCCCGCG	3, 4, 5	TRUE	TRUE	TRUE
KCNE5	AAGCGAGCTAGCGAGCGGGC	6	FALSE	TRUE	FALSE
KCNE5	CGGCGGGCAGGGCTCAGCAG	6	FALSE	TRUE	FALSE
KCNE5	GGGCTCAGCAGCGGAAACAG	6	FALSE	TRUE	FALSE
MTIF3	AAGCGATTGACATACTGTAG	6	FALSE	FALSE	TRUE
MTIF3	AATGCTAAATATGAGGCGTG	6	FALSE	FALSE	TRUE
MTIF3	ATTTAGCATTACCTGTGCTG	6	FALSE	FALSE	TRUE
TXNL4B	AGAAACTCCTGGCCGTCGGT	3, 4, 5	TRUE	TRUE	FALSE
TXNL4B	GAAAAGAAACTCCTGGCCGT	3, 4, 5	TRUE	TRUE	FALSE
TXNL4B	AAGCGCAGAAAAGAAACTCC	3, 4, 5	TRUE	TRUE	FALSE
PAIP2B	AAGCGCCACTACCACTTGCC	6	FALSE	FALSE	TRUE
PAIP2B	GATAACCTGGCAAGTGGTAG	6	FALSE	FALSE	TRUE
PAIP2B	GTAAGAGATAACCTGGCAAG	6	FALSE	FALSE	TRUE
CHMP1B	AAGCGCGCCGAAGGCAGAGA	6	FALSE	TRUE	TRUE
CHMP1B	AGGTAAGGTAAGTCCGCTCC	6	FALSE	TRUE	TRUE
CHMP1B	CCGGCTGAGAAGCGCGCCGA	6	FALSE	TRUE	TRUE
GART	AAGCGCGCTCCGTGTAAAAG	6	FALSE	TRUE	TRUE
GART	CGCTCCGTGTAAAAGCGGAG	6	FALSE	TRUE	TRUE
GART	GTTTACGCACCGACACCGGG	6	FALSE	TRUE	TRUE
NUDCD1	AAGCGCGGACCTTTCAACAA	6	FALSE	FALSE	TRUE
NUDCD1	CTTTATTAATTCTCACGCTG	6	FALSE	FALSE	TRUE
NUDCD1	GAAGCGCGGACCTTTCAACA	6	FALSE	FALSE	TRUE
ZIK1	AAGCGCTCCCAAAGCTCTGA	6	FALSE	TRUE	FALSE
ZIK1	AGCTTTGGGAGCGCTTTGTT	6	FALSE	TRUE	FALSE
ZIK1	GCGCTTTGTTTGGCGACAGT	6	FALSE	TRUE	FALSE
MYO10	AAGCGCTCGCGCGGGGATCG	6	FALSE	FALSE	TRUE
MYO10	ATCCCCGCGCGAGCGCTTGG	6	FALSE	FALSE	TRUE
MYO10	CACCTCCAAGCGCTCGCGCG	6	FALSE	FALSE	TRUE
BNIP3	AAGCGGAGGTCGGAGCGCCG	6	FALSE	FALSE	TRUE
BNIP3	GGCGGTGGGAAAGCGGAGGT	6	FALSE	FALSE	TRUE
BNIP3	TGCGGGCGGTGGGAAAGCGG	6	FALSE	FALSE	TRUE
C1D	AAGCGGAGTTAAACAGGAGC	3, 4, 5	TRUE	TRUE	TRUE
C1D	GACTGGAGTCGAAGGCCGTG	3, 4, 5	TRUE	TRUE	TRUE
CNOT1	AGCGGAGTTAACCGAAGAGG	3, 4, 5	TRUE	TRUE	TRUE
CNOT1	AAGCGGAGTTAACCGAAGAG	3, 4, 5	TRUE	TRUE	TRUE
ZNF611	AAGCGGATCGGGTGGAGTGT	6	FALSE	TRUE	FALSE
ZNF611	ACACAGAGCAAAACTCACCG	6	FALSE	TRUE	FALSE
ZNF611	GAGTGTAGGTCATATCGCCG	6	FALSE	TRUE	FALSE
RCOR2	AAGCGGCATCCCGAGCGCGG	6	FALSE	TRUE	TRUE
RCOR2	GCGGAGAGCGGGCGAGCAAG	6	FALSE	TRUE	TRUE
RCOR2	GCGGCATCCCGAGCGCGGCG	6	FALSE	TRUE	TRUE
PGAM5	AAGCGGCATGGCGTTCCGGC	6	FALSE	FALSE	TRUE
PGAM5	CCGGCAGGCGCTGCAGCTGG	6	FALSE	FALSE	TRUE
PGAM5	GCGCTGCAGCTGGCGGCCTG	6	FALSE	FALSE	TRUE
NRM	AAGCGGCCGAGAAGCTACAG	6	FALSE	FALSE	TRUE
NRM	GGCTTGGAAACAAATGACAG	6	FALSE	FALSE	TRUE
NRM	GGGAACTCGAACCTTGAAAG	6	FALSE	FALSE	TRUE
PIAS2	AAGCGGCGCCCAGTGCAGGA	6	FALSE	FALSE	TRUE
PIAS2	GGCGGCCGCGGCGTCTTAAG	6	FALSE	FALSE	TRUE
PIAS2	GGGCGCCGCTTAAGACGCCG	6	FALSE	FALSE	TRUE
RHEB	AAGCGGCGGAAGAAGGTGGG	6	FALSE	TRUE	TRUE
RHEB	AGCGGCGGAAGAAGGTGGGA	6	FALSE	TRUE	TRUE
RHEB	CGCGCGAGCTAGCGAGCGAG	6	FALSE	TRUE	TRUE
KLC2	AAGCGGGAGGCAGCCAGAGT	6	FALSE	TRUE	FALSE
KLC2	CCGGACCCGCACCCGCGAGC	6	FALSE	TRUE	FALSE
KLC2	GGGTGCGGGTCCGGGTGAAG	6	FALSE	TRUE	FALSE
C15orf41	CACCCCTAGCTGCAAAAGCG	3, 4, 5	TRUE	TRUE	FALSE
PPP1R11	AAGCGGTATCGGATTCAGAG	3, 4, 5	TRUE	TRUE	TRUE
TEPSIN	AAGCTCAGGCGGTCCCGTAG	6	FALSE	TRUE	FALSE
TEPSIN	ACCGCCTGAGCTTTCTACAC	6	FALSE	TRUE	FALSE
TEPSIN	TTTCTACACCGGGTGAGTGA	6	FALSE	TRUE	FALSE
CLNS1A	GTGCGGCAACACAGGCCCTG	3, 4, 5	TRUE	TRUE	TRUE
SOS1	AAGCTCCAGCGCTACACCGG	6	FALSE	TRUE	FALSE
SOS1	AGGAAGCTCCAGCGCTACAC	6	FALSE	TRUE	FALSE
SOS1	GCTGCCCTGAGGTGCCGCCG	6	FALSE	TRUE	FALSE
SCAND1	AAGCTCCGCACACTCTCGGC	6	FALSE	TRUE	TRUE
SCAND1	AGGTAAGCTCCGCACACTCT	6	FALSE	TRUE	TRUE
SCAND1	CGGGACCGGCCGAGAGTGTG	6	FALSE	TRUE	TRUE
TMEM179B	AAGCTCGACGCGCTGCAGCC	6	FALSE	FALSE	TRUE
TMEM179B	AGGGCGCCATGGCGCTGTCC	6	FALSE	FALSE	TRUE
TMEM179B	TCCTGGTGGTCAGGGCGCCA	6	FALSE	FALSE	TRUE
NHLRC3	AAGCTCGTGCATCCAGGGAG	6	FALSE	FALSE	TRUE
NHLRC3	CAAAGCTCGTGCATCCAGGG	6	FALSE	FALSE	TRUE
NHLRC3	GGGCCCGAAGACCCTATCTC	6	FALSE	FALSE	TRUE
ALKBH5	AAGCTCTCCGCACGACGTCA	6	FALSE	FALSE	TRUE
ALKBH5	GTGCGGAGAGCTTTAAAGTG	6	FALSE	FALSE	TRUE
ALKBH5	TGGCTGCCCGTGACGTCGTG	6	FALSE	FALSE	TRUE
ATAD5	TCGGACCACAGAGCTTCGGA	3, 4, 5	TRUE	TRUE	TRUE
ATAD5	GAATTCCCTCCGAAGCTCTG	3, 4, 5	TRUE	TRUE	TRUE
SNAP29	AAGCTGACATGGTGCCGGCG	3, 4, 5	TRUE	TRUE	FALSE
CENPP	CGCCTTGCAAGCTGAGATCG	3, 4, 5	TRUE	TRUE	FALSE
CENPP	AAGCTGAGATCGCGGCCCTG	3, 4, 5	TRUE	TRUE	FALSE
U2AF2	ACGCGGCCGCCTCAGCATGT	3, 4, 5	TRUE	TRUE	TRUE
PRRC2C	AAGCTGCGAAAGTGCTTTGG	6	FALSE	TRUE	TRUE
PRRC2C	GACTGGAAAAGCCGAAGCTG	6	FALSE	TRUE	TRUE
PRRC2C	GGAAAAGCCGAAGCTGCGGA	6	FALSE	TRUE	TRUE
DYNC1LI2	AAGCTGCTGCTAGGTCCCAA	6	FALSE	TRUE	TRUE
DYNC1LI2	AGGTCCCAACGGGCCCGCGG	6	FALSE	TRUE	TRUE
DYNC1LI2	GCTAGGTCCCAACGGGCCCG	6	FALSE	TRUE	TRUE
IDH2	AAGCTGGAGAGCGAACGAGC	6	FALSE	FALSE	TRUE
IDH2	GGTAGCCGGCCATCCCAAGC	6	FALSE	FALSE	TRUE
IDH2	TGGAGAGCGAACGAGCAGGG	6	FALSE	FALSE	TRUE
CLCC1	AAGCTGTGCGACCTCTTCTG	6	FALSE	TRUE	FALSE
CLCC1	GGGCAGGTGTCTTCCTCGAG	6	FALSE	TRUE	FALSE
CLCC1	TGTGCGACCTCTTCTGCGGC	6	FALSE	TRUE	FALSE
SNRNP35	AGGGAGCCCAAGCTTTGCAG	3, 4, 5	TRUE	TRUE	TRUE
SNRNP35	AAGCTTGGGCTCCCTTCCGA	3, 4, 5	TRUE	TRUE	TRUE
SERP1	AAGGAAACGCAACGCAACAA	6	FALSE	FALSE	TRUE
SERP1	CTTTCACTCCGCGCTCACGG	6	FALSE	FALSE	TRUE
SERP1	GAGCGCGGAGTGAAAGAGGA	6	FALSE	FALSE	TRUE
PNPT1	AAGGAAAGGACCATCGCTCA	3, 4, 5	TRUE	TRUE	FALSE
CHEK1	GGGCAAAGGACAGTCCGGTG	3, 4, 5	TRUE	TRUE	TRUE
TOP3B	AAGGACCGGAGCTGGATCCG	6	FALSE	TRUE	FALSE
TOP3B	CCGGAGCTGGATCCGCGGTG	6	FALSE	TRUE	FALSE
TOP3B	GCTCACCCACAGCCGCACCG	6	FALSE	TRUE	FALSE
EFCAB5	CCGCCAGGAAGGACTCACCG	3, 4, 5	TRUE	FALSE	FALSE
EFCAB5	GAAGGACTCACCGAGGCGCA	3, 4, 5	TRUE	FALSE	FALSE
CALD1	AAGGACTGATTTCTTTAAGC	6	FALSE	TRUE	TRUE
CALD1	ACAGCCAGAGAGCAAGCAGG	6	FALSE	TRUE	TRUE
CALD1	AGCACAGCCAGAGAGCAAGC	6	FALSE	TRUE	TRUE
AP1M2	AAGGACTTAGGAGTCGGGGA	6	FALSE	FALSE	TRUE
AP1M2	GACAGCCGAGGCGGACATGG	6	FALSE	FALSE	TRUE
AP1M2	GCCGAAGGACTTAGGAGTCG	6	FALSE	FALSE	TRUE
ALKBH4	AAGGACTTCGGGGGTCTCGG	6	FALSE	FALSE	TRUE
ALKBH4	CCTTGCAACCGCATTCCCGA	6	FALSE	FALSE	TRUE
ALKBH4	GCATTCCCGAAGGACTTCGG	6	FALSE	FALSE	TRUE
NEU2	CAGGCAGGTAGAGCAGGGCA	3, 4, 5	TRUE	FALSE	FALSE
SNAI2	AAGGAGCCGGGTGACTTCAG	6	FALSE	TRUE	FALSE
SNAI2	CCGTCTGCCGCACCTGAGCA	6	FALSE	TRUE	FALSE
SNAI2	GGTGCGGCAGACGGACGGGC	6	FALSE	TRUE	FALSE
C11orf24	AAGGAGCCTGAGGCCCGGCG	6	FALSE	FALSE	TRUE
C11orf24	CGTGGCCGGCAGCGCAACCC	6	FALSE	FALSE	TRUE
C11orf24	GTGGCCCTCGGACAGTAGGA	6	FALSE	FALSE	TRUE
AIFM1	CGTGCGTGAGAGGAAAGGGA	3, 4, 5	TRUE	TRUE	TRUE
AIFM1	GTCGCCGAAATGTTCCGGTG	3, 4, 5	TRUE	TRUE	TRUE
SACM1L	GTGGTTGTGCAGGATGGCGA	3, 4, 5	TRUE	TRUE	FALSE
ZC2HC1A	AAGGAGTCTCGCTGAGCTCG	6	FALSE	TRUE	FALSE
ZC2HC1A	CGAGGAGGTGGCGCGATGGA	6	FALSE	TRUE	FALSE
ZC2HC1A	GAGTCTCGCTGAGCTCGAGG	6	FALSE	TRUE	FALSE
SYAP1	AAGGCAACCAGTGCTCGCTG	6	FALSE	FALSE	TRUE
SYAP1	AGTGCTCGCTGCGGTCTCTG	6	FALSE	FALSE	TRUE
SYAP1	GTCTCTGGGGATCGGGACCG	6	FALSE	FALSE	TRUE
PTER	AAGGCAGCGCGTTGTACCCG	6	FALSE	TRUE	FALSE
PTER	ACTCCAAGAAGCCTTACCTC	6	FALSE	TRUE	FALSE
PTER	CAGAGCAGGAGCCGGAACTG	6	FALSE	TRUE	FALSE
EIF4A1	TTGCAAATGCCTTTCTTACC	3, 4, 5	TRUE	TRUE	TRUE
GRAMD1A	AAGGCCAGGCCGGTGCCCTG	6	FALSE	FALSE	TRUE
GRAMD1A	GGCACCGGCCTGGCCTTCCG	6	FALSE	FALSE	TRUE
GRAMD1A	GGCCAGGCCGGTGCCCTGCG	6	FALSE	FALSE	TRUE
FAAP24	GTCCAAGGCCCGAATACAGC	3, 4, 5	TRUE	TRUE	FALSE
FOPNL	AAGGCCCGACGCTTCCCATG	6	FALSE	TRUE	TRUE
FOPNL	GAGCAGGGAGGCCTCCACAT	6	FALSE	TRUE	TRUE
FOPNL	GCTGGTGAGTGCGAGCAGGG	6	FALSE	TRUE	TRUE
PDCD5	AGGGGCTGCGAGAGTGACCG	3, 4, 5	TRUE	TRUE	TRUE
PDCD5	GCGCTGACGCCGAGCCATGG	3, 4, 5	TRUE	TRUE	TRUE
ITGB1BP1	AAGGCCGCGGCACTCCCACG	6	FALSE	FALSE	TRUE
ITGB1BP1	ACCCCGAAGTCCGCAACCCG	6	FALSE	FALSE	TRUE
ITGB1BP1	GGGTCCGCGTGGGAGTGCCG	6	FALSE	FALSE	TRUE
HSPD1	AAGGCCGCGTACCTGCGGGG	3, 4, 5	TRUE	TRUE	TRUE
HSPD1	GGGAAGGCCGCGTACCTGCG	3, 4, 5	TRUE	TRUE	TRUE
CCDC6	AAGGCCGGGCTGCGAATGAG	6	FALSE	TRUE	TRUE
CCDC6	AGGCCGGGCTGCGAATGAGT	6	FALSE	TRUE	TRUE
CCDC6	TGGGCGCCGGGCGAGCACAG	6	FALSE	TRUE	TRUE
CHD6	AAGGCCGGTCCGCCGAGGCC	6	FALSE	FALSE	TRUE
CHD6	AGAGAAGAACTTACCTAAAA	6	FALSE	FALSE	TRUE
CHD6	AGGCCGGTCCGCCGAGGCCA	6	FALSE	FALSE	TRUE
DEPDC1	AAGGCGACACTCAGGCCCAG	6	FALSE	FALSE	TRUE
DEPDC1	ATAGGTCTGTCAGCGCCCGG	6	FALSE	FALSE	TRUE
DEPDC1	GCGCCCGGTGGCGTCCATGG	6	FALSE	FALSE	TRUE
ITGA3	AAGGCGACAGCGCGGCCAAG	6	FALSE	TRUE	FALSE
ITGA3	AGGCGACAGCGCGGCCAAGG	6	FALSE	TRUE	FALSE
ITGA3	CGGGATCGAAGGCGACAGCG	6	FALSE	TRUE	FALSE
ASAH1	AAGGCGACGCAACTCCGGCC	6	FALSE	FALSE	TRUE
ASAH1	GGACTAAGGCGACGCAACTC	6	FALSE	FALSE	TRUE
ASAH1	TAGCAGCCAACGCCACTCCC	6	FALSE	FALSE	TRUE
SNRPB2	AAGGCGCACGAACCCACCTA	6	FALSE	TRUE	TRUE
SNRPB2	AGTCGGCGTAGGCCTTAGGT	6	FALSE	TRUE	TRUE
SNRPB2	CCAGGAAAACCGAAACAGCG	6	FALSE	TRUE	TRUE
RPSA	TCTAGCCCTGGAAGGCGCCA	3, 4, 5	TRUE	TRUE	TRUE
CHD8	AAGGCGCCTTGTTCTCGGAG	6	FALSE	TRUE	TRUE
CHD8	AGGCGCCTTGTTCTCGGAGA	6	FALSE	TRUE	TRUE
CHD8	AGTTGAAACGCTGCCTGGAA	6	FALSE	TRUE	TRUE
PTRH2	GTGAGGAAAGGAGGTACTGT	3, 4, 5	TRUE	FALSE	TRUE
PTRH2	TCGCTGCCCAGAAGAAGGGA	3, 4, 5	TRUE	FALSE	TRUE
FBLN1	AAGGCGCGGGCGCGGTCCTG	6	FALSE	FALSE	TRUE
FBLN1	GCCGAGGCTCGGCCGGAGCG	6	FALSE	FALSE	TRUE
FBLN1	GCGGCGGCGGACAAAGGCGC	6	FALSE	FALSE	TRUE
AKAP12	AAGGCGCTCTCGGGACCTCG	6	FALSE	FALSE	TRUE
AKAP12	CCAAAAGACGCGCGCCCGCG	6	FALSE	FALSE	TRUE
AKAP12	GCGCGTTCGCAGTCGGCTGG	6	FALSE	FALSE	TRUE
DAXX	AAGGCGGAGGGAACCATGCG	6	FALSE	TRUE	TRUE
DAXX	AGGTTCTGAGAATTGCGGCG	6	FALSE	TRUE	TRUE
DAXX	ATGCGAGGTTCTGAGAATTG	6	FALSE	TRUE	TRUE
ZDHHC13	AAGGCGGGCTGGCGGGCTGG	6	FALSE	TRUE	FALSE
ZDHHC13	CCTCAGCCGCTGTGGGCTCC	6	FALSE	TRUE	FALSE
ZDHHC13	CTCAGCCGCTGTGGGCTCCT	6	FALSE	TRUE	FALSE
EIF4A3	ATACTTAAGGCGTCTGTTCT	3, 4, 5	TRUE	TRUE	TRUE
EIF4A3	AAGGCGTCTGTTCTCGGCAG	3, 4, 5	TRUE	TRUE	TRUE
ANP32A	AAGGCTCAACCAGCTCCGCT	6	FALSE	FALSE	TRUE
ANP32A	AGTCCTAAAACGCGCGGCCG	6	FALSE	FALSE	TRUE
ANP32A	CTTCAAAGTCCTAAAACGCG	6	FALSE	FALSE	TRUE
BPTF	AAGGCTCAATCCGAATTGCT	6	FALSE	TRUE	TRUE
BPTF	AGGCTCAATCCGAATTGCTG	6	FALSE	TRUE	TRUE
BPTF	GCTGAAGGCGATCCGGAGTG	6	FALSE	TRUE	TRUE
BMP7	AAGGCTGGGAGAGCGCCCCG	6	FALSE	TRUE	TRUE
BMP7	ACCTCCGGCGCGGATAGCAG	6	FALSE	TRUE	TRUE
BMP7	TGCGCCCTGGATCGCACAAG	6	FALSE	TRUE	TRUE
RHOT2	AAGGCTTGAGGACCAGGTCG	6	FALSE	FALSE	TRUE
RHOT2	CCCGCCTCATAGCTGCCGCC	6	FALSE	FALSE	TRUE
RHOT2	GGTCGGGGAGCGGCTCCGGG	6	FALSE	FALSE	TRUE
SHTN1	AAGGGAAAGAGGGAGCGGCG	6	FALSE	TRUE	FALSE
SHTN1	GGGAAAGAGGGAGCGGCGCG	6	FALSE	TRUE	FALSE
SHTN1	GGGAGCGGCGCGGGGCACAC	6	FALSE	TRUE	FALSE
SLC38A2	AAGGGAAAGGCGCGAGCGTG	6	FALSE	TRUE	TRUE
SLC38A2	CGCGAGCGTGCGGTAACGCG	6	FALSE	TRUE	TRUE
SLC38A2	TGCTGCTAGCAGTACTGGAA	6	FALSE	TRUE	TRUE
RPUSD4	AAGGGACCAGAACTCCCTAG	6	FALSE	TRUE	TRUE
RPUSD4	CAATGAGCGCACTGCCTCTA	6	FALSE	TRUE	TRUE
RPUSD4	CCAATGAGCGCACTGCCTCT	6	FALSE	TRUE	TRUE
FAM32A	AGCACTGGAGAGTGTCATGG	3, 4, 5	TRUE	TRUE	TRUE
CYB561	AAGGGACGCTCGGGTAGGCA	6	FALSE	TRUE	FALSE
CYB561	GCTCGGGTAGGCAAGGTAGG	6	FALSE	TRUE	FALSE
CYB561	GGCTGAAGGGACGCTCGGGT	6	FALSE	TRUE	FALSE
PPP2R1A	AAGGGACGGAGCCAAGATGG	6	FALSE	TRUE	TRUE
PPP2R1A	GCAGTCTGACAGGAAAGGGA	6	FALSE	TRUE	TRUE
PPP2R1A	GGACGGAGCCAAGATGGCGG	6	FALSE	TRUE	TRUE
NRBF2	AAGGGAGCTCGACGCAGCCG	6	FALSE	TRUE	TRUE
NRBF2	CGACGCAGCCGCGGAGACTG	6	FALSE	TRUE	TRUE
NRBF2	GGCTCTTGGGGCGCAGAGAG	6	FALSE	TRUE	TRUE
RNASEK	CGCCATAAAGAAGGGAGTCG	3, 4, 5	TRUE	FALSE	TRUE
PRRC2A	AAGGGCACTAGGACCCCGAT	6	FALSE	TRUE	TRUE
PRRC2A	GCAGCAGGAGGACAAAATGG	6	FALSE	TRUE	TRUE
PRRC2A	TTAAGGGGCGTGTCTAGGCG	6	FALSE	TRUE	TRUE
MT3	AAGGGCAGGGGCAGGTCTCA	6	FALSE	TRUE	FALSE
MT3	AGCTGCTGCTCTCCTCGACA	6	FALSE	TRUE	FALSE
MT3	AGGTCTCAGGGTCCATGTCG	6	FALSE	TRUE	FALSE
EEF1A1	AGTGCCGTGTGTGGTTCCCG	3, 4, 5	TRUE	TRUE	TRUE
STAT3	AAGGGCCTCTCCGAGCCGAG	6	FALSE	TRUE	TRUE
STAT3	AGGGCCTCTCCGAGCCGAGG	6	FALSE	TRUE	TRUE
STAT3	TTGGCGCTGTCTCTCCCCCT	6	FALSE	TRUE	TRUE
POLR3C	AAGGGCGGTGGGCTCCACCT	6	FALSE	TRUE	FALSE
POLR3C	GATCCGCGTCCTAGAAAGGG	6	FALSE	TRUE	FALSE
POLR3C	GCTGGCCTTCTAGGCCGAGG	6	FALSE	TRUE	FALSE
POLE3	AAGGGGAGTTTAAGCCCCAG	6	FALSE	TRUE	TRUE
POLE3	GGGAGTTTAAGCCCCAGCGG	6	FALSE	TRUE	TRUE
POLE3	TCCCTGAAGCGGAGGCGAAG	6	FALSE	TRUE	TRUE
ZFP90	AAGGGGCCTCAGCCGCACCG	6	FALSE	FALSE	TRUE
ZFP90	GCCATTGTCCGACCCCGGTG	6	FALSE	FALSE	TRUE
ZFP90	GGGTCGGACAATGGCCGCAG	6	FALSE	FALSE	TRUE
EPN1	AAGGGGCGCGGAGAGCCGGG	6	FALSE	FALSE	TRUE
EPN1	CTCTCCGCGCCCCTTCTGGG	6	FALSE	FALSE	TRUE
EPN1	GGCGGCTCCCCTCCCCCGCC	6	FALSE	FALSE	TRUE
QRSL1	AAGGGGGAAAAAGAGGTCAC	3, 4, 5	TRUE	TRUE	TRUE
GTF3C2	GGCCCCCCACACACCCGCTG	3, 4, 5	TRUE	TRUE	TRUE
SDCBP	AAGGGGGCAAGGAGGGACGC	6	FALSE	FALSE	TRUE
SDCBP	GGCCTCTCACCTAGCCCACA	6	FALSE	FALSE	TRUE
SDCBP	TTCCTTGTGGGCTAGGTGAG	6	FALSE	FALSE	TRUE
RPL36A	AGCGCTCACGCAAGCATGGT	3, 4, 5	TRUE	TRUE	TRUE
RPL36A	AGATTAAGCTGGATGTTACT	3, 4, 5	TRUE	TRUE	TRUE
AIMP2	AAGGGGGTAGCGCGTGCCAA	6	FALSE	FALSE	TRUE
AIMP2	CAACGCTCAGAAACCGTCAG	6	FALSE	FALSE	TRUE
AIMP2	GTCTCCGTCGTGACCTCTGA	6	FALSE	FALSE	TRUE
MGME1	AAGGTACCGACACTTGCCGT	6	FALSE	FALSE	TRUE
MGME1	CTTGAGAGTTAAGCGAAGTG	6	FALSE	FALSE	TRUE
MGME1	GCCCAGCCTACGGCAAGTGT	6	FALSE	FALSE	TRUE
RSU1	GTGCGTTCTGCCGAAGCTTG	3, 4, 5	TRUE	TRUE	TRUE
NIF3L1	AAGGTCACAACTACACTCGC	6	FALSE	FALSE	TRUE
NIF3L1	CCAACCGGCACCTACCGCGA	6	FALSE	FALSE	TRUE
NIF3L1	GAAGGTCACAACTACACTCG	6	FALSE	FALSE	TRUE
CCDC68	AAGGTCCGATCGCCCAGGGG	6	FALSE	TRUE	FALSE
CCDC68	CCCAAGGTCCGATCGCCCAG	6	FALSE	TRUE	FALSE
CCDC68	CCCTGGGCGATCGGACCTTG	6	FALSE	TRUE	FALSE
PNRC2	AAGGTCGGGTTGTAGAAGCT	6	FALSE	TRUE	TRUE
PNRC2	AGAGGCAGAAGGAGAAGGTC	6	FALSE	TRUE	TRUE
PNRC2	GAAGGTCGGGTTGTAGAAGC	6	FALSE	TRUE	TRUE
ABCC9	AAGGTCTCCGGCCCCAGGCG	3, 4, 5	TRUE	FALSE	FALSE
ABCC9	TGGGGAAGGTCTCCGGCCCC	3, 4, 5	TRUE	FALSE	FALSE
RPS3	AGCGGAGCGCGGCGGCAAGA	3, 4, 5	TRUE	TRUE	TRUE
RPS3	AGAAGAGGAAGGTGAGCCTC	3, 4, 5	TRUE	TRUE	TRUE
VRK3	AAGGTGAGTCCGGGTAACTG	6	FALSE	TRUE	FALSE
VRK3	GCAACTGAGAAGGTGAGTCC	6	FALSE	TRUE	FALSE
VRK3	GTGAGTCCGGGTAACTGCGG	6	FALSE	TRUE	FALSE
LMO2	AAGGTGCGAGGGGCTCCGGG	6	FALSE	TRUE	FALSE
LMO2	ACCCGGGCCGAAGGTGCGAG	6	FALSE	TRUE	FALSE
LMO2	GACCCGGGCCGAAGGTGCGA	6	FALSE	TRUE	FALSE
CITED4	AAGGTGCGCAGTAGTGGGCT	6	FALSE	TRUE	TRUE
CITED4	GCCCACTACTGCGCACCTTG	6	FALSE	TRUE	TRUE
CITED4	GCCGCAGCCTGGGGTCACAA	6	FALSE	TRUE	TRUE
TOB2	AAGGTGCGGGTTGTTGGCTG	6	FALSE	TRUE	TRUE
TOB2	GCTGAGGCAAGCCGTGGCTC	6	FALSE	TRUE	TRUE
TOB2	TTGTTGGCTGAGGCAAGCCG	6	FALSE	TRUE	TRUE
ZACN	GTGCCAAAGCAAGGTGCTCA	3, 4, 5	TRUE	TRUE	FALSE
ZACN	TGGCTCAAGGTGCCAAAGCA	3, 4, 5	TRUE	TRUE	FALSE
WBP4	AAGGTGTCTGGATCGGAGGG	6	FALSE	TRUE	TRUE
WBP4	AGACACCTTACTCAGTCCCC	6	FALSE	TRUE	TRUE
WBP4	AGTAAGGTGTCTGGATCGGA	6	FALSE	TRUE	TRUE
CCT4	GAAGGTTCGTGAAGGCAGTG	3, 4, 5	TRUE	TRUE	TRUE
CCT4	AAGGTTCGTGAAGGCAGTGA	3, 4, 5	TRUE	TRUE	TRUE
RTCA	AAGGTTTCTGAACTACTGGG	6	FALSE	FALSE	TRUE
RTCA	AGGTTTCTGAACTACTGGGC	6	FALSE	FALSE	TRUE
RTCA	TGCGCCCCAGGCATGAACCA	6	FALSE	FALSE	TRUE
PYCR2	AAGTAACGCTAGGGGAAGGG	6	FALSE	FALSE	TRUE
PYCR2	ACAGCGCAGGGGCGAACGGG	6	FALSE	FALSE	TRUE
PYCR2	CGGAAGTAACGCTAGGGGAA	6	FALSE	FALSE	TRUE
ATP5F1	AAGTACCACCCGGGACAGCA	3, 4, 5	TRUE
GPBP1	AAGTACCGAAAACCTTCTCC	6	FALSE	FALSE	TRUE
GPBP1	AGTACCGAAAACCTTCTCCC	6	FALSE	FALSE	TRUE
GPBP1	GGGAGGGAAAAGCGGCAAAA	6	FALSE	FALSE	TRUE
RPA2	TAGCCAGAGCGGCGCAGTGG	3, 4, 5	TRUE	TRUE	TRUE
PPP1CC	AAGTAGGGAGCGGGGTGGCA	6	FALSE	TRUE	TRUE
PPP1CC	GGCAGGGGGGGGACCCGCCG	6	FALSE	TRUE	TRUE
PPP1CC	GGGAGCGGGGTGGCAGGGGG	6	FALSE	TRUE	TRUE
MIF	AAGTCAGGCACGTAGCTCAG	6	FALSE	FALSE	TRUE
MIF	GGACCAGGAGACCCGCGCAG	6	FALSE	FALSE	TRUE
MIF	TCAGGCACGTAGCTCAGCGG	6	FALSE	FALSE	TRUE
DPM1	GTAGTCCTCGCAGGTCTCGG	3, 4, 5	TRUE	TRUE	FALSE
DPM1	AAGTCAGTCGTAGTCCTCGC	3, 4, 5	TRUE	TRUE	FALSE
DPM1	AGCTCCCGCCGAGACCTGCG	3, 4, 5	TRUE	TRUE	FALSE
HSDL2	AAGTCATGTTACCCAACACC	6	FALSE	FALSE	TRUE
HSDL2	ACATGACTTTCGTAGATCAG	6	FALSE	FALSE	TRUE
HSDL2	TGACTTTCGTAGATCAGAGG	6	FALSE	FALSE	TRUE
SH3GLB1	AAGTCCATGATATTCATCCT	6	FALSE	FALSE	TRUE
SH3GLB1	CATCCTAGGCGGCAGCCGGG	6	FALSE	FALSE	TRUE
SH3GLB1	TCCATGATATTCATCCTAGG	6	FALSE	FALSE	TRUE
OPA1	GAAGTGGCCCTCAGCAGCAA	3, 4, 5	TRUE	TRUE	TRUE
OPA1	AAGTCCATGCGCCATTGGGA	3, 4, 5	TRUE	TRUE	TRUE
COA5	AAGTCGCGTCCGCATCGGAG	6	FALSE	TRUE	TRUE
COA5	ACGGCGCTTCCCCTCCGATG	6	FALSE	TRUE	TRUE
COA5	CGACCCGGTTGCAAGTGTTG	6	FALSE	TRUE	TRUE
PIKFYVE	AAGTCGGCCCCCGAGAGCGG	3, 4, 5	TRUE	FALSE	FALSE
PIKFYVE	CTTCCTGCCGCAACCGTCCG	3, 4, 5	TRUE	FALSE	FALSE
PIKFYVE	CGGCCCCCGAGAGCGGCGGT	3, 4, 5	TRUE	FALSE	FALSE
RBM27	AGTCTCCTAAGATGCCCGGT	3, 4, 5	TRUE	TRUE	TRUE
RBM27	AAGTCTCCTAAGATGCCCGG	3, 4, 5	TRUE	TRUE	TRUE
SOCS2	AAGTCTCGTCGCAGCCGCCG	6	FALSE	FALSE	TRUE
SOCS2	CATGCTTCAGGGGAAGCCCA	6	FALSE	FALSE	TRUE
SOCS2	CGAGAGGGCTCATGCTTCAG	6	FALSE	FALSE	TRUE
LAMTOR3	AAGTGACAGCGGAGAGAACC	6	FALSE	TRUE	TRUE
LAMTOR3	AGCTGTCCCTGAAGTGACAG	6	FALSE	TRUE	TRUE
LAMTOR3	TCAGGGACAGCTTTAAAGAC	6	FALSE	TRUE	TRUE
PLEKHA8	AAGTGCGGCGAACGAGCTGC	6	FALSE	FALSE	TRUE
PLEKHA8	CAGCCGAAGCCTCCAAAGTG	6	FALSE	FALSE	TRUE
PLEKHA8	GGGCCCTACGTGGGTCGGAG	6	FALSE	FALSE	TRUE
ING1	GGCTGGGTAGAAGAGAGGAG	3, 4, 5	TRUE	TRUE	FALSE
ALG13	AAGTGCGTGTTTGTTACCGT	3, 4, 5	TRUE	TRUE	FALSE
SCGB3A2	AAGTGGAACCACTGGCTTGG	6	FALSE	FALSE	TRUE
SCGB3A2	ACTTGCCATACAAAGTGTGA	6	FALSE	FALSE	TRUE
SCGB3A2	AGCAAAATCCACCAAGCCAG	6	FALSE	FALSE	TRUE
DNAJB11	AAGTGGACCGGCAGAAGAGG	6	FALSE	TRUE	TRUE
DNAJB11	CTAGCTGTCTCTGCGGACCA	6	FALSE	TRUE	TRUE
DNAJB11	GGGCTAGCTAGCTGTCTCTG	6	FALSE	TRUE	TRUE
NAPEPLD	AAGTGGAGCGGGCTGAGAGT	6	FALSE	TRUE	FALSE
NAPEPLD	AATTCTTCGGCGAAGTGGAG	6	FALSE	TRUE	FALSE
NAPEPLD	TTTGGAATTCTTCGGCGAAG	6	FALSE	TRUE	FALSE
ZNF468	AAGTGGATCCCGTGGAATGA	6	FALSE	TRUE	FALSE
ZNF468	GAATGACGGTCACGCCGCGG	6	FALSE	TRUE	FALSE
ZNF468	GTGGAATGACGGTCACGCCG	6	FALSE	TRUE	FALSE
ZNF766	AAGTGGATGGCGTGGAGATA	6	FALSE	FALSE	TRUE
ZNF766	CGAACACTTAATCTAAACAA	6	FALSE	FALSE	TRUE
ZNF766	GTGGAGATATGGCGCAACTG	6	FALSE	FALSE	TRUE
TIMM10B	AAGTGGCGTACGGCATGCGC	6	FALSE	FALSE	TRUE
TIMM10B	GTGAGAACTAAGTCGTTTCG	6	FALSE	FALSE	TRUE
TIMM10B	TGGCGTACGGCATGCGCCGG	6	FALSE	FALSE	TRUE
ETFB	AAGTGGCTGCGGCGGGAAGA	6	FALSE	FALSE	TRUE
ETFB	CGTGCTCGTAGCTGTCAAGA	6	FALSE	FALSE	TRUE
ETFB	GCGTGCTCGTAGCTGTCAAG	6	FALSE	FALSE	TRUE
SUZ12	GGCGGAGCGAGGCCAGGGTA	3, 4, 5	TRUE	TRUE	TRUE
MTF2	AAGTGGGCTGTGTTTGAGGC	6	FALSE	TRUE	TRUE
MTF2	GCGAGGGGCTGTATTGAAGT	6	FALSE	TRUE	TRUE
MTF2	TAGAATGAGCGTTCTTACAC	6	FALSE	TRUE	TRUE
TSPAN31	AAGTGGTCCCAAGGACTTGG	6	FALSE	TRUE	FALSE
TSPAN31	CCAAGTCCTTGGGACCACTT	6	FALSE	TRUE	FALSE
TSPAN31	CCCAGCTCTGGGGACCCAAG	6	FALSE	TRUE	FALSE
TBC1D19	AAGTGTCACTGGCCCTGAGT	6	FALSE	TRUE	FALSE
TBC1D19	AGGTCCCGGAGAAGTGTCAC	6	FALSE	TRUE	FALSE
TBC1D19	GAAGTGTCACTGGCCCTGAG	6	FALSE	TRUE	FALSE
ENOPH1	AAGTGTCCTCTCCCCACGCG	6	FALSE	FALSE	TRUE
ENOPH1	ACACCTGGAACTGGAAAAGG	6	FALSE	FALSE	TRUE
ENOPH1	AGTGCAGCCCGCCGCGCGTG	6	FALSE	FALSE	TRUE
DDX39A	AAGTGTCTCTTAGCAGCGCG	6	FALSE	TRUE	TRUE
DDX39A	GCAGCGCGCGGAGAAGAACG	6	FALSE	TRUE	TRUE
DDX39A	GCCCGGCGGAAAACCGAAGT	6	FALSE	TRUE	TRUE
CAND1	AAGTGTCTGGCTCCCCGTAG	6	FALSE	TRUE	TRUE
CAND1	CGGAGCGAGTGGGAGCGAGA	6	FALSE	TRUE	TRUE
CAND1	CGTACAGAAGGGCCTCTACG	6	FALSE	TRUE	TRUE
NRK	AAGTTGGGCTAAGGCGAGAG	6	FALSE	TRUE	FALSE
NRK	AGGAGCCTGAGCGTCAGTCC	6	FALSE	TRUE	FALSE
NRK	CAGACACAGCGCTCTCGACA	6	FALSE	TRUE	FALSE
GYPB	CCTGGAAGATAACAGCTAGT	3, 4, 5	TRUE		FALSE
GYPB	AGATAACAGCTAGTAGGCTA	3, 4, 5	TRUE		FALSE
ARL6IP6	AATACGATGGCCGAGCCACA	6	FALSE	FALSE	TRUE
ARL6IP6	CGTTTGCTGAGAGCGGGTGG	6	FALSE	FALSE	TRUE
ARL6IP6	GCGGGTGGCGGTCGGCTCTG	6	FALSE	FALSE	TRUE
ZNF669	AATACTCGCAGGTCACAGGG	6	FALSE	TRUE	FALSE
ZNF669	CCCAATACTCGCAGGTCACA	6	FALSE	TRUE	FALSE
ZNF669	TGCTAGTTCTTGGCTCTGGG	6	FALSE	TRUE	FALSE
KLHDC2	AATAGGGAGCCGGCCCGACG	6	FALSE	FALSE	TRUE
KLHDC2	CCGGGACTCGGGGCACTGCA	6	FALSE	FALSE	TRUE
KLHDC2	TGCAGGGAAGCGGTCCGCGT	6	FALSE	FALSE	TRUE
MEF2D	AATATCAACAACAGCCGAGG	6	FALSE	TRUE	FALSE
MEF2D	CAAAATATCAACAACAGCCG	6	FALSE	TRUE	FALSE
MEF2D	GCCGAGCGCCTGAGCCGCCT	6	FALSE	TRUE	FALSE
MPDU1	AATATGGCGGCCGAGGCGGA	6	FALSE	TRUE	TRUE
MPDU1	CATTTCTCAGGTAAAAGAAT	6	FALSE	TRUE	TRUE
MPDU1	GGCACGAGCAGCCGTTTAAG	6	FALSE	TRUE	TRUE
NUP35	AATATTTCACTCACCTAACG	6	FALSE	TRUE	TRUE
NUP35	ATATTTCACTCACCTAACGC	6	FALSE	TRUE	TRUE
NUP35	CCTTTGCAGTGGAACCTCAG	6	FALSE	TRUE	TRUE
TFAP4	AATCAAAGGGCAGCGCCGGA	6	FALSE	TRUE	TRUE
TFAP4	CAAAGGGCAGCGCCGGACGG	6	FALSE	TRUE	TRUE
TFAP4	GACGGAGGTGCAGAATCGGC	6	FALSE	TRUE	TRUE
MED20	GAATCACACAGTAGAAACGC	3, 4, 5	TRUE	TRUE	FALSE
MED20	AATCACACAGTAGAAACGCA	3, 4, 5	TRUE	TRUE	FALSE
VPS18	AATCACAGGCTCCCTTCAGC	6	FALSE	TRUE	FALSE
VPS18	AGGTTGGGATCACCTGGCAC	6	FALSE	TRUE	FALSE
VPS18	CCCCGCTACAAAAAAATCAC	6	FALSE	TRUE	FALSE
TOMM70	AATCACCAAACAGCGTGCGA	6	FALSE	TRUE	TRUE
TOMM70	AGCGTGCGAAGGAAGACCGA	6	FALSE	TRUE	TRUE
TOMM70	CAGCGTGCGAAGGAAGACCG	6	FALSE	TRUE	TRUE
ASMTL	AATCACCGGGCACAGCACCA	6	FALSE	FALSE	TRUE
ASMTL	GAAGCTGCTGCACAAGCGCG	6	FALSE	FALSE	TRUE
ASMTL	GCAGCAGCTTCCCAATCACC	6	FALSE	FALSE	TRUE
STAT2	AATCAGGTACGGGCCCTGAG	6	FALSE	TRUE	FALSE
STAT2	ACTGCAACCCTAATCAGGTA	6	FALSE	TRUE	FALSE
STAT2	CTGCAACCCTAATCAGGTAC	6	FALSE	TRUE	FALSE
EXOC7	CCCGCGGAGGAAAGATACTG	3, 4, 5	TRUE	TRUE	TRUE
SLC25A26	AATCCAAGCCGGAGCAGAAG	6	FALSE	TRUE	TRUE
SLC25A26	GACGTGATCCGCTTCTGCTC	6	FALSE	TRUE	TRUE
SLC25A26	GTCAAGGCTACAATCCAAGC	6	FALSE	TRUE	TRUE
RPL41	AATCCATAGACATCTGACCT	6	FALSE		TRUE
RPL41	AGATGTCTATGGATTGTACA	6	FALSE		TRUE
RPL41	TGTACACGGAATCCCAACGC	6	FALSE		TRUE
RPL23A	GGAAGGTGTGTGTTGGTGAT	3, 4, 5	TRUE	TRUE	TRUE
RPL23A	GCGCCGAAAGCGAAGAAGGA	3, 4, 5	TRUE	TRUE	TRUE
RAD51C	AATCCCGCTGCATTTCAAAG	3, 4, 5	TRUE	TRUE	TRUE
DHX37	ATCCGAAACCCAGCCCACGT	3, 4, 5	TRUE	TRUE	FALSE
TADA2A	CGGATTAGGGGGTCTCGGCG	3, 4, 5	TRUE	TRUE	FALSE
TADA2A	GCTCTTTGGCGCGGATTAGG	3, 4, 5	TRUE	TRUE	FALSE
FRYL	AATCCGGTTAAAATCAGAGT	6	FALSE	TRUE	FALSE
FRYL	CGGTTAAAATCAGAGTCGGA	6	FALSE	TRUE	FALSE
FRYL	TTAAAATCAGAGTCGGAGGG	6	FALSE	TRUE	FALSE
DNAJC17	GACCAAGGAGCTCTTACAGA	3, 4, 5	TRUE	TRUE	TRUE
DNAJC17	GTCCATCTGTAAGAGCTCCT	3, 4, 5	TRUE	TRUE	TRUE
NIFK	CTTCCTGCGGATTAAGCGAC	3, 4, 5	TRUE	TRUE	TRUE
NIFK	AATCCTGTCGCTTAATCCGC	3, 4, 5	TRUE	TRUE	TRUE
NIFK	TGCGGATTAAGCGACAGGAT	3, 4, 5	TRUE	TRUE	TRUE
IPO9	AATCCTTGTGCCACTGGACC	6	FALSE	TRUE	TRUE
IPO9	CACTGGACCCGGCAGCCCGG	6	FALSE	TRUE	TRUE
IPO9	CTCCGGGCTGCCGGGTCCAG	6	FALSE	TRUE	TRUE
DUSP6	AATCGAGTCTTAAATAATCC	6	FALSE	FALSE	TRUE
DUSP6	ATCGAGTCTTAAATAATCCG	6	FALSE	FALSE	TRUE
DUSP6	CCTCGCGCAGGGGGTGTGCG	6	FALSE	FALSE	TRUE
KRT19	AATCGCAGCTTCTGAGACCA	6	FALSE	FALSE	TRUE
KRT19	GAATCGCAGCTTCTGAGACC	6	FALSE	FALSE	TRUE
KRT19	GAGCACGGACGGAGCAACCC	6	FALSE	FALSE	TRUE
KIAA1191	AATCGCCGCCGCTCTCACAA	6	FALSE	FALSE	TRUE
KIAA1191	CCAAGCCATTGTGAGAGCGG	6	FALSE	FALSE	TRUE
KIAA1191	GAGAGCGGCGGCGATTTCGA	6	FALSE	FALSE	TRUE
CAPN12	AATCGCGTGGGGTCTAGGTA	3, 4, 5	TRUE	FALSE	FALSE
CAPN12	GTCTCAGGTGAGGAATCGCG	3, 4, 5	TRUE	FALSE	FALSE
ACAA1	AATCGGCCGGACCCCTCAGG	6	FALSE	FALSE	TRUE
ACAA1	GGTTGACCTGCGCAATGCAG	6	FALSE	FALSE	TRUE
ACAA1	GTAGTGCTGGGCCACCTGAG	6	FALSE	FALSE	TRUE
POLA1	CGGCGACGACTGTGAGATAG	3, 4, 5	TRUE	TRUE	FALSE
RFC4	TCAGTGATCGTAAGTCTCCT	3, 4, 5	TRUE	TRUE	TRUE
DEDD2	AATCTGGTGAGGATCCAGAG	6	FALSE	TRUE	FALSE
DEDD2	AGAGGCCTAATGGTGACTGG	6	FALSE	TRUE	FALSE
DEDD2	CAGAGAGGCCTAATGGTGAC	6	FALSE	TRUE	FALSE
AASS	AATCTTCCGAGTCGCTGCAG	6	FALSE	FALSE	TRUE
AASS	GCGACTCGGAAGATTCGAGG	6	FALSE	FALSE	TRUE
AASS	TCGGAAGATTCGAGGCGGCG	6	FALSE	FALSE	TRUE
C9orf78	AATCTTCCGGACGACCGGCA	6	FALSE	TRUE	TRUE
C9orf78	CTCGGCCGTTGTCACCATGC	6	FALSE	TRUE	TRUE
C9orf78	GACGACCGGCATGGTGACAA	6	FALSE	TRUE	TRUE
NME6	AATGACCCAGAATCTGGGGT	3, 4, 5	TRUE	TRUE	FALSE
NME6	GCCGGACTTCTGCTGCACTG	3, 4, 5	TRUE	TRUE	FALSE
CA13	AATGAGAGATTTGAGTTAGA	6	FALSE	TRUE	FALSE
CA13	ATTTGAGTTAGAGGGAGAGA	6	FALSE	TRUE	FALSE
CA13	GTCTCTCTTAGTTTGGACTC	6	FALSE	TRUE	FALSE
E2F5	AATGAGGCCCACGACCGAGG	6	FALSE	FALSE	TRUE
E2F5	GAATGAGGCCCACGACCGAG	6	FALSE	FALSE	TRUE
E2F5	GTGAATGAGGCCCACGACCG	6	FALSE	FALSE	TRUE
ABCB8	AATGCACCAGCATGCTGACG	6	FALSE	TRUE	FALSE
ABCB8	CGCGGTAAAACAGGAGCCGC	6	FALSE	TRUE	FALSE
ABCB8	GGTGAAACTGCTATTGCCGG	6	FALSE	TRUE	FALSE
SPINK5	AATGCATGGAGTGGACCTGT	6	FALSE	TRUE	FALSE
SPINK5	CAGCTGAGCAATGCATGGAG	6	FALSE	TRUE	FALSE
SPINK5	TGCACCAGCTGAGCAATGCA	6	FALSE	TRUE	FALSE
PSMB4	AATGCGGTAAAACTGTCCTG	6	FALSE	TRUE	TRUE
PSMB4	CGGTAAAACTGTCCTGGGGC	6	FALSE	TRUE	TRUE
PSMB4	GGAATGCGGTAAAACTGTCC	6	FALSE	TRUE	TRUE
OGT	GCTCTGGAGGGCTTGAGCGG	3, 4, 5	TRUE	TRUE	FALSE
OGT	AGTTACAGGCTTCAAACCCT	3, 4, 5	TRUE	TRUE	FALSE
TMEM134	AATGCTGAACTGGGGCCGGG	6	FALSE	FALSE	TRUE
TMEM134	GCATCATCAATGCTGAACTG	6	FALSE	FALSE	TRUE
TMEM134	GGCGGCGCACGGCGCCTGAG	6	FALSE	FALSE	TRUE
UBA6	AATGGAAGGATCCGAGCCTG	6	FALSE	TRUE	FALSE
UBA6	CGCCTCTTCCCCCTGATGGG	6	FALSE	TRUE	FALSE
UBA6	GCCTGTGGCCGCCCATCAGG	6	FALSE	TRUE	FALSE
ESYT1	AATGGAGCGATCTCCAGGAG	6	FALSE	TRUE	TRUE
ESYT1	GGTCGGGCGGATCCTCCCAG	6	FALSE	TRUE	TRUE
ESYT1	TCCATTGTGCCACCTCTGGG	6	FALSE	TRUE	TRUE
DICER1	GTAACCTGACAGCGGGGACG	3, 4, 5	TRUE	TRUE	TRUE
DICER1	AATGGAGTAACCTGACAGCG	3, 4, 5	TRUE	TRUE	TRUE
EHMT2	AATGGCCAAAAAGCATGTAG	6	FALSE	TRUE	TRUE
EHMT2	CCTCCCCTTCCGCACCTCGG	6	FALSE	TRUE	TRUE
EHMT2	GACAGTCACAGCCATCTCCG	6	FALSE	TRUE	TRUE
CNIH1	AATGGCGAAGAAGATGAGCG	6	FALSE	FALSE	TRUE
CNIH1	AGCCATGGCGTTCACGTTCG	6	FALSE	FALSE	TRUE
CNIH1	CAGCGCCAGCATGTAGCAGA	6	FALSE	FALSE	TRUE
ACO2	CCTACAGCCTACTGGTGACT	3, 4, 5	TRUE	TRUE	TRUE
ACO2	CCTGCAGCCGAGTCACCAGT	3, 4, 5	TRUE	TRUE	TRUE
SF3B3	CAGTATGTTGGAGTTGGTGG	3, 4, 5	TRUE	TRUE	TRUE
SF3B3	GGACGCCAGTATGTTGGAGT	3, 4, 5	TRUE	TRUE	TRUE
RBX1	ATGGATGTGGATACCCCGAG	3, 4, 5	TRUE	TRUE	TRUE
RBX1	AATGGCGGCAGCGATGGATG	3, 4, 5	TRUE	TRUE	TRUE
HNRNPM	AATGGCGGCAGGGGTCGAAG	3, 4, 5	TRUE	TRUE	TRUE
LEMD3	AATGGCGGCGGCAGCAGCTT	6	FALSE	TRUE	FALSE
LEMD3	TCCTCATCCGAGAGCTGCTG	6	FALSE	TRUE	FALSE
LEMD3	TTCGGCGCCTCAGCAGCTCT	6	FALSE	TRUE	FALSE
PCCB	AATGGCGGCGGCATTACGGG	6	FALSE	FALSE	TRUE
PCCB	CGCCGGCACAGCAAAAATGG	6	FALSE	FALSE	TRUE
PCCB	CGGCACAGCAAAAATGGCGG	6	FALSE	FALSE	TRUE
NSL1	GCGAGCTCCTTGTCCCATGG	3, 4, 5	TRUE	TRUE	TRUE
CDC26	GGAAAAGCTCGCGGAAGACG	3, 4, 5	TRUE	TRUE	TRUE
CDC26	AATGGCGTCGTGGCATTGAG	3, 4, 5	TRUE	TRUE	TRUE
ZNF277	AATGGCTGCTTCCAAGACCC	6	FALSE	FALSE	TRUE
ZNF277	CTGTGCTGCAGCTCCCATCA	6	FALSE	FALSE	TRUE
ZNF277	GGCTGCTTCCAAGACCCAGG	6	FALSE	FALSE	TRUE
RCN1	AATGGGGACTCGGAGCGCGG	6	FALSE	FALSE	TRUE
RCN1	GGAGCGCGGCGGCAGCGACA	6	FALSE	FALSE	TRUE
RCN1	GGGAATGGGGACTCGGAGCG	6	FALSE	FALSE	TRUE
RNF44	AATGGGTCTGACCTCTGACG	6	FALSE	FALSE	TRUE
RNF44	TAGAGCCAGCATAACCACTT	6	FALSE	FALSE	TRUE
RNF44	TTAGAGCCAGCATAACCACT	6	FALSE	FALSE	TRUE
C6orf136	AATGGGTGCAACGACAGTGA	6	FALSE	FALSE	TRUE
C6orf136	ATGGGTGCAACGACAGTGAG	6	FALSE	FALSE	TRUE
C6orf136	GACCTCCGGCCTCCTCACAG	6	FALSE	FALSE	TRUE
GMFB	AATGGTGAGTTGCCGCTGGG	6	FALSE	FALSE	TRUE
GMFB	ACAGGCCGCTGACGGCCGGA	6	FALSE	FALSE	TRUE
GMFB	GAAAATGGTGAGTTGCCGCT	6	FALSE	FALSE	TRUE
PLCB1	AATGGTGCGCTTTGAGGCGG	6	FALSE	TRUE	FALSE
PLCB1	CTGAATGGTGCGCTTTGAGG	6	FALSE	TRUE	FALSE
PLCB1	TGTATAGAGGATGTGCTGAA	6	FALSE	TRUE	FALSE
ZNHIT1	CAGTTGTGTTGTGCCAATGG	3, 4, 5	TRUE	TRUE	TRUE
NDUFA9	TTGACAGGACCCGGACAACC	3, 4, 5	TRUE	TRUE	TRUE
DYNC1LI1	AATGTGCGAGGCGGCTGAGG	6	FALSE	TRUE	TRUE
DYNC1LI1	CCGGCAAGACTAAATGTGCG	6	FALSE	TRUE	TRUE
DYNC1LI1	GCAAGACTAAATGTGCGAGG	6	FALSE	TRUE	TRUE
NUDT6	GGGCAAGCATCGCGCGCCAG	3, 4, 5	TRUE	FALSE	FALSE
NUDT6	AATTAAGCGGCGTGGAGATG	3, 4, 5	TRUE	FALSE	FALSE
PRPF3	CTCAGGGGCTGAAGTTTGTG	3, 4, 5	TRUE	TRUE	FALSE
RGS13	TGAGGCCAGAGTGCCATCGA	3, 4, 5	TRUE	FALSE	FALSE
RGS13	AATTACCTTCGATGGCACTC	3, 4, 5	TRUE	FALSE	FALSE
GADD45A	AATTAGTGTCGTGCGGCCCG	6	FALSE	FALSE	TRUE
GADD45A	CCGTGGCGAGGCGAGGTCCG	6	FALSE	FALSE	TRUE
GADD45A	GCGGCCCAATTAGTGTCGTG	6	FALSE	FALSE	TRUE
TMEM60	AATTATCATGTGACGGGTTC	6	FALSE	TRUE	TRUE
TMEM60	TCTACCGCAGTCGTTTGAGG	6	FALSE	TRUE	TRUE
TMEM60	TTTCTTAATTATCATGTGAC	6	FALSE	TRUE	TRUE
CDCA3	AATTATTCAAATCACTTACC	6	FALSE	TRUE	TRUE
CDCA3	ACGAGCTGTTGTGCATCCAG	6	FALSE	TRUE	TRUE
CDCA3	AGCTGTTGTGCATCCAGAGG	6	FALSE	TRUE	TRUE
NFIB	AATTCACCGGTTCCACCCTC	6	FALSE	TRUE	FALSE
NFIB	CGGGGTCCAGAGGGTGGAAC	6	FALSE	TRUE	FALSE
NFIB	CTTTCTTTCGTTGCAAAACT	6	FALSE	TRUE	FALSE
MRE11	ATTCAGGTTTACGGCCCTGC	3, 4, 5	TRUE	TRUE	FALSE
UGP2	AATTCCAAAAGACGGAAACT	6	FALSE	TRUE	TRUE
UGP2	AGCTGGCCCTCATTTGTGTC	6	FALSE	TRUE	TRUE
UGP2	GAAACTTGGTGCGACTGAGT	6	FALSE	TRUE	TRUE
DHRS4	AATTCCAAGCCCGGGCACAG	6	FALSE	FALSE	TRUE
DHRS4	CCCGGGCTTGGAATTCGGTG	6	FALSE	FALSE	TRUE
DHRS4	GGTCTGATCCATGCACAAGG	6	FALSE	FALSE	TRUE
PRKCSH	AATTCCCGCCAACAGACCAA	6	FALSE	TRUE	TRUE
PRKCSH	CAATTGGGCACAGGGAGCGG	6	FALSE	TRUE	TRUE
PRKCSH	CTTTGCTCAAATCAATGGCG	6	FALSE	TRUE	TRUE
NUDT19	AATTCCCGCGAGGCCCCCGG	3, 4, 5	TRUE	TRUE	FALSE
NUDT19	AGGGACCCCAGCACCTCCGG	3, 4, 5	TRUE	TRUE	FALSE
ALG9	AATTCGGCACCCTATGAAGT	6	FALSE	TRUE	FALSE
ALG9	CCGAGCCCCTCGACTAGCCA	6	FALSE	TRUE	FALSE
ALG9	GACTAGCCATGGCAAGCCTG	6	FALSE	TRUE	FALSE
VPS13A	TCGGTTCACCGGCTCCGGGG	3, 4, 5	TRUE	FALSE	FALSE
VPS13A	GCTGCGCGTTGGGCCAGCGG	3, 4, 5	TRUE	FALSE	FALSE
BANP	TGTGGGCTGCGGAATTCTCG	3, 4, 5	TRUE	TRUE	FALSE
BANP	AATTCTCGTGGTGTTTGTCG	3, 4, 5	TRUE	TRUE	FALSE
SF3B2	AATTCTGCTTTGGGAGGCTC	3, 4, 5	TRUE	TRUE	TRUE
SF3B2	TCCTGCGGCTAAGATGGCGA	3, 4, 5	TRUE	TRUE	TRUE
PDCD10	AATTGATCCGGGAGTTGAAG	6	FALSE	TRUE	TRUE
PDCD10	ATTGATCCGGGAGTTGAAGA	6	FALSE	TRUE	TRUE
PDCD10	GGGAGTTGAAGAGGGCTGCA	6	FALSE	TRUE	TRUE
NEDD8	AATTGCTGCTCCTACCGCTC	3, 4, 5	TRUE	TRUE	TRUE
USP9Y	AATTGGTAGAAAAGCTACAA	6	FALSE		TRUE
USP9Y	GAGTTAAACAATCTGCTAAT	6	FALSE		TRUE
USP9Y	TATAAAAACATTGTTTCATT	6	FALSE		TRUE
AP5M1	ATACCGGAGTTGCAGGGTAT	3, 4, 5	TRUE	FALSE	FALSE
USMG5	AATTTGCGGCTTTGGCAGGT	3, 4, 5	TRUE
HIST1H2AC	ACAAAAATCACCAAAACCAG	6	FALSE	TRUE	FALSE
HIST1H2AC	CTGATTGCAATGTCTGGACG	6	FALSE	TRUE	FALSE
HIST1H2AC	TTCTCGTGAGCTTAGGCCGC	6	FALSE	TRUE	FALSE
CSNK1A1	ACAAAATGCCCCCAGTCCCC	6	FALSE	TRUE	TRUE
CSNK1A1	CCGTGAAGAAGCGGCTCCCG	6	FALSE	TRUE	TRUE
CSNK1A1	GCCGTGAAGAAGCGGCTCCC	6	FALSE	TRUE	TRUE
NFYB	ACCTCCAATGCAGCCCTGGT	3, 4, 5	TRUE	TRUE	TRUE
TFDP2	ACAAACTGATCTCTCTTACC	6	FALSE	FALSE	TRUE
TFDP2	GAGGCATGCTTCCTTAGACC	6	FALSE	FALSE	TRUE
TFDP2	TCAGTTTGTTTCTCACTGCT	6	FALSE	FALSE	TRUE
EMC4	ACAAAGCGGAGAACGCTGGT	6	FALSE	TRUE	TRUE
EMC4	CTTTGGACTGAGAAGCATCG	6	FALSE	TRUE	TRUE
EMC4	TGAGACAAAGCGGAGAACGC	6	FALSE	TRUE	TRUE
MALT1	ACAAATCTGGCAGCGCGGCA	6	FALSE	TRUE	FALSE
MALT1	CAGCGCGGCACGGCCCTCAG	6	FALSE	TRUE	FALSE
MALT1	GAAGAACAAATCTGGCAGCG	6	FALSE	TRUE	FALSE
LAMP2	ACAACAACAGCTGCAACACC	6	FALSE	TRUE	FALSE
LAMP2	CAACAACAGCTGCAACACCA	6	FALSE	TRUE	FALSE
LAMP2	GGAAAAGGCTCGCTGGACCT	6	FALSE	TRUE	FALSE
GMPPB	ACAACACAGAACGCGACACC	6	FALSE	TRUE	FALSE
GMPPB	CGGTGTCGCGTTCTGTGTTG	6	FALSE	TRUE	FALSE
GMPPB	TGTCGCGTTCTGTGTTGTGG	6	FALSE	TRUE	FALSE
PDHA1	ACAACCCAGGAGGCACGACG	6	FALSE	TRUE	TRUE
PDHA1	CAACCCAGGAGGCACGACGC	6	FALSE	TRUE	TRUE
PDHA1	GCGACTCCTCACAACCCAGG	6	FALSE	TRUE	TRUE
COX6C	ACAACCCGCAGTGTCGGGGT	6	FALSE	TRUE	TRUE
COX6C	GGTAGGGATGCAAAAGGGAC	6	FALSE	TRUE	TRUE
COX6C	TGTCGGGGTAGGGATGCAAA	6	FALSE	TRUE	TRUE
TMEM50B	ACAACCCTGCCGGCGTCCCG	6	FALSE	TRUE	FALSE
TMEM50B	CTGCTGCGCCACAACCCTGC	6	FALSE	TRUE	FALSE
TMEM50B	CTTCAGGCGCGCGCGCAGGA	6	FALSE	TRUE	FALSE
VPS33A	ACAACGCCAACCGAGTCCGC	6	FALSE	TRUE	FALSE
VPS33A	CGGACTCGGTTGGCGTTGTG	6	FALSE	TRUE	FALSE
VPS33A	GGTCCTCCCGTAGGAACCGG	6	FALSE	TRUE	FALSE
ELMSAN1	ACAACTCGAGGCTGGGAGCG	6	FALSE	TRUE	FALSE
ELMSAN1	GGATTGCACAACTCGAGGCT	6	FALSE	TRUE	FALSE
ELMSAN1	TGGGAGCGCGGAGCGCCCAG	6	FALSE	TRUE	FALSE
ACSL3	ACAACTGCAGTGTCGCAGCC	6	FALSE	TRUE	TRUE
ACSL3	CGACACTGCAGTTGTCTACG	6	FALSE	TRUE	TRUE
ACSL3	CGGGACGAGGAGGCGTTGGA	6	FALSE	TRUE	TRUE
FAM91A1	ACAAGAGCAGCAGCGATTGG	6	FALSE	TRUE	FALSE
FAM91A1	AGTACAAGAGCAGCAGCGAT	6	FALSE	TRUE	FALSE
FAM91A1	GAGCAGCAGCGATTGGAGGC	6	FALSE	TRUE	FALSE
PABPN1	ACAAGATGGCGCCGCCGCCC	6	FALSE	TRUE	TRUE
PABPN1	GCAGCAGCGGGGGCTGCGGG	6	FALSE	TRUE	TRUE
PABPN1	GTCGGGGCTCCGGGCCGGGG	6	FALSE	TRUE	TRUE
TMEM59	ACAAGATGGCGGCGCCGAAG	6	FALSE	FALSE	TRUE
TMEM59	CCAGTTGGGTCCTCACCCAG	6	FALSE	FALSE	TRUE
TMEM59	TCTGGGTGAGGACCCAACTG	6	FALSE	FALSE	TRUE
STK11	ACAAGATGGCGGCGGCGTGT	6	FALSE	TRUE	FALSE
STK11	GCCCGGGGCGCCCGCGAGTG	6	FALSE	TRUE	FALSE
STK11	GCGCCCGCGAGTGAGGCGCG	6	FALSE	TRUE	FALSE
RFX5	ACAAGCAACAATAAAGGTAA	6	FALSE	TRUE	FALSE
RFX5	CTGGAGTGAAGGTGGCTACG	6	FALSE	TRUE	FALSE
RFX5	GGGCTGGGCTGGAGTGAAGG	6	FALSE	TRUE	FALSE
WRN	ACAAGCAGGGCCTGCAACCC	6	FALSE	TRUE	FALSE
WRN	GGTGTCTAGCCTGGATGCCT	6	FALSE	TRUE	FALSE
WRN	TGCTGATTTGGTGTCTAGCC	6	FALSE	TRUE	FALSE
PPP6C	ACAAGCCGCGGCAACAGCGG	6	FALSE	TRUE	TRUE
PPP6C	ATAACAAGCCGCGGCAACAG	6	FALSE	TRUE	TRUE
PPP6C	CGCCGCCGCCGCTGTTGCCG	6	FALSE	TRUE	TRUE
PTBP3	ACAAGCGAGCTTTGGCTCTG	6	FALSE	FALSE	TRUE
PTBP3	AGCCAAAGCTCGCTTGTCCC	6	FALSE	FALSE	TRUE
PTBP3	GCTTTGGCTCTGCGGAGCCC	6	FALSE	FALSE	TRUE
HACL1	ACAAGCGGAATCATCCAGCA	6	FALSE	FALSE	TRUE
HACL1	CGGGGACCGCGATGTTGTCT	6	FALSE	FALSE	TRUE
HACL1	GGCTCCTACGGAAGCTGGCG	6	FALSE	FALSE	TRUE
BIRC2	ACAAGGAGATACGGCCCGCT	6	FALSE	TRUE	FALSE
BIRC2	CAGAGTGAGCCCGGATGGGG	6	FALSE	TRUE	FALSE
BIRC2	CCGGGCTGATCCGAGCCGAG	6	FALSE	TRUE	FALSE
MAPK7	ACAAGTAAGTGAGCCACCCT	6	FALSE	TRUE	FALSE
MAPK7	CCCCAGCGCGGGGGTCTCCG	6	FALSE	TRUE	FALSE
MAPK7	GCCTCCCGTCCCCAGCGCGG	6	FALSE	TRUE	FALSE
CWF19L2	TACGATGGCAACAAGTATGG	3, 4, 5	TRUE	TRUE	FALSE
CWF19L2	GTGCGAAGAGTATCGAAGAG	3, 4, 5	TRUE	TRUE	FALSE
LYRM4	TGCTCTCTCTCAGCATCGCC	3, 4, 5	TRUE	TRUE	TRUE
PTRHD1	ACAATACTTGGTGTTACGAA	6	FALSE	FALSE	TRUE
PTRHD1	GCGCCCGCCGGCCAGGAGAA	6	FALSE	FALSE	TRUE
PTRHD1	TATCACAAGCTCCGTTCTCC	6	FALSE	FALSE	TRUE
WDR83OS	ACAATATGTCGGACCCACGG	3, 4, 5	TRUE	TRUE	TRUE
TSN	ACAATCAGCCAGTGTAGCAA	6	FALSE	FALSE	TRUE
TSN	ATCAGCCAGTGTAGCAAGGG	6	FALSE	FALSE	TRUE
TSN	TTGATTGCGCTGGTTGCCTG	6	FALSE	FALSE	TRUE
TMPO	ACACAAAGCCAAGCCAGACC	6	FALSE	FALSE	TRUE
TMPO	GCCGAACTACGAACCAACTG	6	FALSE	FALSE	TRUE
TMPO	TGGTTCGTAGTTCGGCTCTG	6	FALSE	FALSE	TRUE
ACP1	ACACACAAACAGCACGGACT	6	FALSE	TRUE	TRUE
ACP1	ACCCAGACACACAAACAGCA	6	FALSE	TRUE	TRUE
ACP1	GTTTGTGTGTCTGGGTAAGA	6	FALSE	TRUE	TRUE
MXI1	ACACACAACTGCAGGCAGCG	6	FALSE	TRUE	TRUE
MXI1	ACACTCACACACACAACTGC	6	FALSE	TRUE	TRUE
MXI1	CTGGAGCAGAGAAGGCGCCG	6	FALSE	TRUE	TRUE
JADE1	ACACACCGGGCACTCGCGCA	6	FALSE	FALSE	TRUE
JADE1	CACCGGGCACTCGCGCACGG	6	FALSE	FALSE	TRUE
JADE1	GTGCGCGCCGGCGAGAGCAG	6	FALSE	FALSE	TRUE
PPP1R1B	ACACACGCGGAGAGGAGGAG	6	FALSE	FALSE	TRUE
PPP1R1B	AGGACGGGAGAGGCAGAGAG	6	FALSE	FALSE	TRUE
PPP1R1B	GGAGGGAGGTGGAGAAGGAC	6	FALSE	FALSE	TRUE
RINT1	CACTCACTACCCAGCCTCGG	3, 4, 5	TRUE	TRUE	FALSE
SLC25A38	ACACAGAACCTCATCTCCTA	6	FALSE	TRUE	TRUE
SLC25A38	AGGTTCTGTGTATCCCGGGG	6	FALSE	TRUE	TRUE
SLC25A38	ATGAGGTTCTGTGTATCCCG	6	FALSE	TRUE	TRUE
ZNF157	ACACAGACAGCTGTCCAGCA	6	FALSE	TRUE	FALSE
ZNF157	AGACAGCTGTCCAGCACGGA	6	FALSE	TRUE	FALSE
ZNF157	AGCTGTCCAGCACGGAAGGT	6	FALSE	TRUE	FALSE
HIST1H1A	ACACAGCACACCAAATAAAG	6	FALSE	FALSE	TRUE
HIST1H1A	CAGGTTTATACCACTTTATT	6	FALSE	FALSE	TRUE
HIST1H1A	GGGAGGCACTGTTTCAGACA	6	FALSE	FALSE	TRUE
HLA-E	ACACATGACCAGGTTACGAG	6	FALSE	FALSE	TRUE
HLA-E	AGATGAAGCGGGGCTCCCCG	6	FALSE	FALSE	TRUE
HLA-E	TAGCCCACAGAGATGAAGCG	6	FALSE	FALSE	TRUE
UBOX5	ACACCAAACCGGGGACGCCG	3, 4, 5	TRUE	FALSE	FALSE
UBOX5	ATCTGTGTCGCCGCCGCCCG	3, 4, 5	TRUE	FALSE	FALSE
GNAI3	ACACCACGGAAACTGCGGCT	6	FALSE	FALSE	TRUE
GNAI3	CACTCACACCACGGAAACTG	6	FALSE	FALSE	TRUE
GNAI3	GCCCGGACTCACTCACACCA	6	FALSE	FALSE	TRUE
PTGDS	ACACCACTGGCACCAGGCCC	3, 4, 5	TRUE	FALSE	FALSE
PTGDS	TGCAGCAGAGCGGGTGTCCG	3, 4, 5	TRUE	FALSE	FALSE
PIH1D1	ACACCATCGTCAAATCCGTG	6	FALSE	FALSE	TRUE
PIH1D1	ATTCCCCACGGATTTGACGA	6	FALSE	FALSE	TRUE
PIH1D1	GAACACCATCGTCAAATCCG	6	FALSE	FALSE	TRUE
SULT1A1	ACACCCACAATCAGCCACTG	6	FALSE	TRUE	FALSE
SULT1A1	CACCCACAATCAGCCACTGC	6	FALSE	TRUE	FALSE
SULT1A1	CTGCGGGCGAGGAGGGCACG	6	FALSE	TRUE	FALSE
WDR92	ACACCCAGAGCCCCCAAAAA	3, 4, 5	TRUE	TRUE	FALSE
NGB	ACACCCCAGCTGTGCTTCCG	3, 4, 5	TRUE	FALSE	FALSE
MEST	ACACCCCGGCACCTCCTCTG	6	FALSE	FALSE	TRUE
MEST	AGCCACTCCGGCGTGCGCTG	6	FALSE	FALSE	TRUE
MEST	GCTGCGGCACTGCGCTTGCG	6	FALSE	FALSE	TRUE
TARS2	ACACCGCCACCTCTGATACA	3, 4, 5	TRUE	TRUE	FALSE
TARS2	ACATGGCCCTGTATCAGAGG	3, 4, 5	TRUE	TRUE	FALSE
GGCX	ACACCGCCATTGCTCTGCGG	6	FALSE	TRUE	TRUE
GGCX	CAGACACCGCCATTGCTCTG	6	FALSE	TRUE	TRUE
GGCX	TGGCGGCCTCCGTTCAGACG	6	FALSE	TRUE	TRUE
MMAB	TTGCCGCGGTGACCTCACGG	3, 4, 5	TRUE	FALSE	TRUE
PCSK7	ACACCTAGTTCCCAACTCAC	3, 4, 5	TRUE	FALSE	FALSE
DGAT2	ACACCTGGAGCTGCGGCCGG	6	FALSE	TRUE	FALSE
DGAT2	AGGACACCTGGAGCTGCGGC	6	FALSE	TRUE	FALSE
DGAT2	CTCGCGCCACCACTGGCCGC	6	FALSE	TRUE	FALSE
PMAIP1	ACACGAACAGTCCTGCAGGC	6	FALSE	TRUE	TRUE
PMAIP1	GCGGAGATGCCAACTACACA	6	FALSE	TRUE	TRUE
PMAIP1	GGATCGGGTGTCCGGACGCG	6	FALSE	TRUE	TRUE
CCDC22	ACACGACCCGTGACACTCTG	6	FALSE	TRUE	FALSE
CCDC22	GAAACCCTGCTCCGTGCTCG	6	FALSE	TRUE	FALSE
CCDC22	TGGACCGCGAGCACGGAGCA	6	FALSE	TRUE	FALSE
PSMD3	CACGAGCGCGAGATAGCGTC	3, 4, 5	TRUE	TRUE	TRUE
PSMD3	TCGCGTTAACCCTCGCACCG	3, 4, 5	TRUE	TRUE	TRUE
CRKL	ACACGAGGCACCGAACTCGA	6	FALSE	TRUE	TRUE
CRKL	GAAGGAGCGTCGCGCCTCCG	6	FALSE	TRUE	TRUE
CRKL	GCTGGGCAAAAGCACCCCGG	6	FALSE	TRUE	TRUE
RXRB	TAATGCCTTTACCAATATGG	3, 4, 5	TRUE	FALSE	FALSE
RXRB	CCTCGTCTAGTTGGAAACCG	3, 4, 5	TRUE	FALSE	FALSE
TFAM	CACGCCGGAGGGTCGCACGC	3, 4, 5	TRUE	TRUE	TRUE
METTL23	ACACGCGCAGAACTGGCAAC	6	FALSE	TRUE	TRUE
METTL23	AGCGAAGAAAGCCCGGAGCA	6	FALSE	TRUE	TRUE
METTL23	GAGACTCACACGCGCAGAAC	6	FALSE	TRUE	TRUE
SRSF6	ACACGCGCCTCACACCACAG	6	FALSE	TRUE	FALSE
SRSF6	GCAAGCCAGTAACCGCGGTG	6	FALSE	TRUE	FALSE
SRSF6	GCTGGACTCGGCCGCCCCTG	6	FALSE	TRUE	FALSE
TSR1	ACACGCGCGCTGCGGCATGG	3, 4, 5	TRUE	TRUE	TRUE
TSR1	GCTGCTTGAGCGGGCCGGGG	3, 4, 5	TRUE	TRUE	TRUE
DARS	ACACGCGCTCGGACTCCGCG	3, 4, 5	TRUE	TRUE	TRUE
TXNDC17	ACACGCTCACCTCCTCATAG	6	FALSE	TRUE	TRUE
TXNDC17	GCCAATGGCCCGCTATGAGG	6	FALSE	TRUE	TRUE
TXNDC17	TGTGCTGTTCCACGGCCCGG	6	FALSE	TRUE	TRUE
EZR	ACACGGAGCACTGCAGGCGC	6	FALSE	FALSE	TRUE
EZR	CACGGAGCACTGCAGGCGCC	6	FALSE	FALSE	TRUE
EZR	CAGGCGCCGGGTGAGGCGTG	6	FALSE	FALSE	TRUE
PRKAR2B	ACACGGAGCAGACGCGCGCC	6	FALSE	FALSE	TRUE
PRKAR2B	CACACGGAGCAGACGCGCGC	6	FALSE	FALSE	TRUE
PRKAR2B	CGCGGCGCACTGGGCCCCGG	6	FALSE	FALSE	TRUE
SNX12	ACACGGCAGTAGCTGATACC	6	FALSE	FALSE	TRUE
SNX12	CTTCGGAAAGATGTCGGACA	6	FALSE	FALSE	TRUE
SNX12	GCTCTCCTTCGGAAAGATGT	6	FALSE	FALSE	TRUE
ENAH	ACACGGCCTCGGCGGCGGCG	6	FALSE	FALSE	TRUE
ENAH	AGCGCGGGCCTGTGGAGCGG	6	FALSE	FALSE	TRUE
ENAH	TGGAGCGGCGGCCGGGCGCG	6	FALSE	FALSE	TRUE
YAE1D1	CAAGCAGCCTCCTTGATCCA	3, 4, 5	TRUE
YAE1D1	ACACGTCCCCTTTGTCTCCA	3, 4, 5	TRUE
N6AMT1	ACTTCGCTACGCCGTTCCAC	3, 4, 5	TRUE	TRUE	FALSE
ASL	ACACTATCCGTGCGGCCAGG	6	FALSE	FALSE	TRUE
ASL	AGGCGGAGGTGAGTGCGCGG	6	FALSE	FALSE	TRUE
ASL	GCCAGGCGGAGGTGAGTGCG	6	FALSE	FALSE	TRUE
COX6B1	ACACTCACCTAAAGGCACCC	6	FALSE	TRUE	TRUE
COX6B1	GGGGTGCCTTTAGGTGAGTG	6	FALSE	TRUE	TRUE
COX6B1	TGAGCTGCAGGTTGAATCCG	6	FALSE	TRUE	TRUE
CDA	ACACTCAGGCTTCAGGGTGC	6	FALSE	TRUE	TRUE
CDA	AGCAGCTGCTGGACACACTC	6	FALSE	TRUE	TRUE
CDA	GCCTGCCCGGGGTACCAACA	6	FALSE	TRUE	TRUE
NDUFAF7	TCAGCATGAGTGTACTGCTG	3, 4, 5	TRUE	TRUE	TRUE
NDUFAF7	ACACTCATGCTGAAATTCGC	3, 4, 5	TRUE	TRUE	TRUE
BLOC1S6	ACACTCATGTCCCTCCAGCT	6	FALSE	FALSE	TRUE
BLOC1S6	ACAGGGAAGAAGCAAACGTG	6	FALSE	FALSE	TRUE
BLOC1S6	TCCCTCCAGCTGGGAACACA	6	FALSE	FALSE	TRUE
PACSIN2	ACACTCCGTTCAGGCTGCCA	6	FALSE	TRUE	TRUE
PACSIN2	AGACGCCGTGGCAGCCTGAA	6	FALSE	TRUE	TRUE
PACSIN2	CTCCAGACCCAGCTCCGGCC	6	FALSE	TRUE	TRUE
THYN1	ACACTCTGCAGACTCGACTG	6	FALSE	FALSE	TRUE
THYN1	AGTCGAGTCTGCAGAGTGTT	6	FALSE	FALSE	TRUE
THYN1	CAGTCGAGTCTGCAGAGTGT	6	FALSE	FALSE	TRUE
CYP27B1	ACACTCTGGAGGCGTACTTG	6	FALSE	TRUE	FALSE
CYP27B1	GACGCGATGGAACACTCTGG	6	FALSE	TRUE	FALSE
CYP27B1	GCGGACGCGATGGAACACTC	6	FALSE	TRUE	FALSE
TEKT2	GGGGGGCGCGGAGAGCGAAG	3, 4, 5	TRUE	TRUE	FALSE
TEKT2	GGAGAGCGAAGCGGGAAAGG	3, 4, 5	TRUE	TRUE	FALSE
NSD1	ACACTGGGGTGCGAGCGGAG	6	FALSE	FALSE	TRUE
NSD1	GGGGAGGGGGGTGCGGCGAG	6	FALSE	FALSE	TRUE
NSD1	GGGGTGCGAGCGGAGCGGTG	6	FALSE	FALSE	TRUE
TEX15	ACACTGTCTTTGGCATCACT	6	FALSE	TRUE	FALSE
TEX15	GACTTGTCCAATTTAACAAA	6	FALSE	TRUE	FALSE
TEX15	GATGCCAAAGACAGTGTTAA	6	FALSE	TRUE	FALSE
METTL17	ACACTTCAGTGCCGCCGCCA	6	FALSE	TRUE	TRUE
METTL17	GTCTACTGACATTAGGAAGA	6	FALSE	TRUE	TRUE
METTL17	GTTCGCCTCCGGAGCCATGG	6	FALSE	TRUE	TRUE
NARF	ACACTTCATCTGGAGCGCGG	6	FALSE	FALSE	TRUE
NARF	CTCACACTTCATCTGGAGCG	6	FALSE	FALSE	TRUE
NARF	GGCCGGGCGCCTCAGCCTCA	6	FALSE	FALSE	TRUE
GOPC	ACAGAACCGCAGGAGTAACG	6	FALSE	FALSE	TRUE
GOPC	CTTCAGCCTCGTTACTCCTG	6	FALSE	FALSE	TRUE
GOPC	GAGTAACGAGGCTGAAGCTG	6	FALSE	FALSE	TRUE
DHFR	ACTATGTGCGGCGGCAGCTG	3, 4, 5	TRUE	TRUE	TRUE
TRAF3IP2	ACAGACAGACTGGGCCCGGA	6	FALSE	FALSE	TRUE
TRAF3IP2	GACAGACAGACTGGGCCCGG	6	FALSE	FALSE	TRUE
TRAF3IP2	GGAGGGTAGTCGGCTCTCGG	6	FALSE	FALSE	TRUE
HSPA5	ACAGACAGATTGACCTATTG	3, 4, 5	TRUE	TRUE	TRUE
HSPA5	AGTGTGAGAGGGAAGCGCCG	3, 4, 5	TRUE	TRUE	TRUE
KIF18B	ACAGACAGCAGTACCCACAC	3, 4, 5	TRUE	TRUE	FALSE
ZMIZ1	ACAGACAGTGAAAAGGAACT	6	FALSE	FALSE	TRUE
ZMIZ1	GACATTAAAAAAGCGAGCGG	6	FALSE	FALSE	TRUE
ZMIZ1	GTGGACATTAAAAAAGCGAG	6	FALSE	FALSE	TRUE
C16orf90	CAGACCAAGGCTTCCATGGA	3, 4, 5	TRUE	TRUE	FALSE
VCL	TTCGCCGGTTCCCGGCCCCG	3, 4, 5	TRUE	TRUE	TRUE
VCL	ACCGCGGGCGACAGAGAAGT	3, 4, 5	TRUE	TRUE	TRUE
EIF3E	ACAGAGAGAAATTCAAGAAG	6	FALSE	TRUE	TRUE
EIF3E	TCTTGAATTTCTCTCTGTAA	6	FALSE	TRUE	TRUE
EIF3E	TGAATTTCTCTCTGTAAAGG	6	FALSE	TRUE	TRUE
TRIM16L	CAGAGAGGGTTCTCTGCTCT	3, 4, 5	TRUE	TRUE	FALSE
NRAS	ACAGATTTAGGACCACAGCC	6	FALSE	TRUE	TRUE
NRAS	ACCACAGCCGGGAAAAATGT	6	FALSE	TRUE	TRUE
NRAS	GGGAAAAATGTTGGAGACCC	6	FALSE	TRUE	TRUE
GOLT1B	ACAGCACCTCGGAAAGCCCA	3, 4, 5	TRUE	TRUE	FALSE
GOLT1B	CACCTCGGAAAGCCCAGGGT	3, 4, 5	TRUE	TRUE	FALSE
PPAN	GCAGCATGGGACAGTCAGGG	3, 4, 5	TRUE	TRUE	TRUE
PPAN	ACAGCAGCATGGGACAGTCA	3, 4, 5	TRUE	TRUE	TRUE
SUPT5H	AGAGGTAAGTGCGTGTGCAG	3, 4, 5	TRUE	TRUE	TRUE
SUPT5H	AGGCGGAGGTGGAGCCCGAG	3, 4, 5	TRUE	TRUE	TRUE
FAM126B	ACAGCAGGGTGACAGGTAGG	6	FALSE	TRUE	FALSE
FAM126B	GAGACAGCAGGGTGACAGGT	6	FALSE	TRUE	FALSE
FAM126B	GCAGGGTGACAGGTAGGCGG	6	FALSE	TRUE	FALSE
COX18	ACAGCATTTCTGCACCACGG	6	FALSE	TRUE	FALSE
COX18	TCCCGGGCCTCACAATCCAG	6	FALSE	TRUE	FALSE
COX18	TGTATGTCCGCTGGATTGTG	6	FALSE	TRUE	FALSE
NMD3	ACAGCCAGGTTGGCAGCTGA	3, 4, 5	TRUE	TRUE	TRUE
NMD3	CAGCCAGGTTGGCAGCTGAC	3, 4, 5	TRUE	TRUE	TRUE
WASHC4	ACAGCCCCAACCAGCCCGTG	6	FALSE	TRUE	FALSE
WASHC4	GTGAGGCCGTCGTCGCCGCA	6	FALSE	TRUE	FALSE
WASHC4	GTTGGGGCTGTGTCTGTGGG	6	FALSE	TRUE	FALSE
GALNT11	ACAGCCCCAGTCCGACCCGC	6	FALSE	TRUE	TRUE
GALNT11	CCCGCGCCGCTCCTGCGGGT	6	FALSE	TRUE	TRUE
GALNT11	GCCGCAGCCCGAGTCCCAGA	6	FALSE	TRUE	TRUE
PROSER1	ACAGCCCCCACCAGCTCATG	6	FALSE	FALSE	TRUE
PROSER1	GTAGGTCCCCATGAGCTGGT	6	FALSE	FALSE	TRUE
PROSER1	TGTAGGTCCCCATGAGCTGG	6	FALSE	FALSE	TRUE
TDRP	ACAGCCCGACGCACGGACGG	6	FALSE	TRUE	TRUE
TDRP	CAGCCCGACGCACGGACGGA	6	FALSE	TRUE	TRUE
TDRP	CGGAGCCACAGCCCGACGCA	6	FALSE	TRUE	TRUE
F11R	ACAGCCGCCGAAGGACTCCT	6	FALSE	FALSE	TRUE
F11R	TCGGGAGCCTGATCGCGATG	6	FALSE	FALSE	TRUE
F11R	TGTTCCCAGGAGTCCTTCGG	6	FALSE	FALSE	TRUE
PFKFB3	ACAGCCGCGCTCTCGCCACC	6	FALSE	TRUE	FALSE
PFKFB3	AGGCGAGCAGCAGGGCCTGG	6	FALSE	TRUE	FALSE
PFKFB3	AGGGCCTGGTGGCGAGAGCG	6	FALSE	TRUE	FALSE
RNPEP	ACAGCCTGCGCGGAGTGCAG	6	FALSE	FALSE	TRUE
RNPEP	GCATTCCCCCGGCAGCGGCG	6	FALSE	FALSE	TRUE
RNPEP	GCGAGCGGCGAGCATTCCCC	6	FALSE	FALSE	TRUE
CDC25A	CCGACCTACACCTCTTACCC	3, 4, 5	TRUE	TRUE	TRUE
CDC25A	ACAGCCTGGGTAAGAGGTGT	3, 4, 5	TRUE	TRUE	TRUE
JUP	ACAGCGAACTGAGCTCGGCG	6	FALSE	FALSE	TRUE
JUP	CTGAGCTCGGCGTGGTCGGG	6	FALSE	FALSE	TRUE
[truncated: 19,708 more rows]
