# Supplementary material for: A genome-scale single-cell CRISPRi map of trans gene regulation across human pluripotent stem cell lines
Source: Cell Genom. 2025 Dec 1;6(2):101076. doi: 10.1016/j.xgen.2025.101076 (PMC12903452; doi:10.1016/j.xgen.2025.101076)
Supplement: Table S2. Number of assigned cells per knockdown in the genome-scale screen, related to Figure 2 [file mmc3.xlsx]

## Sheet: ST1-2_GenomeWide_Cells-per-Gene
Gene	Cells	On_Target_LFC	On_Target_pval_adj
A1BG	24
A2ML1	19
AAAS	23	-0.268364	0.135344
AACS	17	-0.223587	0.584689
AAMDC	18
AARS2	28
AARSD1	28	-0.300789	0.000602233
AASS	32	-0.741581	5.29108823809931e-17
ABCA7	25
ABCB8	17
ABCC4	13
ABCD4	8
ABCF1	31	-0.0829398	1
ABHD11	56
ABHD12	14	-0.411077	0.0108932
ABHD14B	23
ABHD17A	17	-0.29999	0.135705
ABHD17C	18
ABI1	33	-0.154271	0.348277
ABI2	36	-0.371521	4.52863319454488e-06
ABL1	15	0.0542229	1
ABL2	20
ABLIM1	15	-0.251703	0.621681
ABRACL	18	-0.934316	8.48298236851896e-22
ABRAXAS1	18	-0.204519	0.631629
ABRAXAS2	9
ACAA1	19	-0.222923	0.337045
ACAA2	8
ACAD8	9
ACAD9	13
ACADM	20	-0.357425	0.00223887
ACADVL	34	-0.332833	4.2430928302856e-05
ACAP2	28	-0.295642	0.0222147
ACAT1	27	-0.208068	0.223434
ACBD3	30	-0.30198	0.00196898
ACBD6	13	-0.528091	0.000639708
ACER3	45
ACIN1	21	-0.188535	1
ACLY	26	-0.715423	2.3951021815072e-14
ACO1	24	-0.260572	0.0517358
ACOT13	26	-0.48557	2.08541409004817e-07
ACOT7	18	-0.632365	4.26681911556313e-09
ACOT8	22	-0.21511	0.439905
ACOT9	14	-0.262454	0.426339
ACOX1	16
ACP1	18	-0.895245	4.49631840633171e-21
ACSF3	27
ACSL3	27	-0.511625	6.57953078252687e-08
ACSL4	7
ACSS2	32
ACTB	34	-0.539133	7.00279427131765e-38
ACTG1	30	-2.81312	0
ACTN1	29	-0.836728	2.75601567324623e-26
ACTN4	9
ACTR1A	14	-0.207321	1
ACTR1B	12	-0.121791	1
ACTR3B	10	-0.0919651	1
ACVR1B	19
ACVR2B	12	-0.393907	0.274788
ACY1	16	-0.330312	0.0736439
ACYP1	19
ADA	40
ADAM10	12	-0.228606	1
ADAM15	19	-0.152461	0.897709
ADAM19	13
ADAMTS12	14
ADAMTS16	10
ADAMTS19	16	-0.177788	0.813981
ADAMTS7	27
ADAR	27	-0.305171	0.0950803
ADCK1	21
ADCY2	33	-0.19397	0.244441
ADD1	24	-0.403341	8.78977968132529e-05
ADD2	21	-0.380136	0.000644276
ADGRG2	8
ADGRL1	19	-0.147445	0.950015
ADH5	20	-1.38488	8.3420356335484e-68
ADI1	20	-0.299853	0.100881
ADIPOR1	22	-0.0444097	1
ADIPOR2	27	-0.0743674	1
ADK	12	-0.227635	1
ADM	18	-0.242573	0.944011
ADNP	18	-0.0254477	1
ADNP2	18	-0.208355	0.712534
ADPRHL2	15	-0.276603	0.181527
ADRM1	32	-0.603343	3.27325683279542e-15
ADSL	43	-0.764247	9.66869390365318e-37
ADSS	35	-0.624489	7.54649599375718e-19
AEN	35	-0.298497	0.000167691
AFAP1	31
AFDN	15	-0.477711	0.00384057
AFF1	38	-0.112889	1
AFF2	45
AFF4	25	-0.420194	1.80051668030893e-05
AFMID	29	-0.118444	0.998462
AGBL5	14	-0.0570712	1
AGER	22
AGFG1	17	-0.0551108	1
AGGF1	22	-0.297608	0.0379538
AGO2	53	-0.128635	0.950637
AGPAT1	18	-0.26521	0.347404
AGPAT2	6
AGPAT4	17	-0.169872	0.814518
AGPAT5	21	-0.390747	0.000640039
AGTPBP1	22	-0.117702	1
AGTRAP	44	-0.409262	1.37270214071792e-09
AHCY	16	-1.43402	1.38128251680375e-65
AHNAK	25
AHNAK2	45
AHR	23
AHSA1	21	-0.542879	3.26240708099175e-08
AIDA	16	-0.415324	0.00162989
AIF1L	21	-0.372938	0.00788366
AIMP1	10	-0.419709	0.130316
AIMP2	18	-0.549459	6.28825186141263e-07
AIP	4
AJUBA	15
AK1	30	-0.13505	0.782586
AK2	23	-0.53851	1.98760315294732e-08
AK3	27	-0.310702	0.00186498
AK4	30	-0.644409	1.25756046903633e-13
AKAP1	7
AKAP12	24	-0.621515	5.22110050019043e-10
AKAP13	40	-0.261726	0.00140326
AKAP17A	34	-0.188195	0.16467
AKAP7	34	-0.0865443	1
AKAP8L	21	-0.269809	0.185104
AKAP9	40	-0.368623	2.86342826070347e-07
AKIP1	31	-0.188956	0.0796821
AKIRIN1	42	-0.703628	1.32692035398723e-27
AKR1A1	65	-0.975004	4.70786314676573e-99
AKR1B1	29	-0.630594	1.05485896978654e-15
AKR7A2	32	-0.429526	1.77887749548958e-08
AKT1	27	-0.0223007	1
AKT2	54	-0.0916319	0.914294
AKT3	26
AKTIP	13
ALAD	7
ALAS1	22	-0.167495	0.89905
ALDH18A1	29	-0.34087	0.000151299
ALDH1A3	31
ALDH2	36	-0.328421	1.85775894232947e-06
ALDH3A2	34	-0.357215	4.55350790917343e-06
ALDH7A1	11	-0.519835	0.0116829
ALDH9A1	11	-0.485444	0.0108289
ALDOC	21	-0.295413	0.0226426
ALG12	17	-0.124757	1
ALG3	18	-0.426662	0.000848224
ALG5	7
ALG6	30	-0.147618	0.539749
ALG8	40	-0.270885	0.000181434
ALG9	9
ALKAL2	7
ALKBH4	27	-0.113652	1
ALKBH5	26	-0.235734	0.142207
ALKBH7	11	-0.783572	1.75944579588262e-08
ALPL	20	-0.765756	6.06613391795441e-15
ALYREF	5
AMBRA1	28
AMD1	26	-0.33248	0.00901506
AMN1	41
AMOTL2	16	-0.163847	0.997892
AMT	30	-0.187902	0.341422
AMZ2	13	-0.30643	0.433806
ANAPC11	14	-0.564274	2.01025415351512e-06
ANAPC15	9
ANAPC16	35	-0.569769	5.5781025767085e-16
ANAPC7	31	-0.206445	0.215386
ANKEF1	41
ANKHD1	14	-0.443531	0.0122157
ANKLE2	6
ANKRD10	26	-0.557793	8.08818798354813e-10
ANKRD11	14	-0.44974	0.0355482
ANKRD12	23	-0.168598	0.999773
ANKRD17	32	-0.193487	0.766479
ANKRD26	27	-0.174695	0.299339
ANKRD29	13
ANKRD39	25	-0.139533	0.900931
ANKRD46	23
ANKRD52	6
ANKRD54	24
ANKRD9	35	-0.251027	0.00254184
ANKZF1	6
ANO6	16	-0.300807	0.132588
ANOS1	12	-0.300177	0.940232
ANP32A	3
ANP32B	24	-0.85855	2.64512749689989e-20
ANP32E	10	-0.97306	1.51838801132908e-11
ANXA11	43	-0.339046	1.0374083164407e-07
ANXA2	20	-0.652943	5.5096716644029e-08
ANXA3	21
ANXA5	16	-0.951723	8.52910977674869e-20
ANXA6	22	-0.307204	0.0373119
ANXA7	11	-0.419222	0.0652931
AP1B1	28	-0.234447	0.0308377
AP1G1	25	-0.207737	0.402962
AP1G2	35
AP1M1	27	-0.152399	0.647978
AP1M2	17	-0.744258	1.48277695083241e-12
AP1S1	27	-0.441522	3.06839937676051e-07
AP1S2	13	-0.826309	1.87039282296145e-09
AP2A1	9
AP2B1	19	-0.405413	0.00128593
AP2M1	12	-0.859827	1.23631414147264e-12
AP2S1	39	-0.901905	3.56028174143341e-51
AP3B1	13	-0.35823	0.162776
AP3D1	39	-0.396545	1.23942452443124e-07
AP3M2	32
AP3S1	15	-0.489259	0.000420114
APBA3	26
APC	17	-0.0801832	1
APCDD1	22
APEH	9
APEX2	18	-0.161313	0.842558
API5	39	-0.490619	3.99941238559604e-13
APIP	14	-0.266927	0.655751
APLP2	41	-0.979741	1.06099753104177e-51
APMAP	78	-0.240216	9.06212018871061e-07
APOC1	18	-0.434092	0.0017489
APOE	23	-2.12449	2.14023236062617e-227
APOO	33	-0.130295	1
APP	20	-1.58988	6.4918395960451e-63
APRT	14	-1.35132	2.64824087767964e-49
APTX	15	-0.172909	1
AQP11	17
AQP7	12
ARAF	7
ARF3	18	-0.509543	2.59741083626298e-05
ARF4	19	-0.32516	0.186686
ARF5	21	-0.824511	3.83987981099249e-22
ARF6	71	-0.424981	2.42351623782771e-22
ARFGEF1	22	-0.356381	0.0187836
ARFIP2	43	-0.160065	0.21345
ARFRP1	19
ARG2	9
ARGLU1	32	-0.590424	2.9835192033015e-14
ARHGAP1	26	-0.1571	0.561871
ARHGAP11A	28	-0.212218	0.0517358
ARHGAP17	10	-0.278796	0.707972
ARHGAP18	21
ARHGAP19	12	-0.259073	0.684984
ARHGAP27	13
ARHGAP28	33
ARHGAP29	33
ARHGAP35	21	0.00839961	1
ARHGAP42	11	-0.31392	0.403518
ARHGAP44	33
ARHGAP45	24
ARHGAP8	11	-0.270061	0.51453
ARHGDIA	27	-0.438495	2.672329798114e-06
ARHGEF10	14	-0.354177	0.0817161
ARHGEF12	31	-0.187294	0.181258
ARHGEF39	32	-0.217859	0.00319344
ARHGEF5	20
ARHGEF7	15	-0.217931	0.736354
ARID1A	40	-0.135775	0.998054
ARID1B	27	0.012979	1
ARID2	28	-0.116909	1
ARID3A	40	-0.187111	0.140861
ARID3B	5
ARID4A	36
ARID4B	29	-0.184596	0.822656
ARID5A	29
ARIH2	28	-0.435225	1.63643145248923e-07
ARL1	31	-0.370423	3.81480569698564e-06
ARL16	7
ARL3	10	-0.448557	0.0652293
ARL4A	14	-0.183954	1
ARL4D	19
ARL5A	24	-0.487326	3.45005466099365e-07
ARL5B	20	-0.349787	0.0104087
ARL6	16
ARL6IP1	34	-1.15489	1.23499926197344e-51
ARL6IP4	31	-0.609035	8.74954872065473e-16
ARL6IP5	16	-0.379469	0.0123101
ARL6IP6	21	-0.49127	1.36118153604586e-06
ARL8B	47	-0.162223	0.237057
ARMC1	18	-0.255453	0.369945
ARMC10	28	-0.43775	1.08679809342593e-07
ARMC5	34
ARMC6	34	-0.132932	1
ARMCX2	22	-0.348784	0.00417811
ARMCX3	35	-0.194895	0.0268631
ARMT1	6
ARNT	13
ARPC1A	18	-0.66386	2.40722249981348e-10
ARPC1B	21	-0.33768	0.0448975
ARPC4	14	-0.344287	0.378231
ARPC5	22	-0.497185	2.27750009374576e-06
ARPC5L	14	-0.751585	6.88030497646789e-10
ARPP19	37	-0.129628	1
ARRDC1	7
ARRDC3	13
ARSD	17
ARSG	19
ARSK	9
ARTN	32
ASAH1	26	-0.301594	0.0270934
ASAH2B	7
ASAP1	26	-0.12953	1
ASAP2	22	-0.128972	1
ASB1	30	-0.0988497	1
ASB13	26
ASB3	24	-0.191018	0.245569
ASCC2	40	-0.152079	0.0487935
ASF1A	12	-0.213616	1
ASF1B	15	-0.195858	0.897767
ASGR1	30
ASL	36	-0.219152	0.00387154
ASMTL	31	-0.397088	5.38970378605733e-07
ASNS	34
ASPH	12	-0.330317	0.614955
ASPM	13	-0.63086	6.50861579505754e-06
ASPSCR1	45	-0.264439	1.2460834716476e-05
ASRGL1	16	-0.250936	0.449913
ASS1	12	-0.655482	0.000178806
ATAD1	47	-0.24223	5.16851028796057e-05
ATAD2	54	-0.19231	0.00254504
ATAD3A	33	-0.0725778	1
ATE1	14	-0.11436	1
ATF1	31	-0.146548	0.641656
ATF4	30	-0.554671	3.09822755135136e-11
ATF7	9
ATF7IP	31	-0.308713	0.0245622
ATG10	30	-0.0969238	1
ATG12	6
ATG13	17	-0.142285	1
ATG3	10	0.108084	1
ATG4B	19	-0.246815	0.222849
ATG4D	25	-0.184352	0.321166
ATG5	16	-0.170786	1
ATG9A	30
ATM	8
ATMIN	8
ATOX1	27	-0.589259	1.74946698262303e-13
ATP13A1	21	-0.0963273	1
ATP13A2	15	-0.113786	1
ATP1B1	11	-0.382974	0.236133
ATP1B2	52	-0.169888	0.0647917
ATP1B3	14	-0.709521	1.10540951896365e-08
ATP2B1	26	-0.154396	1
ATP2C1	31	-0.0732825	1
ATP6V0A1	28
ATP6V0E1	21	-0.636856	7.16603258904713e-11
ATP6V0E2	32	-0.168809	0.246042
ATP6V1D	57	-0.0954157	1
ATP6V1G1	17	-0.847286	4.47694923031542e-18
ATP8B1	20
ATPAF1	23	-0.393596	5.00256660171503e-05
ATRAID	9
ATRN	23
ATRNL1	28
ATRX	9
ATXN2	18	-0.131391	1
ATXN2L	29	-0.0226195	1
ATXN7	37
ATXN7L3	19
ATXN7L3B	28	-0.485059	1.11294281656038e-08
AUP1	14	-0.514803	0.000316081
AURKAIP1	21	-1.07783	8.13752572981389e-43
AXIN1	43	-0.147813	0.127461
AZI2	40	-0.0530322	1
AZIN1	7
AZU1	37
B2M	38	-0.644039	1.06907191423952e-18
B3GALNT2	32	-0.219994	0.0184003
B3GALT5	50
B3GALT6	22	-0.122451	1
B3GAT3	37	-0.223815	0.00684881
B3GNT2	35	-0.260796	0.000705594
B3GNT4	21
B3GNT7	38	-0.17734	0.171195
B4GALT3	22	-0.198762	0.384915
B4GALT4	34	-0.218371	0.0252664
B4GALT5	17	-0.183398	0.996167
B4GALT7	21
B4GAT1	17	-0.221338	0.610031
B9D1	20	-0.265183	0.160004
BABAM1	25	-0.616325	5.79732288836963e-14
BACE2	6
BACH1	30	-0.188264	0.153366
BAD	39	-0.175446	0.0606082
BAG1	50	-0.288657	2.4247699153418e-06
BAG4	55	-0.321603	8.18994919511994e-09
BAG6	19	-0.444873	0.000163428
BAIAP2L1	8
BAK1	25	-0.208641	0.136883
BAMBI	23	-0.170243	0.929187
BASP1	39	-0.598435	4.18201664055386e-16
BAX	25	-0.982217	5.99661584891214e-26
BAZ1A	38	-0.19027	0.118865
BAZ1B	20	-0.195147	1
BAZ2A	30	-0.230078	0.344748
BBC3	46	-0.211861	0.00653016
BBIP1	29	-0.128819	0.715796
BBS4	22	-0.175019	0.613914
BBS7	19	-0.194839	0.595855
BBS9	38	-0.0157012	1
BBX	23	-0.236222	0.630387
BCAM	26	-0.396717	1.14874355884055e-05
BCAN	14
BCAP31	34	-0.846026	3.2121014018094e-35
BCAR1	26	-0.111111	1
BCAR3	13
BCAS4	48	-0.227668	0.000838921
BCAT1	29	-0.708143	4.62034661114654e-16
BCAT2	22	-0.14186	1
BCKDK	43	-0.0757937	1
BCL2	39
BCL2L12	38	-0.697515	8.55391506787222e-27
BCL2L13	25	-0.22554	0.0839491
BCL3	20
BCL7B	16	-0.15439	0.961156
BCL7C	24	-0.241851	0.240047
BCL9L	12
BCLAF1	12	-0.483001	0.0428925
BCOR	28	-0.0384489	1
BCR	29	-0.209342	0.102809
BCS1L	17
BDH2	16	-0.317316	0.0676262
BEND3	19
BEND7	40
BET1L	26
BEX1	25	-0.205891	0.875692
BEX2	17	-0.326873	0.147535
BEX4	35	-0.40021	8.86998816134658e-08
BFAR	1
BICD1	27	-0.322069	0.00413591
BICRA	23
BID	42	0.0300365	1
BIK	18
BIN3	22
BIRC2	13	-0.197205	0.847703
BLCAP	28	-0.270399	0.00369508
BLMH	34	-0.217245	0.214743
BLOC1S1	16	-0.656417	8.96652612193861e-09
BLOC1S2	28	-0.261275	0.125889
BLOC1S4	32	-0.277699	0.00247525
BLOC1S6	7
BLVRA	41	-0.20343	0.005415
BLVRB	13	-0.367095	0.201418
BMF	23
BMP7	22
BMPR1A	13	-0.287235	0.807252
BNIP2	35	-0.219193	0.0146318
BNIP3	13	-1.06394	1.42840457659353e-08
BOD1	19	-0.7199	4.51466126247468e-13
BOLA3	45	-0.54587	1.34284254246685e-18
BORCS8	16
BPHL	24	-0.125276	1
BPNT1	32
BPTF	12	-0.603922	0.000230663
BRAF	21	-0.15381	0.922486
BRAP	32
BRAT1	30	-0.131005	0.916578
BRD1	23
BRD2	12	-0.187921	1
BRD3	37	-0.420179	2.17590641543809e-08
BRD4	14	-0.00967886	1
BRD7	11	-0.487609	0.0291938
BRI3	22	-0.61296	4.84447623308106e-10
BRI3BP	42	-0.22139	0.00124132
BRINP1	41
BRK1	17	-1.03289	1.29052251933112e-28
BRMS1	28	-0.213956	0.0470346
BROX	25	-0.104282	1
BRPF1	42
BRSK1	21
BRWD1	35	-0.405252	2.70494001646949e-07
BRWD3	10	-0.33107	0.599817
BSCL2	37	-0.438508	9.49752417530601e-10
BSG	15	-1.52364	8.08050051188565e-78
BST2	11	-0.164844	1
BTD	12	-0.11367	1
BTF3L4	20	-0.608706	2.79817388237151e-09
BTG1	14	-0.226756	1
BTG3	12	-0.183165	1
BZW1	35	-0.730687	5.64171720574227e-26
BZW2	18	-0.44128	0.00133773
C11orf1	31
C11orf24	16	-0.277284	0.188375
C11orf58	24	-0.406673	0.000285127
C11orf68	24	-0.0155404	1
C11orf74	2
C11orf98	11
C12orf10	35	-0.249714	0.0480431
C12orf43	15	-0.195338	0.870904
C12orf49	28	-0.180637	0.270168
C12orf56	20
C12orf57	27	-0.853643	6.26549301833632e-27
C12orf65	22	-0.126726	1
C12orf73	20	-0.050924	1
C12orf75	21	-0.256804	0.125122
C12orf76	20
C14orf119	19	-0.1937	1
C15orf40	24	-0.153307	0.83067
C15orf61	34
C16orf58	24
C16orf72	39	-0.1477	0.449761
C16orf86	12
C16orf87	18	-0.181861	0.736347
C16orf91	27	-0.196384	0.130755
C17orf49	58	-0.342926	7.10119934199939e-09
C17orf58	20	-0.0505488	1
C17orf75	29	-0.276767	0.00330992
C18orf32	9
C18orf54	10
C19orf33	20
C19orf48	9
C19orf53	19	-0.744932	1.44797032693169e-14
C19orf54	7
C19orf81	14
C1GALT1	40	-0.428942	1.6564754231763e-09
C1orf122	27	-0.154796	1
C1orf174	27	-0.232037	0.0235094
C1orf35	32	-0.153982	0.879438
C1orf43	12	-0.772159	7.61180955891899e-09
C1orf50	22
C1orf52	27	-0.361744	4.10543139388885e-05
C1orf61	18
C1QBP	16	-1.58856	3.67099668299007e-91
C1QTNF4	32
C1RL	31
C20orf27	18	-0.536608	8.74717826932769e-06
C20orf96	16	-0.0813749	1
C21orf58	47
C21orf91	24	-0.147076	0.753731
C22orf42	15
C2CD4C	33
C2CD5	30	-0.129404	0.920886
C2orf49	12
C2orf68	16	-0.0504744	1
C2orf69	20	-0.171909	0.859226
C2orf74	21
C3orf14	27
C3orf33	11
C3orf38	21	-0.0499323	1
C3orf67	32
C4orf3	24	-0.799179	2.05095555790491e-17
C4orf47	16
C4orf48	35
C5orf15	13	-0.267356	0.525541
C5orf51	20	-0.25679	0.233963
C6orf132	29	-0.0386379	1
C6orf136	17	-0.0324899	1
C6orf89	16
C7orf50	61	-0.121035	0.908226
C8orf33	26	-0.249828	0.0109947
C8orf82	22	-0.180029	0.544309
C9orf129	22
C9orf135	15	-0.376831	0.0338737
C9orf16	37	-0.27997	0.0156058
C9orf78	12	-0.329428	0.356419
CA13	7
CA14	14	-0.264431	0.524765
CA8	18
CAAP1	26	-0.401232	4.51785815815447e-06
CAB39	47	-0.11741	0.829808
CABIN1	15	-0.245666	0.717523
CACNG8	4
CACUL1	27	-0.313345	0.000473244
CACYBP	13	-0.797642	1.87452065482294e-10
CAD	7
CADM1	44
CADM2	36	-0.249669	0.00164732
CADM4	25
CALB2	17
CALD1	30	-0.254478	0.747115
CALM1	22	-0.926916	1.4539979772963e-37
CALM2	27	-1.37126	9.80119277143984e-88
CALM3	28	-0.762455	5.272412013208e-24
CALR	34	-1.64088	6.49210491851864e-149
CALU	24	-1.02073	8.53402780074961e-34
CALY	6
CAMK2D	16
CAMK2G	35	-0.150343	0.259685
CAMK2N1	9
CAMLG	10	-0.424433	0.17447
CAMTA1	32	-0.508277	9.69063872936654e-11
CAND1	17	-0.422875	0.00793275
CANX	27	-1.35862	2.09753713289304e-77
CAP1	31	-0.69216	2.30860317936542e-20
CAP2	28
CAPG	21	-0.340548	0.0105996
CAPN1	47	-0.452996	3.56201917159052e-15
CAPN7	16
CAPNS1	16	-0.618063	2.13634835733754e-07
CAPRIN1	56	-0.0844423	1
CAPZA1	21	-0.410165	0.000283909
CAPZA2	42	-0.474529	7.25190980768505e-14
CARHSP1	18	-1.2183	2.41927169063015e-41
CARS2	46	-0.211564	0.00103603
CASC3	25	-0.407652	1.58087325517913e-05
CASK	29	-0.297497	0.00368745
CASP2	12
CASP3	24	-0.524059	8.75525732733887e-08
CASP6	20	-0.162472	0.854263
CAST	10	-0.193411	1
CASTOR2	16	-0.49964	6.20065585028374e-05
CAV1	27
CAVIN3	45	-0.203924	0.0386923
CBFA2T2	17
CBL	15	-0.276641	0.554038
CBLC	17
CBLL1	24	-0.131098	0.869936
CBR1	14	-0.890809	2.89848165598827e-08
CBR3	12
CBR4	36	-0.215268	0.0176868
CBWD1	8
CBWD2	15
CBWD5	15
CBX2	18	-0.23302	0.399986
CBX3	18	-0.82937	2.953479052311e-17
CBX5	38	-0.32869	0.000857446
CBX8	21
CBY1	23	-0.179988	0.366013
CCAR2	18	-0.247402	0.485425
CCDC106	14	-0.226864	0.720916
CCDC107	18	-0.171333	0.875041
CCDC112	27	-0.170879	0.509838
CCDC115	36	-0.116524	0.784059
CCDC122	25
CCDC124	32	-0.673597	3.64560919449219e-20
CCDC127	15	-0.128071	1
CCDC130	25
CCDC15	52
CCDC151	46
CCDC157	20
CCDC167	23
CCDC172	15
CCDC186	26	-0.22007	0.125117
CCDC22	22
CCDC24	35
CCDC25	26	-0.326435	0.0031751
CCDC28B	4
CCDC34	8
CCDC43	25	-0.225911	0.150997
CCDC47	35	-0.593441	4.63854950465879e-17
CCDC50	39	-0.178382	0.177222
CCDC51	15	-0.0704603	1
CCDC58	25	-0.319243	0.00382652
CCDC6	90	-0.418323	2.81269619651982e-24
CCDC68	31
CCDC71	15	-0.202425	0.674474
CCDC77	20	-0.147874	0.88493
CCDC82	34	-0.166283	0.123592
CCDC85B	22	-0.649444	7.93541587198336e-11
CCDC88A	4
CCDC88C	23	-0.19527	0.390887
CCDC9	13	-0.0487945	1
CCDC90B	11	-0.378292	0.326038
CCDC93	18
CCHCR1	24
CCL2	13
CCM2	17	-0.104938	1
CCNB1IP1	7
CCNB2	9
CCNC	8
CCND1	27	-0.84077	2.2505969933773e-18
CCND2	49	-0.529582	2.06130199288238e-14
CCND3	49	-0.174085	0.00587082
CCNE1	25	-0.214959	0.175525
CCNF	8
CCNG1	18	-0.953125	4.12933890433224e-20
CCNG2	29
CCNI	5
CCNL1	28	-0.339583	0.000174405
CCNL2	32	-0.115502	1
CCNT1	23	-0.233886	0.0849587
CCNY	29	-0.265255	0.0145067
CCS	32	-0.3049	6.39388489612931e-05
CCSER2	32
CD151	23	-0.363286	0.0113465
CD164	17	-0.460093	0.000302304
CD200	11	-0.414248	0.0825868
CD24	38	-0.653673	6.23752638403997e-31
CD276	16	-0.320444	0.206794
CD2AP	3
CD2BP2	38	-0.1342	0.738381
CD320	38	-0.72404	1.50565047723916e-26
CD46	14	-0.542235	0.000261931
CD59	20	-0.25569	0.278874
CD63	14	-1.01531	1.05408686326915e-22
CD72	2
CD74	19	-0.205621	0.868484
CD81	38	-1.35004	2.53538234152979e-125
CD9	29	-0.849397	9.4265253251676e-27
CD99	27	-0.376431	0.00228754
CDA	40
CDC14B	24	-0.242485	0.104629
CDC25B	8
CDC34	11	-0.521684	0.00852311
CDC37	27	-0.0831193	1
CDC42	25	-0.463142	1.21046596779234e-06
CDC42EP2	42
CDC42EP3	16	-0.175672	0.976452
CDC42SE1	17	-0.244653	0.491636
CDCA2	14	-0.218044	0.999689
CDCA3	12	-0.274488	0.576897
CDCA4	7
CDCA5	13	-0.0751891	1
CDCA7	9
CDCA7L	28	-0.619703	6.47646049623657e-14
CDH1	18	-0.536451	7.05490083580328e-05
CDH2	10	-0.160361	1
CDH24	32
CDH3	24	-0.438021	1.98730114685658e-05
CDH8	10
CDHR3	28
CDIP1	25	-0.3341	0.0013808
CDIPT	24	-0.279075	0.0305798
CDK10	15	-0.165879	0.964003
CDK13	36	-0.0900313	1
CDK14	26	-0.169612	0.495323
CDK16	36	-0.529802	1.79565355761559e-14
CDK18	23
CDK2	12
CDK2AP1	24	-1.01237	5.35483810468102e-36
CDK2AP2	43	-0.399079	4.71493892550248e-09
CDK4	31	-0.680284	1.37445428182329e-19
CDK5RAP1	31	-0.2242	0.0226546
CDK5RAP3	30	-0.273947	0.00297369
CDK6	21	-0.0637131	1
CDK8	7
CDKL5	26
CDKN1A	30
CDKN1B	7
CDKN1C	11	-0.395516	0.30584
CDKN2A	40
CDKN2AIPNL	25	-0.40831	2.89396765665306e-05
CDKN3	23	-0.426473	3.41267288297629e-05
CDS2	44	-0.201428	0.00792675
CDV3	11	-0.507412	0.0416396
CDX1	48
CDYL	15	0.0287657	1
CEBPB	26	-0.155543	0.815873
CEBPG	17	-0.34102	0.019977
CECR2	25	-0.00455937	1
CELF1	36	-0.505061	1.46257856069792e-12
CELSR2	37
CEND1	31
CENPA	33	0.00722928	1
CENPB	33
CENPF	10	-1.15339	1.53104373517999e-18
CENPO	20	-0.0625456	1
CENPQ	24
CENPU	18	-0.484541	8.70422397101302e-05
CENPV	20	-0.933044	5.19260196374461e-22
CEP120	17
CEP128	23
CEP131	15
CEP135	43	-0.0871872	1
CEP164	19
CEP170	33	-0.444984	4.03000115443519e-09
CEP44	9
CEP55	27	-0.120822	0.891431
CEP57	8
CEP68	29	-0.171219	0.303268
CEP70	19
CEP76	20
CEP83	31	-0.185513	0.15572
CEPT1	10
CERS2	37	-0.222632	0.0720147
CERS4	4
CETN3	18
CFAP36	18	-0.200389	0.696485
CFAP53	17
CFAP97	29	-0.1097	1
CFL2	22
CFLAR	14
CGGBP1	9
CGN	23	-0.225548	0.306172
CGNL1	24	-0.0256993	1
CHCHD1	16	-0.600647	3.2667308811787e-07
CHCHD10	41	-0.654266	9.13496538706286e-22
CHCHD2	10	-0.453452	1
CHCHD3	25	-0.715629	4.94157022729334e-18
CHCHD4	27	-0.138819	0.93865
CHCHD5	28	-0.401724	2.09980259889086e-06
CHCHD6	25	-0.323987	0.00202062
CHD1	25	-0.247533	0.478055
CHD2	12	-0.365308	0.27106
CHD3	33
CHD6	32	-0.0676701	1
CHD7	21	-0.240112	0.880602
CHD8	65	-0.185991	0.0898236
CHD9	8
CHID1	22	-0.258887	0.288965
CHKA	21	-0.268582	0.0522946
CHMP1A	21	-0.266122	0.0168927
CHMP1B	18	-0.185878	0.819811
CHMP2B	35	-0.211459	0.172977
CHMP4B	16	-0.0713	1
CHMP7	12	-0.0726138	1
CHN1	17	-0.000131153	1
CHPF	25	-0.18613	0.922542
CHPT1	9
CHRAC1	22	-0.215485	0.591402
CHRFAM7A	8
CHRM3	29
CHST14	18	-0.171207	0.738174
CHST8	37
CHST9	29
CHSY1	21	-0.175011	0.909903
CHTOP	28	-0.411395	5.96025955871938e-06
CHUK	30
CHURC1	11	-0.66674	5.92377523207975e-06
CIB1	38	-0.195321	0.0940778
CIC	43
CIRBP	28	-0.826013	9.49864026611295e-25
CISD1	31	-0.461759	1.963976643978e-09
CISD2	23	-0.540099	2.74490145253712e-09
CISD3	26
CITED2	11	-0.414507	0.199582
CITED4	24	-0.213932	0.227819
CIZ1	30	-0.178698	0.312376
CKAP2	27	-0.341608	0.000298833
CKAP2L	12
CKAP4	26	-0.501457	4.55628756403311e-08
CKB	28	-1.43837	2.53738874457152e-77
CKLF	36
CKS1B	18	-1.01295	3.1425366385912e-26
CKS2	17	-1.10354	4.1409513612722e-27
CLCC1	50
CLCN3	22	-0.305143	0.0131462
CLDN10	16	-0.233074	0.846238
CLDN12	27	-0.155965	0.503679
CLDN23	19
CLDN3	21	-0.27338	0.104352
CLDN4	18
CLDN6	35	-1.46737	4.8312326592253e-130
CLDN7	21	-1.12794	3.78652068633394e-36
CLDND1	11	-0.241679	0.976451
CLEC11A	41
CLIC1	11	-1.36607	7.17061435899454e-30
CLIC4	32	-0.0651847	1
CLINT1	15	-0.587664	2.89522191223175e-06
CLK2	21	-0.143813	1
CLK3	5
CLN6	9
CLN8	28	-0.163022	0.400866
CLPP	33	-0.480294	6.82683629419203e-11
CLPTM1	65	-0.253897	3.34385352533742e-07
CLPTM1L	23	-0.203695	0.849554
CLPX	19	-0.38911	0.000877346
CLSTN1	16	-0.174683	1
CLTA	11	-1.35653	4.02295308104523e-35
CLTB	32	-0.299438	0.000218166
CLU	14	-0.597003	0.000871363
CLUH	23
CLYBL	47
CMAS	4
CMBL	16	-0.212513	0.776605
CMC1	31	-0.335325	0.000155564
CMIP	8
CMPK1	13	-0.0976471	1
CMSS1	19	-0.196076	0.814586
CMTM3	28	-0.195601	0.19052
CMTM6	12	-0.47334	0.0117969
CMTM7	34	-0.222734	0.0239014
CMTM8	27	-0.197352	0.192626
CMTR1	7
CNBP	8
CNDP2	10	-0.53892	0.00594404
CNEP1R1	40
CNFN	12
CNIH1	29	-0.775216	4.17706384948396e-25
CNIH2	25	-0.176868	0.453393
CNIH4	14	-0.698284	1.02335748746752e-07
CNMD	22	-0.388938	0.0245822
CNN2	27	-1.37901	1.2165336539505e-86
CNN3	34	-1.09983	6.84309271765958e-64
CNOT10	29	-0.247685	0.00805831
CNOT11	29	-0.282159	0.00435687
CNOT2	22	-0.229663	0.547163
CNOT4	25	-0.250023	0.0314235
CNOT7	13	-0.578681	8.41862746755787e-05
CNPPD1	22
CNPY2	9
CNPY3	26	-0.537285	1.05992718241089e-10
CNST	28	-0.155352	0.651077
CNTLN	49	-0.221641	0.00145409
CNTNAP2	37	0.0821354	1
COA1	36	-0.593333	1.04503892650097e-17
COA3	15	-0.562115	1.44759219829953e-05
COA4	13	-0.837654	1.53421803192449e-11
COA5	42	-0.229296	0.00666738
COA7	19	-0.307935	0.0174416
COBL	28	-0.195259	0.550489
COCH	26
COG1	8
COG2	20	-0.0919928	1
COG5	19
COG6	15
COG7	15
COG8	27	-0.202768	0.0677247
COL18A1	38	-0.689336	1.77805287842367e-20
COL1A2	14	-0.353535	0.177182
COL4A2	20	-0.374858	0.00476412
COL4A5	9
COL4A6	19
COL6A1	14	-0.666228	7.17370220205195e-07
COL6A2	34	-0.356109	1.40309858031167e-06
COL9A3	13	-0.239232	1
COMMD1	25	-0.275708	0.0513489
COMMD10	15	-0.356456	0.0115341
COMMD2	15	-0.477612	0.000267392
COMMD3	19
COMMD4	8
COMMD5	42	-0.0101519	1
COMMD6	12	-0.898944	3.61577501107717e-13
COMMD7	25	-0.365018	0.000257313
COMMD8	11
COMT	17	-0.0800907	1
COMTD1	20	-0.375166	0.0011493
COPRS	22	-0.375432	0.00185126
COPS3	14	-0.201725	1
COPS7A	25	-0.28567	0.0033832
COPS7B	39	-0.244918	0.000380288
COPS9	24	-0.491037	2.0642800479054e-07
COQ10A	8
COQ10B	10
COQ2	26	-0.196375	0.312734
COQ4	40	-0.314825	6.45564126003546e-07
COQ5	13	-0.235271	0.715339
COQ7	21
COQ9	17	-0.0600725	1
CORO1B	63	-0.426782	2.17676123143228e-18
CORO2A	27	-0.181015	0.579911
COTL1	27	-0.485637	4.2260218638318e-06
COX10	32	-0.194192	0.0118342
COX14	35
COX15	26	-0.20258	0.163291
COX17	15	-0.520799	5.99406911315459e-05
COX18	21
COX20	21	-0.368965	0.00676175
COX5A	21	-1.4955	2.21004187904835e-121
COX6A1	11	-1.31672	2.83283581031536e-51
COX6B1	15	-1.48256	8.50688157152895e-61
COX6C	10	-1.10136	1.23758037626741e-19
COX7A2	13	-1.25583	4.10452045340661e-35
COX7A2L	14	-0.652336	2.46220338451831e-07
COX7B	12	-1.10828	6.58701019545187e-21
COX8A	23	-0.941931	1.72215976033095e-38
CPAMD8	29
CPD	18	-0.289298	0.083437
CPLX1	47
CPNE1	20	-0.402122	0.00223887
CPNE2	22
CPNE3	18	-0.376811	0.00627549
CPNE7	8
CPOX	38	-0.121435	0.615141
CPPED1	25
CPSF7	12	-0.110383	1
CPVL	14	-0.317735	0.373377
CR1L	22
CRABP1	5
CRABP2	18	-0.766498	2.38815953743978e-09
CRADD	26
CRAMP1	17
CRB3	21
CRBN	18	-0.121211	1
CREB1	32	-0.281354	0.00304409
CREB3L1	35
CREB5	12
CREBBP	11	-0.386811	0.054224
CREBZF	15	-0.326798	0.114662
CREM	19	-0.0686424	1
CRIP3	19
CRIPAK	8
CRIPT	10	-0.189783	1
CRK	16	-0.189829	1
CRKL	24	-0.235888	0.323542
CRLF1	34
CRMP1	16	-0.564955	1.02143972240514e-05
CRNKL1	11	-0.109818	1
CROCC	19
CRTAP	22	-0.765402	4.04446270680151e-17
CRTC2	20
CRTC3	29
CRYBG1	27
CRYL1	14
CRYZ	35	-0.214408	0.00406311
CS	21	-0.494732	1.88718453103357e-06
CSDE1	32	-0.981627	2.62773431835543e-52
CSK	28	-0.203266	0.0901124
CSNK1A1	3
CSNK1D	19	-0.290483	0.080468
CSNK1E	30	-0.246096	0.330625
CSNK1G2	39	-0.257384	0.00680476
CSNK1G3	45	-0.270873	5.54877801556016e-06
CSNK2A1	7
CSNK2B	53	-0.482854	2.19073832343769e-20
CSRP2	11	-0.948145	4.41229430945258e-13
CST3	20	-0.35335	0.0132909
CSTB	18	-1.09269	9.42829843728736e-31
CSTF2	10	-0.199029	0.991255
CTBP1	36	-0.316225	2.23574826253607e-05
CTBP2	9
CTCF	20	0.0440857	1
CTCFL	14
CTDNEP1	19	-0.174268	1
CTDSP2	24	-0.189869	0.464174
CTDSPL	31	-0.226345	0.0122316
CTDSPL2	25	-0.175755	0.570489
CTNNAL1	22	-0.448637	2.56407518628858e-05
CTNNB1	10	-0.633263	0.00259837
CTNND1	25	-0.530001	2.65281497113811e-09
CTSA	15	-0.127226	1
CTSB	18	-0.207578	0.715092
CTSC	23	-1.0242	5.18527320837899e-35
CTSD	28	-0.785901	2.57647387387235e-23
CTSV	32	-0.346216	0.000100691
CTTN	43	-0.188677	0.456765
CTXN1	21	-0.501669	1.64687910143493e-05
CUEDC2	51	-0.35863	4.13822291612124e-10
CUL3	21	-0.417183	0.000661543
CUL4A	34	-0.461559	2.89781281106916e-10
CUL4B	22	-0.17909	0.605121
CUL5	17	-0.0683702	1
CUTA	18	-0.89517	2.54569273713034e-21
CUTC	29	-0.192698	0.144741
CUX1	13	-0.101616	1
CWC27	20	-0.419186	0.000213456
CWF19L1	23
CXADR	28	-0.711139	9.32763493780297e-19
CXCL12	21	-0.250539	0.353736
CXorf56	15
CXXC5	19	-0.203916	1
CYB561	25	-0.143505	0.73254
CYB5A	34	-0.776298	6.09094159495939e-27
CYB5B	15	-0.460188	0.0010146
CYB5D1	13
CYB5R2	25	-0.252049	0.0416316
CYB5R3	29	-0.565765	6.91435416675441e-13
CYBA	39	-0.84669	2.310954365115e-38
CYC1	53	-0.825925	1.67019988229654e-57
CYCS	21	-0.822743	1.91032438134926e-19
CYFIP1	47	-0.353619	1.7377374885606e-09
CYFIP2	46	-0.208397	0.00294644
CYHR1	11	-0.170231	1
CYLD	21
CYP20A1	17	-0.104031	1
CYP27B1	23
CYP2B6	27
CYP2S1	34	-0.675904	6.81673750824239e-19
CYP51A1	31	-0.737469	2.55422679765498e-17
CYSTM1	40	-0.307611	5.45042191376799e-06
CYTH2	50	-0.0479338	1
CYYR1	16	-0.293742	0.252305
DAAM1	13	-0.262248	0.48157
DAB2IP	20
DACT2	32
DAG1	24	-0.359285	0.0017094
DALRD3	33	-0.199381	0.12853
DAP3	40	-0.246871	0.0116592
DAPK1	28	-0.201952	0.62697
DAPK3	12	-0.292104	0.363361
DAXX	13	-0.42771	0.016256
DAZAP2	28	-0.138664	0.889107
DBI	8
DBN1	4
DBNDD1	42	-0.253339	0.00157337
DBNDD2	27	-0.241811	0.331669
DBNL	16	-0.21644	0.622239
DCAF11	37	-0.242415	0.000906942
DCAF12	16	-0.169911	0.881005
DCAF15	12	-0.310003	0.363673
DCAF6	2
DCBLD1	35
DCBLD2	17	-0.33944	0.0638442
DCK	22	-0.201439	0.15956
DCP2	23	-0.673355	3.06845756074596e-13
DCPS	19	-0.228585	0.573766
DCTD	17	-0.312566	0.0721901
DCTN1	15	-0.403023	0.0565928
DCTPP1	43	-0.64241	4.49623967862132e-23
DCUN1D5	6
DCX	15
DCXR	28	-0.732895	4.39570121469196e-19
DDA1	20	-0.275097	0.0607388
DDAH2	29	-0.322311	0.00202464
DDB2	22	-0.273906	0.156971
DDHD2	43
DDI2	19	-0.20435	0.509738
DDIAS	29
DDIT4	42	-0.698071	4.38463420349598e-09
DDR1	18	-0.383392	0.00279128
DDT	29	-0.670415	5.35046116637764e-19
DDX17	9
DDX19A	20	-0.198906	0.715612
DDX19B	22	-0.175163	0.506218
DDX25	21
DDX28	26
DDX39A	25	-0.585052	7.12526223634345e-12
DDX3X	22	-0.486924	3.01822112703203e-05
DDX3Y	11
DDX50	36	-0.275697	0.000124372
DDX6	13	-0.59458	0.000133798
DEAF1	35	-0.0614006	1
DECR1	7
DECR2	16
DEDD2	34	-0.175114	0.0416566
DEF8	29	-0.270635	0.0048236
DEGS1	11	-0.449173	0.0393896
DEGS2	22
DEK	31	-0.875329	8.20083685226872e-41
DENND6A	44
DEPDC1	33	-0.295631	1.13256124887934e-05
DEPDC1B	20	-0.28366	0.0783873
DEPDC5	5
DERA	19	-0.043054	1
DERL1	22	-0.314407	0.00934658
DESI1	22	-0.121041	1
DESI2	22	-0.688396	9.12248128437941e-13
DET1	20
DEXI	6
DFFA	12	-0.627641	3.8775760777407e-05
DGAT1	18	-0.100401	1
DGAT2	27
DGCR6L	34	-0.441254	7.71273957596318e-10
DGKD	12
DGKZ	15	-0.248658	0.742143
DGUOK	12	-0.858196	1.09791382707771e-11
DHCR24	16	-0.8305	1.12248373718003e-10
DHCR7	33	-0.519104	4.25480275228325e-11
DHODH	18
DHRS11	2
DHRS4	31	-0.234704	0.0115732
DHRS7	42	-0.248592	0.00147385
DHTKD1	26	-0.266407	0.0393431
DHX30	16	-0.0905637	1
DHX36	24	-0.504587	3.28991812263696e-07
DIAPH1	14	-0.296966	0.593008
DIAPH2	37	-0.0772845	1
DIAPH3	53	-0.402275	1.07852247900674e-13
DIDO1	11	-0.269336	0.925884
DIP2B	9
DIP2C	32
DLAT	22	-0.401014	3.90526543943286e-05
DLD	12	-0.347209	0.260163
DLG5	10
DLGAP1	20	0.0298897	1
DLGAP4	16	-0.2577	0.34654
DLL3	29	-0.0483878	1
DLST	41	-0.34447	3.35924397351209e-08
DMAC1	16	-0.618518	9.26472704281639e-08
DMAC2	17	-0.330536	0.0263064
DMKN	18	-0.957411	4.09246725194413e-23
DNAAF2	35	-0.40372	3.32799681538729e-07
DNAAF3	19
DNAAF5	26	-0.182691	0.734328
DNAH14	26	-0.129795	0.895303
DNAJA1	20	-0.761762	7.46169662324016e-13
DNAJB1	14	-0.258078	0.739053
DNAJB11	17	-0.322174	0.162082
DNAJB12	32	-0.063609	1
DNAJB14	20	-0.186679	0.847946
DNAJB6	27	-0.411419	0.000186425
DNAJC1	22	-0.204628	0.451986
DNAJC10	28	-0.363783	0.000258105
DNAJC11	13	-0.166008	1
DNAJC13	37	-0.120175	0.750544
DNAJC15	28	-0.378878	6.43175709001777e-05
DNAJC19	21	-0.563191	1.42327469777872e-08
DNAJC21	33	-0.350261	3.4743054886444e-05
DNAJC25	16	-0.124278	1
DNAJC3	12	-0.190742	1
DNAJC30	35
DNAJC4	12	-0.205182	1
DNAJC5	4
DNAJC7	31	-0.470987	1.06001120312292e-08
DNAJC8	19	-0.630231	1.33858240997882e-09
DNAJC9	17	-0.27253	0.369144
DNASE2	10	-0.244653	0.932268
DNM1	40	-0.129361	0.664659
DNMT1	11	-0.599832	0.000616349
DNMT3A	22	-0.0240529	1
DNMT3B	39	-0.897679	1.09335171409679e-35
DNPEP	17	-0.331956	0.0424402
DNPH1	29	-0.357791	0.0008615
DNTTIP1	40	-0.314808	3.053008173602e-07
DOCK5	15
DOCK6	12
DOCK7	43	-0.156333	0.16769
DOHH	45	-0.094248	0.978172
DOK5	24
DOLK	28
DOLPP1	25
DOT1L	7
DPCD	19
DPF2	14	-0.293466	0.325915
DPH1	34
DPH2	30	-0.230578	0.0166317
DPH3	6
DPH5	32	-0.233272	0.00547007
DPH6	14	-0.161089	1
DPH7	30	-0.0695569	1
DPM2	21	-0.441117	1.80036193129293e-05
DPM3	26
DPP3	11	-0.118747	1
DPP7	10
DPP8	22
DPPA3	18
DPPA4	13	-1.24821	2.0657459860325e-29
DPYSL2	11	-0.280868	0.92363
DPYSL3	12	-0.572978	0.00414289
DPYSL4	22
DRAM2	8
DRAP1	29	-0.91546	6.82269374721221e-38
DRAXIN	48	-0.139245	0.171666
DRG1	66	-0.403716	4.78170005876417e-18
DRG2	10	-0.184967	1
DSC2	31	-0.332485	0.00011914
DSE	17	-0.299909	0.226445
DSEL	28	-0.32988	0.00107344
DSP	4
DST	17	-0.0484689	1
DTD1	38	-0.551642	7.65176262753631e-16
DTNB	38	-0.10502	1
DTX2	23	-0.115722	1
DUS1L	42	-0.146431	0.790956
DUSP1	20
DUSP14	23	-0.0845347	1
DUSP22	21
DUSP23	9
DUSP3	25	-0.1406	0.825284
DUSP4	24
DUSP5	18	-0.227427	0.61399
DUSP6	4
DVL1	19
DVL2	23	-0.114865	1
DVL3	24	-0.129666	1
DYM	22	-0.225784	0.237136
DYNC1LI1	10	-0.339942	0.563346
DYNC1LI2	23	-0.0189092	1
DYNLL1	17	-1.00082	1.87842733438649e-20
DYNLT1	24	-0.565418	7.30619624141835e-10
DYRK1A	15	-0.0146746	1
DZIP1	15	-0.130425	1
E2F1	20	-0.173485	0.723658
E2F3	28	-0.03551	1
E2F4	25	-0.0604814	1
E2F5	17	-0.354665	0.0311404
E2F6	14
E2F7	10
EAF1	7
EBF1	24
EBP	9
EBPL	25	-1.06972	1.73756445218033e-41
ECD	21	-0.135896	1
ECEL1	20
ECH1	26	-0.66571	2.95754133230423e-15
ECHDC1	23	-0.319781	0.0121767
ECHDC3	29	-0.285853	0.000305217
ECHS1	24	-0.545627	4.32436477181451e-09
ECI1	23	-0.255598	0.558424
ECI2	34	-0.360187	5.60154251740258e-06
EDC4	20	-0.08548	1
EDEM2	25	-0.144994	0.734694
EDF1	30	-1.16127	3.16441294681308e-68
EDIL3	21	-0.370691	0.00695558
EEA1	16	-0.192645	0.995797
EED	8
EEF1A2	8
EEF1AKMT2	17	-0.196984	0.868376
EEF1B2	28	-1.69742	3.92852156305981e-277
EEF1D	7
EEF1E1	31	-0.808666	9.08552377828419e-29
EEF2KMT	21	-0.0337939	1
EEFSEC	23
EEPD1	20
EFEMP1	48
EFHD1	21
EFNA3	21
EFNB2	17	-0.188985	0.775511
EFR3A	32	-0.281945	0.000840942
EGFL7	8
EGFR	35
EGLN1	11
EGLN2	24	-0.413001	3.81480569698564e-06
EHBP1	29	-0.139828	0.878657
EHBP1L1	22
EHD4	15	-0.304745	0.104467
EHMT1	18	-0.388087	0.0199939
EHMT2	23	-0.534497	1.87044860548515e-07
EI24	32	-0.453765	7.82281387047385e-08
EID1	19	-0.908609	1.36968959986385e-21
EIF1AY	23
EIF1B	15	-0.816138	2.38314195954921e-12
EIF2A	17	-0.367248	0.0283446
EIF2AK1	7
EIF2AK2	26	-0.158958	0.998248
EIF2AK4	40	-0.685076	2.37819653467552e-24
EIF2D	30	-0.171158	0.2384
EIF3E	16	-0.0175299	1
EIF3K	36	-1.14795	3.81324240396194e-103
EIF3L	7
EIF4B	25	-1.07112	4.99378613985081e-51
EIF4E2	25	-0.550955	3.48940830314955e-10
EIF4EBP1	32	-0.822586	4.16971922090594e-26
EIF4EBP2	6
EIF4EBP3	9
EIF4G3	15	-0.47417	0.0019818
EIF4H	38	-0.763181	3.12082258051707e-32
EIF5A2	12
EIPR1	38	-0.164221	0.024316
ELAVL1	30	-0.439575	5.04094920205434e-07
ELF2	23	-0.114117	1
ELF3	32
ELMOD3	15
ELMSAN1	15
ELN	7
ELOA	45	-0.1968	0.0247079
ELOB	11	-0.920021	2.41897670906211e-17
ELOF1	43	-0.422322	4.81868272725032e-13
ELOVL1	30	-0.185517	0.0876026
ELOVL5	23	-0.605549	1.39937301029253e-10
ELOVL6	12	-0.431055	0.0624528
ELOVL7	28
EMC10	19	-0.537769	2.91600364592013e-07
EMC2	40	-0.205032	0.0139228
EMC3	14	-0.261559	0.570227
EMC4	10	-0.738614	2.19020676300713e-06
EMC6	37	-0.703533	5.6630516665405e-26
EMC7	3
EMC8	8
EMC9	23	-0.236323	0.353325
EMD	30	-0.789443	7.94931781397638e-22
EML2	11
EML4	16	-0.575729	4.66277078564182e-06
EMP2	19	-0.173638	0.8784
ENAH	28	-0.499232	1.58975379563083e-08
ENDOG	18	-0.134581	1
ENHO	33	-0.206065	0.203366
ENO2	15	-0.365188	0.240603
ENOPH1	47	-0.42465	1.50948759496509e-11
ENOSF1	38	-0.160885	0.297575
ENOX2	33
ENSA	38	-0.560667	5.42923731651641e-16
ENTPD6	13
ENY2	10	-0.493669	0.106485
EP300	8
EPB41	9
EPB41L1	32
EPB41L2	22	-0.471792	2.10893441921964e-06
EPB41L3	39
EPC1	11	-0.173456	1
EPC2	19
EPCAM	22	-0.778337	5.67868670735132e-16
EPG5	24
EPHA1	19	-0.456871	0.000139708
EPHA2	15
EPHX1	32	-0.373825	1.00714324754941e-05
EPHX3	24	-0.217625	0.217863
EPN1	51	-0.324211	2.15171977640041e-06
EPOP	10
EPS8L2	22	-0.0508908	1
ERAL1	23	-0.524271	3.34667448561702e-09
ERBB2	16	-0.221353	1
ERBB3	30	-0.20444	0.0331142
ERG28	13	-0.614097	3.18952518306407e-05
ERGIC1	28	-0.254252	0.0383951
ERGIC2	18	-0.277257	0.0862349
ERGIC3	48	-0.762222	8.14861040536422e-42
ERI3	27	-0.600427	2.22207779227831e-14
ERICH1	15	-0.280044	0.326057
ERLEC1	18	-0.138037	1
ERP29	14	-1.20838	8.44156782394871e-33
ERP44	26	-0.285266	0.00929867
ERRFI1	29	-0.229202	0.110182
ESCO2	21	-0.0352033	1
ESD	15	-0.5673	5.09760605358853e-06
ESPN	9
ESRP1	7
ESRRA	43	-0.133709	0.181897
ESYT1	21	-0.347274	0.00417605
ETFA	19	-0.395587	0.0030907
ETFB	18	-0.400008	0.00247973
ETFDH	34
ETHE1	28	-0.207085	0.203173
ETNK1	12	-0.362587	0.263725
ETS2	17	-0.328088	0.0566768
ETV1	32	-0.30947	0.000112542
ETV5	21	-0.0893725	1
ETV6	41
EVA1B	26
EVL	6
EWSR1	15	-1.07917	6.57955360496124e-25
EXD2	45
EXD3	13
EXO1	33
EXOSC7	6
EXT1	75
EXT2	44	-0.239642	2.46965423724497e-05
EXTL2	22	-0.199639	0.543972
EXTL3	31
EZH2	27	-0.303078	0.00274193
EZR	14	-0.478361	0.0216979
F11R	22	-0.659067	2.9151334994074e-11
F12	23
F2RL1	17	-0.162836	0.945602
F3	17
FAAH2	19
FAAP100	15
FAAP20	23	-0.660321	2.44339986002215e-13
FABP5	31	-1.09837	9.41551331047586e-39
FABP6	19
FADD	58	-0.21916	9.1499974378402e-05
FADS1	47	-0.496264	1.72747463939777e-14
FADS2	17	-0.649798	4.87821008509039e-07
FADS3	8
FAF1	43	-0.293177	1.18083079545905e-05
FAHD2A	22	-0.247722	0.109598
FAHD2B	8
FAM104A	10	-0.220884	1
FAM104B	9
FAM107B	16	-0.174718	0.853853
FAM110A	28
FAM118A	7
FAM120A	16	-0.301922	0.0755196
FAM120AOS	33	-0.18653	0.485908
FAM122A	30
FAM122B	9
FAM124A	45	-0.35592	2.92191634836536e-09
FAM126A	25	-0.322684	0.00426574
FAM126B	11
FAM133B	18	-0.328449	0.0267759
FAM136A	23	-0.843182	3.44058954712323e-22
FAM155A	17
FAM160A2	30
FAM162A	26	-1.07668	1.07429338198298e-30
FAM168A	31
FAM168B	19	-0.064292	1
FAM172A	28
FAM177A1	14	-0.318989	0.197021
FAM189B	10	-0.169266	1
FAM192A	60	-0.199339	0.00122956
FAM200B	36	-0.222286	0.00739628
FAM207A	16	-0.39192	0.0111621
FAM210A	24	-0.255402	0.0327888
FAM210B	16	-0.136679	1
FAM216A	30	-0.14918	0.907246
FAM219A	13
FAM219B	17	-0.166105	0.972631
FAM222B	26	-0.0720969	1
FAM229A	19
FAM229B	16
FAM3A	34
FAM3C	21	-0.324489	0.00907696
FAM49A	45
FAM49B	39	-0.403516	7.1015064430248e-09
FAM50A	8
FAM71E1	25
FAM83D	12	-0.407754	0.0167687
FAM83F	25
FAM86C1	29
FAM89B	35
FAM91A1	21
FAM92A	16	-0.176031	0.943003
FAM98A	30	-0.499132	2.04256840294825e-10
FAR2	27
FARP1	32	-0.316127	0.00060748
FARS2	34
FASTK	5
FASTKD3	26
FAT1	15	0.0281775	1
FBLIM1	39	-0.203785	0.202523
FBLN1	19	-0.696268	1.19530561636964e-11
FBN2	20
FBXL12	48	-0.228287	2.07304632485392e-05
FBXL6	25	-0.200685	0.351562
FBXL7	34
FBXO11	41
FBXO2	37	-0.333125	6.43097661943577e-06
FBXO22	16	-0.432404	0.00307346
FBXO30	18	-0.174922	0.679869
FBXO38	16
FBXO42	29
FBXO45	34	-0.132526	0.899669
FBXO7	23	-0.391385	5.80281740187595e-05
FBXO8	22
FBXW11	10	-0.197769	1
FBXW5	40	-0.29622	1.64603168998393e-06
FBXW7	11	-0.0675912	1
FCGRT	9
FCHO2	33
FDX1	15	-0.23646	0.789647
FECH	5
FERMT1	10	-0.0879398	1
FERMT2	21	-0.358296	0.016239
FEZ1	27	-0.322664	0.00599839
FEZ2	23	-0.196515	0.459558
FEZF1	18
FGF13	64	-0.00802663	1
FGF19	35
FGF2	24	-0.417011	0.0036681
FGF4	29
FGFBP3	31	-0.439928	3.0581872288361e-05
FGFR1	21	-0.134254	1
FGFR1OP2	37	-0.152273	0.435302
FGFR4	6
FH	19	-0.370688	0.00696854
FHDC1	34
FHL1	13	-0.0782585	1
FHL3	28	-0.262038	0.00763171
FIBP	42	-0.601824	1.01974760216612e-22
FIS1	21	-0.627704	7.84446380969587e-11
FITM2	35
FKBP10	24	-0.598135	4.21023015390467e-11
FKBP11	64	-0.302086	7.16628049573865e-09
FKBP14	7
FKBP1A	36	-0.944391	2.48902937501643e-51
FKBP1B	16	-0.372112	0.0129693
FKBP2	3
FKBP3	28	-0.710342	5.68318091143258e-19
FKBP4	38	-0.821733	7.46851290956317e-34
FKBP8	42	-0.125358	1
FLAD1	33	-0.312304	0.000170997
FLCN	15
FLI1	13
FLII	19	-0.256394	0.637705
FLNA	27	-0.962955	1.26401371101294e-22
FLNB	6
FLOT1	12	-0.319758	0.672522
FLOT2	28	-0.38103	7.68204069522946e-06
FLRT2	14
FLT1	13	-0.273096	0.970169
FLVCR1	21	-0.236283	0.513117
FLYWCH2	19	-0.111853	1
FMC1	31
FN1	8
FN3K	38
FNBP1	34	-0.194699	0.0192842
FNBP1L	31	-0.648991	8.82575698216657e-17
FNDC3B	10	-0.0901882	1
FNIP1	40
FNIP2	27
FOPNL	35	-0.292484	3.91764396905109e-05
FOS	13
FOSL1	38
FOXA1	30
FOXB1	25
FOXH1	19	-0.872159	1.57083355333942e-17
FOXM1	31	-0.368034	7.08987329990684e-06
FOXN3	31	-0.1481	1
FOXO1	15	0.00620498	1
FOXP1	22	0.0577043	1
FOXRED1	24	-0.32489	0.000151286
FPGS	22	-0.417452	3.51221041671396e-06
FRA10AC1	20
FRAS1	49	-0.249025	0.00288291
FRAT2	25	-0.349654	0.00203425
FRG1	23	-0.170767	0.647687
FRYL	26	-0.133568	1
FSCN1	19	-0.949939	1.75164955258516e-21
FST	9
FSTL1	17	-0.844528	2.18611255926331e-13
FSTL3	18
FTH1	21	-1.93773	0
FTL	25	-2.65661	0
FTSJ1	30	-0.274272	0.00200791
FUBP1	14	-0.544918	0.0003012
FUCA2	18	-0.364443	0.0141719
FUNDC1	19	-0.0910316	1
FUNDC2	32	-0.295151	0.00951705
FUOM	12	-0.204516	1
FURIN	22
FUS	9
FUT10	20
FUT11	29
FUT8	19
FUT9	32
FUZ	53	-0.202481	0.000112174
FXR1	24	-0.878813	1.65202492457357e-25
FXYD1	33
FXYD5	21	-0.845985	2.55032869855816e-19
FXYD6	26	-0.202849	0.216201
FXYD7	2
FZD3	19	-0.220436	0.639751
FZD6	18
FZD7	17	-0.0501446	1
FZR1	26
G2E3	36	-0.314983	2.2119518497927e-05
G3BP1	11	-1.28733	6.17267392714549e-29
G3BP2	12	-0.571212	0.00137515
G6PC3	13	-0.862511	1.44429737766373e-12
G6PD	13	-0.251656	0.809723
GAB1	27
GAB2	26
GABARAP	3
GABARAPL1	22	-0.319592	0.00341512
GABARAPL2	18	-0.399314	0.0114389
GABRB3	20	-0.357565	0.0922788
GAD2	13
GADD45A	9
GADD45GIP1	5
GAK	23	-0.132387	0.971633
GAL	35	-0.721748	1.62891606612486e-10
GALE	11	-0.136638	1
GALK1	34	-0.262839	0.00118487
GALNT1	31	-0.0750391	1
GALNT11	45
GALNT7	23	-0.404757	0.00198249
GALT	43
GAMT	40	-0.225547	0.0111706
GANAB	29	-0.462358	1.16215309817931e-07
GAP43	16
GART	25	-0.546187	1.25484794737428e-09
GATA3	8
GATAD1	27	-0.192862	0.723374
GATAD2A	24	-0.229601	0.391362
GATB	25
GATC	25	-0.155267	0.760536
GCA	48	-0.202739	0.0377712
GCAT	44	-0.2435	6.98495628556169e-05
GCC2	18	-0.430848	0.000819332
GCDH	28	-0.265206	0.00274298
GCHFR	17
GCLC	48	-0.202071	0.000650642
GCN1	21	-0.395386	0.000130384
GCNT1	19
GCSH	48	-1.18135	1.99815515553327e-131
GDAP1L1	9
GDE1	23	-0.225036	0.205336
GDF15	11
GDF3	25
GDI1	16	-0.331725	0.0886963
GDI2	5
GET4	38	-0.166027	0.605133
GFM1	58	-0.240085	4.32662573314193e-07
GFOD1	38
GFPT1	43	-0.486584	7.32567540275921e-14
GFPT2	26	-0.200514	0.736914
GGA1	37
GGA3	9
GGCT	23	-0.743468	2.7885880350908e-17
GGCX	44	-0.164981	0.0395508
GGH	23	-0.219622	0.523305
GGNBP2	18	-0.1523	1
GGT1	21
GGTLC2	14
GHITM	37	-0.595033	9.924882262245e-19
GID4	31
GID8	6
GINM1	19	0.0120168	1
GIPC1	13	-0.468135	0.000486117
GJA1	10	-1.00816	1.62121372363072e-08
GLA	17	-0.238454	0.372493
GLB1L2	13
GLB1L3	35	-0.1224	0.74229
GLCCI1	31	-0.116207	0.958082
GLDC	28	-0.475461	3.22533237061913e-08
GLG1	29	-0.765265	9.04471122416091e-21
GLI1	3
GLMP	20	-0.17105	1
GLO1	25	-0.906412	6.71568135635436e-28
GLOD4	27	-0.196372	0.726327
GLRX	17
GLRX5	43	-0.547384	1.87852707726685e-18
GLS	14	-0.359229	0.161196
GLT8D1	19	-0.215946	0.42958
GLTP	23	-0.165773	0.956715
GLUD1	26	-0.545975	1.98956690154369e-11
GLUL	19	-0.803534	5.05040012894705e-14
GMCL1	18	-0.274599	0.141294
GMDS	20	-0.249228	0.260806
GMFB	16	-0.296259	0.303508
GMPPA	9
GMPPB	25	-0.177975	0.192981
GMPR2	10	-0.33096	0.632398
GNA13	21	-0.183342	0.884655
GNAI2	25	-0.967008	6.11094987393022e-34
GNAI3	18	-0.532035	1.78927628769482e-06
GNAL	16
GNAQ	23	-0.256974	0.177045
GNAS	32	-0.741601	6.26119798555645e-46
GNB2	18	-0.512169	2.07950358382032e-05
GNB4	22	-0.317671	0.00729966
GNB5	28	-0.218146	0.0563179
GNG10	30	-0.452202	7.7943055476731e-09
GNG12	29	-0.098387	1
GNG4	38	-0.180913	0.367649
GNG5	33	-0.717305	3.21730589946336e-33
GNL1	29	-0.1147	1
GNPDA1	49	-0.646679	1.32464906798606e-28
GNPNAT1	31	-0.382457	2.27704342619789e-06
GNPTAB	28	-0.33531	4.07752381422547e-05
GNPTG	17	-0.200969	0.724613
GOLGA2	32	-0.222874	0.0796847
GOLGA4	26	-0.40438	0.000509307
GOLGA7	14	-0.322567	0.12085
GOLGB1	21	-0.417459	0.00207286
GOLIM4	27	-0.174402	0.844951
GOLM1	16	-0.46858	0.00179717
GOLPH3	15	-0.450117	0.00246864
GOLT1A	13
GOPC	27	-0.223897	0.115392
GORASP2	11	-0.463187	0.0359363
GOSR1	6
GOT1	33	-0.316644	4.59859497646159e-05
GOT2	18	-0.547831	2.224979748317e-06
GPAA1	22	-0.363338	0.00123784
GPANK1	12	-0.188642	1
GPATCH11	27
GPATCH2L	16	-0.318588	0.0722008
GPATCH4	20	-0.405178	0.00130129
GPBP1	31	-0.401758	6.55133380777173e-06
GPBP1L1	20	-0.178927	0.928285
GPC2	28	-0.16024	0.840504
GPC3	46	-0.153294	0.890984
GPC4	77	-0.697678	3.59850258464957e-35
GPHN	38
GPM6A	12
GPM6B	18	-0.412209	0.0102901
GPR137	12	-0.139064	1
GPR137B	25
GPR160	16	-0.216661	0.839005
GPR176	18	-0.288401	0.614513
GPR27	29
GPRASP2	7
GPRC5B	61	-0.209002	0.00818225
GPS2	13	-0.289059	0.727299
GPX3	17	-0.179503	0.756855
GPX4	27	-1.07641	2.10610475431639e-65
GPX8	18	-0.27812	0.272089
GRAMD1A	32	-0.415018	2.64664637901377e-06
GRAMD4	27
GRB10	32	-0.232998	0.0220937
GRB2	23	-0.153624	1
GRB7	16	-0.19437	0.807334
GREB1	26
GRHL2	21
GRHPR	31	-0.547499	2.43329024375548e-13
GRID2	22	-0.232955	0.562421
GRIPAP1	15	-0.0604199	1
GRK2	38
GRK6	40	-0.185191	0.0913218
GRN	9
GRSF1	53	-0.733841	7.01358455906035e-42
GRTP1	14	-0.23435	0.927535
GSE1	22	-0.0603007	1
GSK3A	16	-0.36573	0.0158566
GSK3B	12	-0.224661	1
GSKIP	6
GSN	9
GSPT2	25	-0.206299	0.483455
GSR	5
GSS	20	-0.274027	0.0376538
GSTA4	33
GSTK1	38	-0.189582	0.042753
GSTM2	39
GSTM4	23
GSTO1	31	-0.404279	5.54340382386658e-06
GSTO2	21
GSTP1	25	-2.35098	0
GSTZ1	18	-0.163569	1
GTF2A1	28	-0.233493	0.131357
GTF2H5	13
GTF2I	19	-0.251806	0.824492
GTF3A	16	-0.305075	0.485569
GTPBP3	25	-0.204997	0.150678
GTPBP6	15	-0.0511114	1
GTSE1	13	-0.228988	0.743991
GULP1	17	-0.528749	7.29101296343782e-05
GUSB	26	-0.280346	0.00233721
GXYLT1	22	-0.146828	0.826707
GYG1	25	-0.32451	0.00182726
GYG2	24	-0.214416	0.204944
GYPC	8
H1F0	11	-0.075972	1
H1FX	46	-1.12892	1.80230605578384e-56
H2AFJ	16	-0.518716	0.000865129
H2AFV	33	-1.00914	3.63986167780356e-59
H2AFX	11	-0.468069	0.113667
H2AFY	12	-0.337483	0.747896
H2AFY2	8
H3F3A	10	-0.24913	0.532245
H3F3B	45	-0.550637	9.21045309354806e-40
HACD1	17	-0.170153	0.942345
HACD3	28	-0.991511	3.93267909328071e-39
HACL1	19	-0.249655	0.257539
HADH	12	-0.459078	0.0102193
HADHA	20	-0.785556	4.64517313837253e-16
HADHB	37	-0.256053	0.000292061
HAGH	40	-0.156968	0.256198
HAGHL	28	-0.194728	0.286885
HAMP	21
HAPLN2	17
HAT1	20	-0.449461	1.35327292290788e-05
HAX1	26	-0.449452	1.95288355083271e-06
HCCS	21	-0.186108	0.571832
HCFC1	24	-0.0434795	1
HCFC1R1	4
HDAC1	26	-0.437874	5.40248607210853e-06
HDAC2	45	-0.21071	0.0952167
HDAC5	27	-0.171182	0.46166
HDAC7	14	-0.135002	1
HDAC9	12
HDDC2	60	-0.383742	1.42702843463565e-11
HDDC3	37	-0.18037	0.0442531
HDGF	74	-0.372233	4.11149934506269e-13
HDGFL2	21	-0.426029	0.0005742
HDGFL3	22	-0.292714	0.22027
HDHD2	31	-0.139376	0.907529
HDHD5	44	-0.567899	5.89740393538189e-20
HDLBP	15	-0.0453614	1
HDX	19
HEATR5B	17
HEATR6	23	-0.166768	0.621308
HEBP1	27	-0.322967	0.00243709
HEBP2	14	-0.38962	0.164206
HECTD1	24	-0.476732	1.30530778222219e-06
HEG1	15
HELLS	21	-1.19104	1.37027190564213e-42
HELZ	20	-0.124351	1
HERC2	45	-0.305991	8.6614809897553e-05
HES1	13
HES3	30
HES4	26
HES6	57	-0.13122	0.682527
HES7	37
HEXA	22	-0.229043	0.116663
HEXB	29	-0.340011	3.21581877763503e-05
HEXIM1	38
HEY2	21
HIBCH	33	-0.217199	0.0275394
HIC2	9
HID1	35
HIF1A	26	-0.825658	1.79397766155344e-23
HIF3A	38
HIGD1A	34
HIGD2A	25	-0.260725	0.362089
HIKESHI	16	-0.572664	2.71445865683994e-06
HILPDA	11	-0.41117	0.164643
HINT1	25	-1.92313	1.17322302297432e-234
HINT2	9
HIP1	9
HIPK1	14
HIRA	3
HIST1H1A	22
HIST1H1B	33	-0.707091	2.4376424279008e-05
HIST1H1C	14	-0.293726	1
HIST1H1E	18	-0.351002	1
HIST1H2AB	20
HIST1H2AC	17	0.011818	1
HIST1H2AE	22
HIST1H2AG	11
HIST1H2AH	17
HIST1H2AK	35
HIST1H2AL	28
HIST1H2AM	23
HIST1H2BC	19
HIST1H2BF	11
HIST1H2BH	15
HIST1H2BJ	41
HIST1H2BK	16
HIST1H2BL	13
HIST1H2BN	20
HIST1H2BO	19
HIST1H3D	6
HIST1H3F	23
HIST1H3G	26
HIST1H3I	17
HIST1H4C	24	-1.25402	1.10093637243006e-14
HIST1H4D	19
HIST1H4I	21
HIST2H2AC	17
HIST2H2BF	24
HIST2H3D	21
HIST3H2A	30	-0.231205	0.101208
HK1	14	-0.722211	2.30662776822301e-07
HK2	27	-0.0906567	1
HLA_A	21
HLA_C	50
HLA_DPB1	23
HLA_DQB1	22
HLA_E	12
HLTF	26	-0.514492	1.41580075678846e-07
HM13	22	-0.700778	3.136408033787e-14
HMBOX1	19
HMBS	17	-0.342626	0.0368501
HMCES	19	-0.213865	0.539867
HMG20A	12	-0.171888	1
HMG20B	30	-0.386998	2.15362604415295e-06
HMGA1	15	-1.63079	1.86846879616618e-179
HMGA2	32	-0.169198	0.96998
HMGB1	23	-1.39811	6.69246097297107e-112
HMGB2	20	-1.16317	1.20730869540191e-38
HMGB3	25	-1.01252	6.40551435501791e-34
HMGN1	16	-1.15629	2.16049489936594e-49
HMGN2	17	-1.50916	1.73355886082154e-62
HMGN3	37	-1.06182	2.41593539325915e-62
HMGN4	17	-0.31194	0.0646467
HMGN5	10	-0.190227	1
HMGXB4	17	-0.228398	0.692818
HMMR	26	-0.477767	2.04989346273664e-08
HMOX2	20	-0.297454	0.0124987
HMSD	26
HNF1A	15
HNRNPA2B1	18	-0.672075	1.58254483983684e-23
HNRNPA3	9
HNRNPAB	21	-1.04097	6.80128573233425e-40
HNRNPD	8
HNRNPDL	4
HNRNPF	10	-0.115293	1
HNRNPH2	6
HNRNPH3	36	-0.66238	1.2182775584993e-19
HNRNPLL	10	-0.231227	1
HNRNPR	13	-0.869446	2.26308617908103e-12
HNRNPUL1	34	-0.0831254	1
HNRNPUL2	29	-0.495556	5.35471081829311e-09
HOMEZ	15
HOOK1	31	-0.152942	0.943217
HOOK2	8
HPF1	12	-0.349417	0.147297
HPGD	20
HPRT1	18	-0.416418	0.00232396
HPS1	33	-0.27654	0.000504175
HPS3	26	-0.268299	0.0619943
HPS4	15	-0.0730184	1
HRAS	32	-0.291313	0.000510647
HRC	25
HRH2	10
HRK	38
HS6ST1	27	-0.130941	0.920403
HSBP1	9
HSD11B1L	22
HSD11B2	16	-0.171831	0.918338
HSD17B4	8
HSD17B8	18
HSDL1	21	-0.123689	1
HSDL2	29	-0.221537	0.0415815
HSP90AA1	20	-2.24339	7.66642936960186e-241
HSP90AB1	12	-2.15637	2.65397634620987e-266
HSP90B1	7
HSPA13	18	-0.229694	0.392176
HSPA14	13
HSPA4	31	-1.09531	9.77185252009097e-61
HSPB1	20	-0.848151	9.18331594072548e-20
HSPB11	32	-0.220955	0.214532
HSPB8	17
HSPBP1	9
HSPH1	29	-0.626914	5.96205555453644e-14
HTATIP2	28	-0.242736	0.0808615
HTR1D	28
HTR3A	25
HTRA1	21	-0.159095	0.850256
HTRA2	43	-0.144758	0.109017
HTT	34	-0.250661	0.00338259
HUS1	11	-0.134203	1
HUWE1	16	-0.602152	2.13632635768251e-05
HYAL2	15
IAH1	54
IBA57	46
ICA1	29	-0.221014	0.0270784
ICAM1	17
ICMT	14	-0.396745	0.0587571
ID1	17	-0.496268	0.0447585
ID2	7
ID3	16	-0.61008	0.0997899
IDH1	15	-1.10007	5.32319373956081e-23
IDH2	9
IDH3A	19
IDH3B	28	-0.402198	8.39582717781746e-07
IDH3G	15	-0.142305	1
IER2	18	-0.228426	1
IER3	22	-0.314192	0.084221
IER3IP1	75	-0.396731	3.17292442449803e-20
IFI27L2	34
IFITM1	31	-1.54867	3.67580365703024e-74
IFITM2	22	-0.642865	6.00732650036196e-09
IFITM3	12	-0.987658	2.26154860121872e-11
IFNAR1	23
IFNAR2	25	-0.0599311	1
IFNGR2	32	-0.221376	0.0194243
IFNLR1	28
IFRD1	22	-0.157612	1
IFRD2	11	-0.393112	0.130513
IFT20	34	-0.128262	0.511331
IFT22	34	-0.178466	0.102289
IFT27	11	-0.264626	0.820313
IFT43	40	-0.167451	0.0720433
IFT52	11	-0.133328	1
IGDCC3	30	-0.116121	1
IGF1R	12	-0.249818	0.984246
IGF2BP2	16	-0.27671	0.801509
IGF2BP3	6
IGFBP2	20	-1.73369	7.71707623482437e-52
IGFBP4	21	-0.614888	3.58595820464124e-08
IGLON5	36
IGSF1	46	-0.164008	0.034108
IGSF21	8
IGSF3	48
IGSF8	24	-0.433517	3.2500130413087e-05
IKBKB	10
IKBKG	35
ILF3	18	-0.0593331	1
ILVBL	26	-0.319112	0.000252893
[truncated: 5,221 more rows]
