# Supplementary material for: A genome-scale single-cell CRISPRi map of trans gene regulation across human pluripotent stem cell lines
Source: Cell Genom. 2025 Dec 1;6(2):101076. doi: 10.1016/j.xgen.2025.101076 (PMC12903452; doi:10.1016/j.xgen.2025.101076)
Supplement: Table S4. Off-targets of OCT4, related to Figure 2 [file mmc5.xlsx]

## Sheet: ST2-2_OCT4_Off_Targets
Guide	Target_Gene	lfc	pval_adj
HIGD1A-AAAACCTCTCACACCCCAAC	HIGD1A	0.0801697	1
SNX17-AAAATGGCGAGTGAGGCTGC	SNX17
CTDNEP1-GCTGCAGCCCCGGTCCCCAG	CTDNEP1
ZNF593-ATGGCCAGAAACAGCCCGGC	ZNF593	-0.104235	1
ALG8-GGCGGCGCTCACAATTGCCA	ALG8	-0.0506559	1
CCDC58-ATGAGGAAAACCCCATCACC	CCDC58	0.181597	1
GOLT1A-CATGCCGCACTCAGCCTGGG	GOLT1A	-0.0191592	1
GOLT1A-CATGCCGCACTCAGCCTGGG	GOLT1A	-0.0191592	1
UBE2E2-AAAGTGAAGCCACCACCTCC	UBE2E2	0.190605	1
ARMC7-AAATTGGGGCGCGGGAGACA	ARMC7	-0.037362	1
TMX1-AACAGCACCAGGACTGCCAG	TMX1
FLYWCH2-AACAGCGCGAGCTGAGGCTG	FLYWCH2	-0.0536203	1
PIGT-GTCCTGTTGCTCCTGGGGCC	PIGT
GTF3C4-GCAGTCGCGCGACCACCTCC	GTF3C4	-0.0451266	1
ENSA-AACCGGAGAAGGGAAGGGGG	ENSA
SLC25A36-AACCGGCACAGCCCTCCCCG	SLC25A36	-0.0383078	1
CHUK-TGGAACAACTGTGGAACCTG	CHUK	-0.00679591	1
MTPN-GGCCACCGGGCCCAGCAGAG	MTPN
KNSTRN-AACGAGAGCGAGAAGGACTG	KNSTRN
KNSTRN-AACGAGAGCGAGAAGGACTG	KNSTRN
NRN1L-AACGGCCTCAGGGCATGGGG	NRN1L
KCNK6-GGGACCCCGCGAGCCCTGGG	KCNK6
NFKBIL1-TTCTTGGCCAGATCTCCCAG	NFKBIL1
KIN-AAGAAAATCCGACTTCCCCA	KIN	0.00595427	1
LUC7L2-AAGAACCGGACGGAGAGTGA	LUC7L2
DHX29-CTTCACATTCCCCGGCTCCG	DHX29	0.0836499	1
MAOA-GGAGCGTGTCAGCCAAAGCA	MAOA
CREM-ATCTCCAGTTACAGCCATAA	CREM
KCNE5-CGGCGGGCAGGGCTCAGCAG	KCNE5
CHMP1B-AAGCGCGCCGAAGGCAGAGA	CHMP1B
SNAI2-AAGGAGCCGGGTGACTTCAG	SNAI2	0.00931514	1
RHOT2-GGTCGGGGAGCGGCTCCGGG	RHOT2	0.107955	1
POLE3-TCCCTGAAGCGGAGGCGAAG	POLE3
ABCC9-TGGGGAAGGTCTCCGGCCCC	ABCC9	-0.00136103	1
LMO2-AAGGTGCGAGGGGCTCCGGG	LMO2
ZACN-TGGCTCAAGGTGCCAAAGCA	ZACN	0.0403623	1
RTCA-AGGTTTCTGAACTACTGGGC	RTCA	-0.0510513	1
PYCR2-AAGTAACGCTAGGGGAAGGG	PYCR2
GYPB-CCTGGAAGATAACAGCTAGT	GYPB	0.0932997	1
ZNF669-TGCTAGTTCTTGGCTCTGGG	ZNF669	-0.0886626	1
SLC25A26-GACGTGATCCGCTTCTGCTC	SLC25A26	0.151733	1
SLC25A26-GACGTGATCCGCTTCTGCTC	SLC25A26	0.151733	1
UBA6-AATGGAAGGATCCGAGCCTG	UBA6
UBA6-GCCTGTGGCCGCCCATCAGG	UBA6	-0.145605	1
ESYT1-AATGGAGCGATCTCCAGGAG	ESYT1	0.0258883	1
LEMD3-TTCGGCGCCTCAGCAGCTCT	LEMD3
VPS13A-TCGGTTCACCGGCTCCGGGG	VPS13A	-0.353315	1.8776429443124e-07
WRN-GGTGTCTAGCCTGGATGCCT	WRN
PTRHD1-TATCACAAGCTCCGTTCTCC	PTRHD1	0.046737	1
PACSIN2-CTCCAGACCCAGCTCCGGCC	PACSIN2	-0.0389234	1
NMD3-ACAGCCAGGTTGGCAGCTGA	NMD3	-0.028091	1
NMD3-CAGCCAGGTTGGCAGCTGAC	NMD3	0.0611195	1
PFKFB3-AGGCGAGCAGCAGGGCCTGG	PFKFB3	0.183951	1
RNPEP-ACAGCCTGCGCGGAGTGCAG	RNPEP	0.011277	1
PIK3C2B-ACGCTCGGCCAGACCCTGCC	PIK3C2B	0.101236	1
ETV3L-ACAGGGCCCAGCCCCCTCTG	ETV3L	-1.61333	3.16656308025419e-182
TIMM50-GTGTTCTCGCGCTTGCGAAG	TIMM50	0.0727596	1
BBX-ACAGTGAAGCGGAGGCAGAG	BBX
POU5F1B-ACCGCCTGGAGGGGGCGAGA	POU5F1B	-1.09878	1.26466581931479e-25
DSEL-ACATCACCGCCTGGGCACGC	DSEL	0.00996333	1
NDUFA1-TAGGTAACGGGGCAGAGATG	NDUFA1	0.0321748	1
BBC3-GGCACCAGCGATCCCAGCAG	BBC3	0.0265942	1
ZNF286A-ACCACGGGTGCTCCCACCTG	ZNF286A	0.217965	1
WFDC2-ACCATGCCTGCTTGTCGCCT	WFDC2
C2orf49-TGTGGGCGGTCGCAGCTGCA	C2orf49
FAM210B-ACCCAGCAACGCCAGCAACC	FAM210B	-0.00597029	1
DLL3-ACCCCCCCACCAGAAGGCCA	DLL3
CUTA-TCATTTCACTCACACCTCAG	CUTA	-0.098248	1
SPTLC1-ACCCGCCTTCCGGAAGGAAG	SPTLC1
SPTLC1-ACCCGCCTTCCGGAAGGAAG	SPTLC1
RALGAPB-ACCCGTCAGCGACTCTCCCA	RALGAPB	-0.00917159	1
RPRD1B-TACCGACTGACAGACTGCCA	RPRD1B	0.0602108	1
BRCA2-ACCGCCGCAAAAGACACCCG	BRCA2
NDUFA10-ACCGGGTAGCCATGGCCTTG	NDUFA10
TRIP10-ACCGGGTGCGGTGGTGGCTG	TRIP10	-0.00617777	1
C19orf33-CCAGGAGCTCACCTGCTCCC	C19orf33	0.0899972	1
GOT1-GGAACCTCGGCAAAGACTGA	GOT1	0.0662122	1
HAPLN2-ACCTGAAAGTCTGTTTGCAA	HAPLN2
HAPLN2-TTTGCAAACAGACTTTCAGG	HAPLN2	-0.0943417	1
KATNB1-ACCTGCAGCTGCGGCTCCGG	KATNB1	0.171182	1
PDLIM2-CTGCTGGTACCTGGGCCTGG	PDLIM2
PDLIM2-CTGCTGGTACCTGGGCCTGG	PDLIM2
WDR89-ACCTGTACCGGAGAAAACGC	WDR89	0.0937894	1
ECEL1-CGGCGGGCGCTGGGAGACAC	ECEL1	-0.0160755	1
COG6-TGGTCCCTGCCTGGCTGAGG	COG6	-0.125573	1
FAM122B-ACGCGGAAGAACTGGCCCAG	FAM122B
TMEM127-ACGGGCTTCTCGGCTGCCGG	TMEM127	0.106876	1
MRPL3-CCATTGCGAAAACTTCCCCA	MRPL3	0.032208	1
FBXO8-ACTACGACCCTCAGAACTCA	FBXO8	0.0458394	1
SMIM19-ACTCACGCTGCCGGCTCCGG	SMIM19	0.00514736	1
CDH1-GACTCCAGCCCGCTCCAGCC	CDH1
GPX8-ATGTTCCGGGCCCAGAGCAA	GPX8	0.0997872	1
CCHCR1-GTGAAGCCTCGGGTATCTAG	CCHCR1	-0.0227923	1
NEK1-ACTGCTCGAGAGGCCAGGGT	NEK1
CMTR2-GGGAAGCCAGTCCCACCTCC	CMTR2	-0.0109557	1
STOX2-ACTTACACCGGGACTCCAGA	STOX2
EEA1-GGCCCCGACTTCCCCACAGG	EEA1	0.0272789	1
BRD3-ACTTGGCCTCGCGGCTCCGG	BRD3	-0.0246103	1
RPUSD3-GCCGGTTCTGGAGTGGCTGG	RPUSD3	0.0845977	1
WASHC5-AGAAGAGGACCGCCGCCTTG	WASHC5	0.00507779	1
AZIN1-AGAAGAGGCAGAGAAGGCGA	AZIN1
PGM2-TCAGCGATGGCGGCTCCAGA	PGM2	-0.164267	1
GNB1L-AGAAGTCGGGAAAAGACGCA	GNB1L	-0.0375775	1
AGPAT1-TTCCCGCCCACACCTCAGAG	AGPAT1	0.060462	1
CSNK2A1-GCGATGGAGGAGGAGACACA	CSNK2A1	-0.0586798	1
GATB-CGAAAGCCCAACGTCTTCCA	GATB
IRS1-GCGGCGCGGTCGGAGGGGGC	IRS1
ERCC1-GAGGCGGCCCACTGCCAGCA	ERCC1	0.00611041	1
FAR2-GAGCGCTTCCCGTAGCCTCG	FAR2	0.0127392	1
AGGF1-ATAAGCAGTCGGAAAACCAG	AGGF1
UBXN1-CGGGCGCTCGCTCTCTCACC	UBXN1	-0.028838	1
SYNCRIP-GCCGACTCGGCAGGGACTGG	SYNCRIP	0.00586275	1
LMF1-CCTTTCCCGGGGCTCCAGAG	LMF1
ARHGEF7-GTGCGGGAAGGGGCAGAGAT	ARHGEF7
DRC7-GCTCCCTCCTCACCCCTCCG	DRC7	0.0535773	1
STX17-AGAGCCCCTTACCTCCCGCC	STX17	0.106694	1
PGM1-AGAGCGGCGGACTTGGCTGG	PGM1
GALK1-GCAGCTCTGCACAGCTGCTC	GALK1
SUMF1-AGAGGACGAGACCCAGCTCA	SUMF1	0.078419	1
RASL10A-AGAGGCACAGAGGCTCCGGG	RASL10A	0.03411	1
ENHO-GCTCCCCCGGCCCTCCCCCT	ENHO
SALL2-ATGGATATTGGGATTGAGGG	SALL2	0.00491111	1
MFN2-AGAGGGCGAGCAAGCCGGGG	MFN2	0.0181125	1
TBC1D10B-AGAGGGCTCGAGAGAGACCC	TBC1D10B
COG2-AGATCCAAGCGAGAAAACGC	COG2	-0.13977	1
TRIM71-CCATTTGCAACCCAGCCCGG	TRIM71	0.00460766	1
RBPJ-GTTGTGACAGGGTAAGTCTG	RBPJ	-2.85672	3.77350803349434e-135
CLSTN1-TTCAGCAAGACGCTGCTCTG	CLSTN1
EPHA1-CAGCACCAGCCCTAGCCCCA	EPHA1
WDFY1-AGCACCGGGCGGCTGCTCTG	WDFY1	0.0689566	1
POR-GAGAGCAGCCGGGCTGCCAG	POR	0.0719351	1
DNMT3B-AGCAGCTGCTCCCGGCTCCG	DNMT3B	0.0109528	1
PSME3-AGCAGGCAGCAGGCTGCCGG	PSME3
PODXL-CAGAGCCAGTGGCAGAGGAG	PODXL
DEXI-AGCCATGGGTGCTGGGCCTG	DEXI
SERPINH1-AGCCCAGCCCGACCCAGGTG	SERPINH1	0.00326632	1
NUCKS1-GCTCTTTGGTTCAGGGCTCC	NUCKS1	0.0810169	1
NUCKS1-GCTCTTTGGTTCAGGGCTCC	NUCKS1	0.0810169	1
TMEM246-CTGCGAGGCGGGAGGAGGTG	TMEM246
ZWINT-GGAGGCAGCGGAGACAGAGG	ZWINT	-0.0529541	1
BAG1-GCTGGGCGGTCAACAAGTGC	BAG1
HSD17B4-GTCCCGCAGTCGGCGTCCAG	HSD17B4	-0.0463862	1
SERINC2-CAGGGAGCAGGCTCCCAGGC	SERINC2
MTG2-GCGGGGAGCGTGGGCCTGGG	MTG2	0.0878959	1
CHST9-AGCCGTGAGGTGGCTGAGAG	CHST9
AKT2-AGCCGTTGGGCCTGCCTCGG	AKT2	0.109957	1
AKT2-CGGCGGCGACGCCTCCTCCG	AKT2	0.0618988	1
NCOA2-GAACATGGCGGCCGCAGCCT	NCOA2
CD9-CGAACGGGTGCGGGACTGGG	CD9
AP1G2-GTTGAGGCAGAAGCCAGGTG	AP1G2
ACY1-AGTCCCTCTATCCCTCCCCA	ACY1	-0.00671199	1
SIPA1L1-CCCAGACCTGGCCCTCCCCG	SIPA1L1
GYPC-AGCGCGACCCTCCCCCGGCC	GYPC	0.0506256	1
USP47-TGTCTGCGCGCTGGTGTCTG	USP47
UPF3B-AGGGTTACTCGCTTCTCCTT	UPF3B	-0.0626714	1
MBD1-AGCTACCGCTTCAGAGGAGG	MBD1	-0.875472	3.9449909339446e-28
RBM33-CGGAGGCGAAGGGCCAGCTG	RBM33	0.000408081	1
PLSCR1-TTCTGCGCCTCTAGACTGCC	PLSCR1	-0.112581	1
GEMIN8-TTTCCTTGGAGAGACAGAGG	GEMIN8	0.0700638	1
ASF1A-AGGAAAGCTGCAAAACACTG	ASF1A	-0.381959	0.597485
SRF-AGGTCGGCCCGGGCGTGCAG	SRF	0.0403967	1
GLA-CGCAGCCCAGATGTAGTTCT	GLA	0.045483	1
ZNF664-AGGTGTCCCTGAGGAGAGGG	ZNF664	-0.983079	1.8913597072885e-26
TGS1-TCGCCCGCAAGCCCTGGATG	TGS1	0.0316552	1
FGFR4-GCCTCACTCCCAGCTCCAGC	FGFR4
LIMK2-GGGAGTTGTAGGGAACTGAG	LIMK2	-0.0347142	1
FNDC3B-CGGCGGCTGGAGGAGGAGAG	FNDC3B	-0.147757	1
IKBKAP-CCGACGGCACTAGGCCTCCA	IKBKAP	-0.0057065	1
IKBKAP-AGGATGGAGGCGCCCTCCAG	IKBKAP	0.0591105	1
ELOVL1-AGGCAGGCAGGCTGGCCCCG	ELOVL1	0.0142671	1
SOX10-AGGCCGTGGCCTGAGGCTCA	SOX10	0.0210464	1
SPEN-CAGAACCTGGGGGAGAGGGA	SPEN
BBS7-GCCTGTGCAGCCCAGGACCT	BBS7
PRDM5-CATCGAAATTTGGGGTGCCA	PRDM5
TDP2-TTGGGGAGTTGCCTGGAGGG	TDP2	0.0171596	1
OSTM1-CACCGGGCTCACACACCCCA	OSTM1
TMCO3-GGGGACGCTGTCTCCCGCCT	TMCO3
SDPR-AGGGCACCAGTCTCCAGGAC	SDPR	-0.0126911	1
RAB4A-AGGGCCCTCCACCCTCCGTC	RAB4A	-0.0838197	1
SMDT1-AGGGCGGCACGAGGGCTGGG	SMDT1
MICU3-CAGAGTGGAGGAGACACCCG	MICU3	0.0878676	1
CCNK-GGTCACTCACCCCTCGCTTC	CCNK	0.0890562	1
TEN1-GACAGCGGCCCAGACAGAGG	TEN1	0.0172636	1
TEN1-TGACAGCGGCCCAGACAGAG	TEN1	-0.0191305	1
CAMK2N1-AGGGTCGGAGAGGGAAGGAA	CAMK2N1
CAMK2N1-GGAAGAGGGTCGGAGAGGGA	CAMK2N1
STYX-GGTACGGAGACTCTGGGGGA	STYX
RFC5-CTGTAAGTGCCAGGGTCTCA	RFC5
MRPL37-ATAGCCTCAAGACCTCCACC	MRPL37	0.0032583	1
KDELR1-AGGTGCGCTCCGCTCCGGGG	KDELR1	-0.051286	1
FAM122A-AGGTGCTCAGTCAGGGACCT	FAM122A
RPS28-CTATCAAGCTGGCCAGGGTG	RPS28
NCF1-AGGTGTCCCCCATGACTGGG	NCF1	-0.0210395	1
UHMK1-CGGCTGCAGGTCCCTCCCTG	UHMK1	-0.0505036	1
PLOD3-GGGCCGGCGGGCGGGAGACA	PLOD3	0.0378313	1
COX20-GCGACCCCGGCGGTGCAGGG	COX20
TTC23-TTTATGGGAAAAGGCTGCTC	TTC23
C18orf54-CTGCGAGTGAGCCGAGCCTG	C18orf54
COMMD7-GGTCCTCAGTGCAGTGCAGG	COMMD7	-0.161555	1
MCM5-TGTGAAGTGCGGAAAACCAG	MCM5
PPP1R16A-AGTGGGCCCCGCGCTCCCTG	PPP1R16A	0.0246518	1
HAX1-GAACCTTTGAACCCCTCCAG	HAX1
ENDOG-AGTGTTTGTGAGTGGAAGGG	ENDOG	0.0482566	1
HEATR1-GAATTTGGGTATATCTTGGA	HEATR1
TMEM208-GCGAGGCAAATACCCAGCCC	TMEM208	0.0335947	1
RPS6KB2-ATCAAACACGGCCGCCATGG	RPS6KB2
EIF3L-ATCATCAGCGGGATAAGACA	EIF3L
NUSAP1-ATCATCGCGATTCGAAATCC	NUSAP1
HNRNPUL1-CCCGGGGTGGCCCCCGAGCC	HNRNPUL1	0.027758	1
AFF4-GTTAACGAAGACCTGGCACC	AFF4	0.0150865	1
ST6GALNAC4-ATCCGCCGCTCGGAGCTCCA	ST6GALNAC4	-0.0410202	1
SPECC1L-CGGGTCTCGGCTGAGCCACC	SPECC1L	0.0167792	1
HTR3A-ATGCATAGGTCCTTTCTACA	HTR3A	0.0758773	1
CENPO-GTCTTCAAAACCAAACCAAC	CENPO	-0.0413376	1
ERBB2-ATTGGGACCGGAGAAACCAG	ERBB2
DROSHA-TTGCTCTGACGGCGATCTCG	DROSHA	-0.0654384	1
TOP3A-CCAAAGGCCAGCAGGCTGGT	TOP3A	-0.0559198	1
IAH1-CAACAAGCGAGGCCAGAGCA	IAH1
IPO5-CAACAGTTCTACCTGCTCCT	IPO5	0.0346945	1
CYP20A1-CAACATGGTTCTGCCGCCCA	CYP20A1
DNAJC4-CAAGACCCCGTTCCCACCCA	DNAJC4
GPC3-GGACTCGGCAAGCCTGGCAG	GPC3	-0.0516251	1
TMEM203-CCCGACCCGGGACTCAACCC	TMEM203	0.0131077	1
PDAP1-TTTAGGCATTGCGGCTCCGG	PDAP1
PHIP-CGCCGCCGTTGCTTGAATGG	PHIP	0.00193766	1
UQCC2-CACAGAGCTTAAGAAAACGC	UQCC2	-0.100759	1
RAB5B-GTCTGTTCGACACAGGCTTG	RAB5B	0.0737742	1
C12orf73-GCGCGTGTATAGAGGCAGAG	C12orf73	0.0888971	1
SPAG5-CACATCTTCAACCAGAAGGC	SPAG5	-0.0104217	1
CXorf56-GGCTCCCAGATCACAGCCAG	CXorf56
SC5D-CACCCACCGTCCCCACCTGG	SC5D	-0.00331944	1
NSG1-CACCCACGCCCGGCTCCGGC	NSG1	0.0496041	1
OSBPL5-CGAGCTCGCGGCACGGTAGG	OSBPL5	0.055719	1
LIMK1-CGGTGTCCGAGAGGCGCCCC	LIMK1	0.0269153	1
STARD3-CCAACCGCAGTCCGGCTCCG	STARD3	0.0290519	1
TPST2-CACGGTAGGTGGCCCTGGGG	TPST2
ERGIC1-CACTCACCTCCTGAAGTCAA	ERGIC1	-0.0616307	1
ERGIC1-CGATGCCCTTTGACTTCAGG	ERGIC1	-0.0343213	1
MAN1A2-CCACTCGACGGCTGGCGCGA	MAN1A2	0.049724	1
COQ3-TCTTAAAAACCAACCCCCGG	COQ3	0.0459103	1
STAP2-CACTGGAAGGAGAGGCCAGG	STAP2	0.0695636	1
CRIP1-GGCTCCGGGTCCGGTGCAGG	CRIP1	0.00596137	1
CPPED1-CAGAAACTCGCTCGCCATGT	CPPED1
NACA-TGGCTGCGGATAGACAGTAG	NACA	0.136037	1
HPS4-CAGAAATGTGGGCAGCAGCT	HPS4
NOC4L-CAGAGCCCGGCGAACTCCCG	NOC4L	0.0292219	1
B3GALT5-CAGAGCCGCATCCCGGCCCG	B3GALT5	0.00556297	1
TMED5-CAGCAGCACCGGAGGCAGAG	TMED5
ELOVL6-CAGCCCTGGATGTAGCTGAG	ELOVL6
LRBA-GTGCCCACTGAAGCTGCTCC	LRBA	0.0443771	1
DNM1-GGCAGCCGGATCGCAGCCTG	DNM1	-0.0489498	1
NCOR2-CCACTTCGGCCCGCTCCCTG	NCOR2	0.0669148	1
REST-GCAGCCGCCGCCAGGGTCTG	REST	-0.012892	1
ARL16-GGAAGACGCTGCTGGTGAAA	ARL16
PTPN23-GCGGGTGCCAGCCGCCATGG	PTPN23
POLD4-CAGCTGCTGAGAGAGACAGA	POLD4
MBTPS2-CAGCTGTTGGCGGTGCAGGG	MBTPS2	0.111473	1
PABPC4-CTTTCGGGCTTCGCAGCCTG	PABPC4
GREB1-CAGGCTTCCTGGCCCCTGCC	GREB1
CEP76-GCTCCTAACGCTCCCTGGCC	CEP76
CEP76-GCTCCTAACGCTCCCTGGCC	CEP76
LTBR-CTCCGCCATGGGAGCCCTGG	LTBR
PARD3B-CAGGGCCGGCCCCAAGCCGG	PARD3B	-0.725633	1.39175651286191e-73
IMPACT-CAGGGGCCACATGGCTGAGG	IMPACT	-0.0319722	1
RPL28-CAGGTCGCCGCTGCGAAGGG	RPL28	-0.0238202	1
TOX3-CCTCAGTCCGCCCGGGGAGG	TOX3	0.0462288	1
EPHX3-CAGGTGTTTACCTGGCACTC	EPHX3	0.0102663	1
GULP1-GGCCAAGCGAATTTAGCAGT	GULP1
AHCY-CAGTTCCTGTTCCCAGACTG	AHCY
RPL11-CATCATGGCGGTGAGTAGCT	RPL11
SPINT1-CCAGCACCCTCGGAACCCAG	SPINT1	-0.0923752	1
SPINT1-GCCATCGCCTTCCTCCCCAG	SPINT1
HID1-CCCCCGCCCAGACTCCAACC	HID1	0.0284873	1
SETD3-GTCCGCCTCAACCAACCCCC	SETD3	0.152696	1
SETD3-GTCCGCCTCAACCAACCCCC	SETD3	0.152696	1
SCAMP3-CCACGCCCCTGCCGCAGCAG	SCAMP3	-0.0840023	1
PSMA4-CCGTGGAGTTAAGGGCTCCG	PSMA4	0.0289757	1
KLHL7-CCACTGCCGAAAGACAAGGC	KLHL7	0.0628655	1
DNAJA1-CCAGAACGCTCGGTGAGAGG	DNAJA1
CLK2-CCCGGGGCCCGATCCCAGCT	CLK2
CLK2-CGGAGCGGAGAGGCCAGAGC	CLK2	0.0296458	1
POC1A-GAGGCCTGGGGAGTTGCTCT	POC1A	-0.0322435	1
SLITRK5-CGGCGGCGGCCCCAGGCTGG	SLITRK5	0.00999383	1
RHOG-CTCACCTGGTGCCCTCCCCG	RHOG	0.123385	1
JUNB-GAGAGCGGCCAGGCCAGCCT	JUNB
EGLN1-GCTCCTCCACAGCCTGGGCC	EGLN1
FSTL3-GCCCAAGCCAGGGCCCCCCA	FSTL3
BHLHA15-GCCCCTGGGTCCCCTCCCCG	BHLHA15	-0.0316983	1
PLPBP-TGTGAGCCACGGGCTGCCGG	PLPBP	-0.0813604	1
AKAP5-GTGCGACCGCGGCTCCCTGG	AKAP5	0.158471	1
RAB39B-CTGGGAGCCCGAAGCTGGGT	RAB39B
ACOT8-TTCCGCGGAGCGGGTGTGCA	ACOT8
DRG2-CCCATGGTAGCAGCAGAGGT	DRG2
BAG6-TGAGCGCTAGAAGATTGAGG	BAG6	0.0121995	1
SLC29A2-CCCCAGATTCCGGTGCAGGG	SLC29A2
OGFOD3-CCCCAGTCCCGCCCACTCCA	OGFOD3	0.133184	1
COL9A3-CCGCCAGAAGCTCCCCGAGC	COL9A3
EMC9-CCCCGGCCCAGTCCAGGAGG	EMC9
FZD3-GGTGCAGCCCCCCCACCCCT	FZD3
TUBB2B-CCTTCCCGGTGACCCCGCAG	TUBB2B	-0.107635	1
TEAD4-CTCGCACACTCGAGGCCAGG	TEAD4	0.0627616	1
ITM2B-GCTCCGGGAGCGGCTCCGGG	ITM2B	0.0119199	1
NIPBL-GGCGGGGGCGTCCCTCCCTG	NIPBL	0.0985512	1
POU5F1-GAAGGATGTTTGCCTAATGG	POU5F1	-1.22303	2.51199897580973e-103
TONSL-TCGCGCTCCAGGCTCATGCT	TONSL
CDC42-CTCGCGCTGCGTCCTCCGGG	CDC42	0.0472724	1
CTNNAL1-CCTCGGTCTATCCCGCAGCC	CTNNAL1
PTMA-GCGCCGCGTGAGTCCCCCAC	PTMA
ATP1B3-GACGGCAGTGAAGGGTGGGA	ATP1B3	0.0682142	1
EEF2KMT-CCGCAGCGTTGCCGGCAGAC	EEF2KMT
ABCD4-GTACTGAACTAGGGGCAGCT	ABCD4
BNIP2-GAGACCCCGGCCCAATCCCC	BNIP2	-0.288452	0.204425
SETD1A-TGCGCGCGCCGGGGAGGTGG	SETD1A	-0.828401	7.06325119064017e-09
BCAR1-GCGGCTGGACCGGCTCTGGG	BCAR1	-0.0591315	1
SAP130-GGGGACGTCGGCCCCACAGA	SAP130	0.0672354	1
SAP130-GGGGACGTCGGCCCCACAGA	SAP130	0.0672354	1
FARP1-CGCCGGACCCGCCGCCTCTG	FARP1	-0.123402	1
SCAF8-CCGCTCGGCGAAGACAGAGG	SCAF8
SATB1-CCGCTGGGGAAGGCTCCGGG	SATB1
RAB11B-CCGGAAGCGCCAGGACAATG	RAB11B	-0.0187175	1
CDC20-CCGGAGGGCACGGTGAGAGG	CDC20
SP1-CCGGCCCCCCCCAACCCCCC	SP1
SP1-CCGGCCCCCCCCAACCCCCC	SP1
PROCR-CCGGCCCGAGCCAGGAACCC	PROCR
TLCD1-CGCCAACTGTGTGGGGCTGG	TLCD1
CCAR1-CCGGGACCCGACTCAGGTGA	CCAR1	-0.0259334	1
ZIC2-GCGAAGGCGCGGAGAGGAAG	ZIC2
GPI-TGTACCTTCTAGTCCCGCCA	GPI	-0.0450429	1
NDUFS6-CCGGTTCAGCAGCCGGCAGA	NDUFS6	0.0264476	1
ATG12-CCTACTTCAATTGCTGCTGG	ATG12	0.0117224	1
SLC22A5-GTCCCGCATGCCGCCCTCAG	SLC22A5	0.00890843	1
C9orf135-CCTCGAGGTACAGACCTCTG	C9orf135	-0.179559	1
CAMLG-CTGCCACCCCTCCCAGACTG	CAMLG	-0.0256973	1
MAP1LC3A-CCTCGCGCTCAAGGGCTCCG	MAP1LC3A
MLLT10-CCTCGCTGCCCCTGGCCCAG	MLLT10	-0.0250376	1
RBL2-CCTGAGGTCCGGCCGCCCAG	RBL2
RBL2-GGGCGGCCGGACCTCAGGTG	RBL2	-0.0152211	1
MAST2-GTGCTGGGTGGGAGAAGGCG	MAST2	0.0975902	1
TTC19-CCTGGGCCGAGGCTTCCTGC	TTC19
PICALM-TGCCCGGCTCCAGCTGACCC	PICALM	-0.0232797	1
FLOT1-CCTTACGCCAGGGTGCCAGG	FLOT1
FLOT1-CCTTACGCCAGGGTGCCAGG	FLOT1
HTATIP2-TCCGTCGCCTCCAACCCCCC	HTATIP2	0.029173	1
HTATIP2-TCCGTCGCCTCCAACCCCCC	HTATIP2	0.029173	1
DAP3-GAGGACTAGTTCTCCAGACT	DAP3
SCYL2-CGACCGACCTCCCTCACCGG	SCYL2	0.0664615	1
SCYL2-GAGCCGCCGGTGAGGGAGGT	SCYL2
TMEM120A-CGACTGCCTGCGGGACTGGG	TMEM120A
GAP43-CGAGCAGAAAAGAGGTGGAG	GAP43	-0.0703587	1
ZCCHC8-TCGGAATCGACTCCTCTGGG	ZCCHC8
TRIP6-GAAGAGGGGGTGAAGGCCAG	TRIP6
PNMAL2-GGCGCCGAGTGCACCTGGAG	PNMAL2	-0.0123679	1
POLR1D-CGATCCGCCAGCACCACCTG	POLR1D	-0.0420594	1
CNEP1R1-TGTCCGCATCGCAGCTTCCG	CNEP1R1	0.00313324	1
NGRN-GGAGGAACGGGAGCTGCAGG	NGRN	0.0420577	1
NCSTN-CGCAGAAAGACAGAAGGCGA	NCSTN	-0.0667378	1
ZBTB24-CTCCGCCCCGCCCGCCTCTG	ZBTB24	0.0393205	1
GTF2B-GCTGGTAGACGCCATCTTCA	GTF2B	0.164893	1
PINK1-CGCCTGTCGCACCGCCATGG	PINK1	-0.0520416	1
EXTL3-TGTCGGAAATGGCTGCCGGC	EXTL3	-0.0197442	1
ST3GAL4-GCGGCGCAGCGCTGGCGCGA	ST3GAL4	0.0822589	1
B2M-CGCGAGCACAGCTAAGGCCA	B2M
B2M-GAGTAGCGCGAGCACAGCTA	B2M	0.0194406	1
SIRT1-GCGTCGAGCGGGAGCAGAGG	SIRT1
ROCK1-GTCGCGGCGGCGAATGCCTG	ROCK1	-0.0678358	1
TMEM231-CTATGAGCTCTTCTCTCACC	TMEM231	-0.0674499	1
WNK3-GCGTGCGTCTGCTCAGCTCC	WNK3	0.0853813	1
FRAT2-CGCGTGGCTCGAGTGCCTGG	FRAT2	-0.0901031	1
GAMT-CGCTCATGCTGCAGGCTGGA	GAMT	-0.0908201	1
MPRIP-CGGGGCGCCGAGGGCAGCTG	MPRIP	-0.0525199	1
MPRIP-CGGGGCGCCGAGGGCAGCTG	MPRIP	-0.0525199	1
FEZ1-GGGAGCGCTCGCTGGCTGGC	FEZ1
DCLRE1B-CTCCGCGATTTGGGCTCCAG	DCLRE1B	0.0706353	1
FAM3C-CGGAGGAGTCCGAGAGGAAG	FAM3C	0.0727569	1
WEE1-TCGGGCCGCCCCGCCTCTGC	WEE1	0.00235717	1
INPPL1-CGGAGCAGCCCGGGAGGTGG	INPPL1
TMEM147-CGGAGCCGGAGACCCGCTCC	TMEM147	-0.0215958	1
NFKB2-GTGTGGCGGGTGAGATCCGG	NFKB2
HMMR-CGGCCAGCTCCAGAAACTGA	HMMR	0.0976134	1
HMMR-CGGCCAGCTCCAGAAACTGA	HMMR	0.0976134	1
BAZ2A-CGGCCATGTTGGCTCCTCTC	BAZ2A	-0.10561	1
CDK4-GGCCGTAGGAACCGGCTCCG	CDK4	0.10301	1
SFXN3-CGGCGACAGCGGAGGCAGAG	SFXN3	-0.0556572	1
EML4-GCGGCTGCTGCCTGGGAGGG	EML4
NAA30-GGCGGCTGTGGAGGCTGCCG	NAA30	0.0658494	1
CST3-GAGGCTGGAGCTAGATAGAG	CST3
H2AFY-GCGGGCGGGAAGCGAAGAGG	H2AFY
SCLY-CGGGAAGGAGGCTGGATGCC	SCLY
DESI2-TAAGCGTACAGCCCGGCCCG	DESI2	0.123735	1
UBAC1-GCTGAGGCCGCGGAGAGTGA	UBAC1
DNAJC30-CGGGCCTGCAGCAACCTCCA	DNAJC30	-0.0162628	1
KAT5-CGGGCTCTACCCACCTCCCC	KAT5	-0.00203304	1
ADAT2-GCTGGGTATGGAGGCGAAGG	ADAT2	0.0253712	1
COPA-TCGGATTAAGACATCGGAGT	COPA
PCSK1N-GCGGGGTCGCCGCTGCTCTG	PCSK1N	-0.0254244	1
NDUFB1-TAGGCGCTGAGGCTGCAGGT	NDUFB1	-0.017686	1
CCDC50-TCCCCGAGGCACCAAGCTGG	CCDC50	0.0241207	1
RABL2A-GCGCTCTCGAACCACCCCGC	RABL2A	0.0939416	1
SRD5A3-GGCCTCCGCCCAGGGAGCCA	SRD5A3	0.00198548	1
TIMM9-CGGTTGAGCCTTGGGAGGGA	TIMM9	0.136869	1
ENO2-GGGACTGCAGACTCAGACGG	ENO2
UBR4-GACGAGCGGCGGCGAAGAGG	UBR4
OSBPL8-GCGACGCGCTCCTGGCCAGG	OSBPL8	0.156479	1
RREB1-CTACTTATCAGGGTGAGAGG	RREB1	0.0712164	1
RREB1-TCTACTTATCAGGGTGAGAG	RREB1	-0.007335	1
CEP55-TCAGCTGCTAGCTGGCCCAA	CEP55	0.174189	1
CCL21-CTCACCCTCTACCACAGACA	CCL21	0.0505234	1
ZNF770-CTTCGCGGCACCTGGGCCTG	ZNF770	-0.0523029	1
TMEM267-TGAACTCAGAGAAGCCGGGG	TMEM267
NUFIP2-GTCCCAGCCGCTTTCAATGG	NUFIP2	-0.00453887	1
BAIAP2L1-CTCCTCGAAGAAGGCCAGGG	BAIAP2L1
BAIAP2L1-TGCGAAAATGTCAAAACTTG	BAIAP2L1
ZNF695-GGAGCCTGCGGCAGTCACCC	ZNF695	0.0827917	1
KCNH8-GGCCGAGCAGGGGAAGTGGA	KCNH8	0.17086	1
CROCC-GGGGTCCTGGAGAAGGGGGC	CROCC
NEIL2-CTGCACTCACCGGCTCCGGG	NEIL2	-0.0425038	1
SCRN1-GCTCTGCGGTGCTGAGGCTG	SCRN1	-0.0298319	1
TES-GGAAACCTGCGGAACTCCCG	TES	0.0719696	1
HMGN3-CTGCGCGTGAGCAGCTGCAG	HMGN3	0.0215276	1
KLF10-CTGGCTGCTTGGCCACAGAC	KLF10
MRPL11-TCGCTCTTGCTGCTCCCCTG	MRPL11
GABARAP-CTGGGCTGAGGGAACCCAGG	GABARAP
FAM126A-GTTGTCAGTCAGTGAGAGGA	FAM126A
FAM126A-TCACTGACTGACAACCCAGC	FAM126A	0.0503032	1
DNAJB12-CTGTATCAGCATCGCCCTCA	DNAJB12	-0.0456132	1
DNAJB12-GGTTGCTCTGGATGGCCTTG	DNAJB12	0.00102479	1
DPYSL3-CTGTGCGCTGAGGAAGGCGC	DPYSL3	-0.0898708	1
DPYSL3-GCTGTGCGCTGAGGAAGGCG	DPYSL3
C1orf61-CTTACCAGGCTTCTGTGAGG	C1orf61	0.0899441	1
C1orf61-CTTACCAGGCTTCTGTGAGG	C1orf61	0.0899441	1
CNOT11-CTTCCCCTCTTCCCGGCCCG	CNOT11	-0.00646027	1
PRKACA-TGCGGGGGCGTCACAGACAG	PRKACA
OCIAD1-TCTACCCCTCCCCCTCCCCG	OCIAD1
ZBTB14-TGGAGTTTGGGGAGGGGGCG	ZBTB14	0.0403486	1
RASA2-GAAGAAGCCGCCGCAGCAGC	RASA2
MLXIP-GACAAGCGCGCGAGGCAGAG	MLXIP	0.109607	1
ZNF23-GGAGGTGAGTGCAGGGCTCC	ZNF23	-0.746617	8.93858611852516e-07
ZNF23-GGAGGTGAGTGCAGGGCTCC	ZNF23	-0.746617	8.93858611852516e-07
ZNF23-TCAACCGGACCCAGAGCCTG	ZNF23
DMAP1-GCAGCTGCCGGACCCAGGTG	DMAP1	-0.408109	2.61145838118349e-05
NME7-TAACCGTATGATGGTGGTGG	NME7
DNAJC8-GGAGAGAGCGGGACTTCAGG	DNAJC8	-0.114853	1
RNASEH2A-GTTCTTGCAGCTGGTGGTGG	RNASEH2A
WBP11-TCAAGATGGCGGTAGCTGAG	WBP11
BROX-GCATTCTCCCTCGGCTCCGG	BROX	0.0585964	1
SZRD1-TGGGAAGAGGCGGCAGACAG	SZRD1	0.0797337	1
KLHL26-GGTAGCAGCGGTGGTGCTGG	KLHL26	0.16857	1
SORD-GAGTGCGGCCTGGAAGGCGC	SORD	0.00190962	1
KIF15-GCGGTGCAGTCGGGAGGTGG	KIF15
TUBB6-GCAGAGCCGCGCCCGCCATG	TUBB6	-0.028247	1
LIMA1-TTAAAACTCCAAGCTGCTCC	LIMA1	0.0302915	1
HIF3A-GATGGCCCTTCAGCCAACGG	HIF3A	-0.00908635	1
B3GNT2-GCAGCAGCGGCAACAAGTGC	B3GNT2	0.0658056	1
SMAD2-GGCGCCACGCACCCACCTCC	SMAD2	-0.0234065	1
C18orf32-GCAGCTACAAAGCCCAACCC	C18orf32
NSUN5-GCAGCTGCAGGCGTGTTGGC	NSUN5	0.0899319	1
MFAP1-GCTGTGTTCGCGGACTCAGG	MFAP1
UBE2J1-GCAGTCCAGGCTGGACTGGG	UBE2J1	0.0213597	1
CDK2AP2-GGCCCCGCAGCCAACCCCCG	CDK2AP2	0.0107212	1
HYAL2-GCCAGGGCCACCGCCATCCC	HYAL2
SAMD1-GCCCCGCCATGCCTCCCGCC	SAMD1	0.158562	1
PDPN-GCCCGAGCTTCCCAGACCCT	PDPN
HNRNPUL2-TGGGGAACCAAGGGCCTGGA	HNRNPUL2	-0.121283	1
BCL9L-GCCTCGCTTGCCCCTCCACT	BCL9L
APC-GGTAGGTGCTGGAGCCACCA	APC
TTC7B-GGCTCCGGCTCCCGGCTCCG	TTC7B	0.00837159	1
COPS8-TGGCTGTCCGGACGGTGCAG	COPS8	0.0711951	1
GSS-GGCGAACTAGTAGGTTGGGG	GSS
ILKAP-GCGGCCGGGCTCCACACCCC	ILKAP	0.0969601	1
NSD2-TGCGGCGGTAGGGCCCAGGC	NSD2
DDX17-GGTTTGGCTACGCTCAAACC	DDX17	-0.0362463	1
CUL1-GCGAAAGCCCCGTCCCGCCA	CUL1	-0.0340428	1
TMEM160-TCCGGAAGCGAAGACGGGCA	TMEM160
SURF2-TGCGGGAGCACCCGAGCCTG	SURF2
ZNF7-GCGCCGACTCACCCTCCCTG	ZNF7	-0.058852	1
FBXL7-TGGCCGCCGCGCCCTCCCCG	FBXL7	0.0476536	1
NECAP2-GGCGTCGCGATGGAGGAGAG	NECAP2	-0.15444	1
AP3D1-GCGGGTCGCCGCCTCTGCCG	AP3D1	0.0271617	1
BRD4-GCGGCTGCGGCGGCTGCCGG	BRD4	-0.0473482	1
ACTN4-GCGGGAGCGGACAGGCTGGT	ACTN4
SNRNP25-GGGCAGAGCCCGGCTGAGAG	SNRNP25	0.0737941	1
MCRIP2-GCGGGCCCGCCCCCTCCCCG	MCRIP2	-0.0209786	1
NDUFAF8-GGCTATTCCCAGCCCCCTGG	NDUFAF8	0.0322215	1
JMJD8-TGTGGCTCTACCCGGCTCCG	JMJD8	0.0173951	1
MAP3K9-GGCCTCGTCACCTCTGCCGC	MAP3K9	0.0100132	1
CCNT1-TCTGGTTGAAGCACTATGGA	CCNT1
TRIM27-GGAATACGGCCGGCTCACCG	TRIM27	0.0827399	1
DNPEP-GGACCTGCAAAGCTAGTGAG	DNPEP	-0.107706	1
DNPEP-GGGACCTGCAAAGCTAGTGA	DNPEP	0.00999095	1
SDHC-TGTTGCTGAGGTGACTTCAG	SDHC	0.0755945	1
RBP5-GGAGACAGGGTGAGGAAGGA	RBP5
HIST1H2BL-GGGAGCAGACTTGGCCAGCT	HIST1H2BL
TMTC2-TGGGACTCGGAGGAGGTGGA	TMTC2	0.0755018	1
GNMT-TGTACCGGACCCGCTCCCTG	GNMT	0.0188329	1
GNMT-GTACCGGACCCGCTCCCTGG	GNMT	-0.00681315	1
MTA3-GGCGGTCGCGGCTGAGGCTG	MTA3
FAM120A-TCCCCAGACATGGCCCTGGG	FAM120A
BTBD2-GGCCGACCCCGACCCCCGGC	BTBD2	-0.019097	1
ACTR2-GGCGGTGGCTGTAGGTTGTG	ACTR2	0.105534	1
CHD1-GGCGTCATGGCGGCTGCCGG	CHD1
PPP3CA-TGCCTTGGTGAGTGGAGGAG	PPP3CA	0.187218	1
MRPS31-GGGAAAGGGGGCGAAGAGGT	MRPS31	-0.217093	0.637996
ABHD11-TCCGCTGGACCCGAGCCTGG	ABHD11	0.128307	1
CAPZB-TGGCTCTCCCCCCCGCAGCA	CAPZB	-0.0382217	1
S100A13-TCATGGCTGACCCTGGAGGG	S100A13
TMEM39A-TCTAGCTTTAGCTCTGGCAC	TMEM39A
TBC1D17-GGTGTGGGAACTGGAATGAG	TBC1D17
IFT20-GTAGACAGGCAGCTTCTCCT	IFT20	0.105219	1
DCAF6-GTATGAGGCGAGCTCCGGCC	DCAF6
DCAF6-TATGAGGCGAGCTCCGGCCC	DCAF6
WDTC1-TTATCTCCTCCAGCTGTCTG	WDTC1
MED10-ACTTCTCCAGGTGCTCCTCT	MED10
SEC62-CAAAGCCGAGCTCTGGGCAG	SEC62	-0.0998313	1
TTF1-CCGCCACCTTTCTCCCAACC	TTF1	-0.00774801	1
RPL32-GGTGGCAGCCATCTCCTTCT	RPL32
NGDN-GAGTTGTCCTTTGCCTTCAG	NGDN	0.19575	1
NRDE2-GGGAACAGCGCCATGACCAC	NRDE2	0.00753021	1
HSD17B12-AGGCGCCGGCCGTGACGGTG	HSD17B12	0.0429708	1
EIF2S2-GCAGGCCCGTTCTCCCACAC	EIF2S2	0.134087	1
SACM1L-GGGCGGAGAGAGAAGGAAGG	SACM1L	-0.04682	1
SACM1L-GGGCGGAGAGAGAAGGAAGG	SACM1L	-0.04682	1
ALG13-GTCAAAGCTGGTGGTCCCTA	ALG13
SUZ12-GGGCGGAGCGAGGCCAGGGT	SUZ12	0.0745378	1
EXOC7-AGCGATGATTCCCCCACAGG	EXOC7	0.0995384	1
DHX37-TTCGGATTGCTCTGCTGGTC	DHX37
USMG5-GGGGAGTCCGGGCTTGGACC	USMG5	-0.0329082	1
C16orf90-GTTGCTCCTCCCCACCACAC	C16orf90	0.0686469	1
TRIM16L-GGTTCTCTGCTCTGGGGGAC	TRIM16L
ETV3L-AGCGGGGAGGTCCCCAGAGG	ETV3L	-0.469767	0.11854
ETV3L-GCAGCGGGGAGGTCCCCAGA	ETV3L	-1.28258	7.19151434141191e-25
SKA2-GGTCGATAAGCTGGAACTGA	SKA2
SNAP23-GCTTGGTGAGTCTCCAGGAG	SNAP23	-0.0399399	1
CPSF2-TCAGCAGCGCCAGGGACTAC	CPSF2	0.00076803	1
EIF3F-GGCCACGCCAACCCCAGTCC	EIF3F	0.057301	1
EIF3F-GGCCACGCCAACCCCAGTCC	EIF3F	0.057301	1
MOB4-GCGGAACAGGCCGGGCACCA	MOB4
GOLGA7B-GCCCGGGCGGGGCTCCTCTC	GOLGA7B	0.0466412	1
CENPN-AGTGAGACTGCAGGAGATGT	CENPN
SYF2-GGAAGAGAGAAAGGTTGTGA	SYF2
RECQL-ACTCTCCGATCTCCGACTCT	RECQL	-0.0964278	1
HSD17B10-GCGCCCCCATCCCCATCCCG	HSD17B10	0.0161236	1
C15orf52-CGGCAGAGGCCCGGCTCCGG	C15orf52	-0.00483708	1
RPS6KA5-GCGAGCCGTGCGGCCAGAGC	RPS6KA5	0.173922	1
TBCA-CCTCGAGCGCCGCGAGAAGG	TBCA	-0.0374644	1
TOE1-TACCCACAGACGACTCAGGC	TOE1	0.0342607	1
RPS6-CGAGTGTTAGACTGGGTTTG	RPS6	0.0376912	1
PRPF6-CGACCAAGGCTAGGAAGGAA	PRPF6	0.0667921	1
CD3EAP-CATCCTGGGACCCACACCTC	CD3EAP	0.263705	1
CD3EAP-CATCCTGGGACCCACACCTC	CD3EAP	0.263705	1
MMS19-AGTCGTGCACGAGGCCCCAT	MMS19	-0.92652	1.71262943513618e-72
FDX1L-GTTCTACTGCAGGCTGCCAG	FDX1L
ATP5J2-CAAACAGCCTTACCTGGGGC	ATP5J2	-0.0770016	1
BCKDHA-GGGCAGCCTGGCTCAAACCA	BCKDHA	0.0145285	1
EIF2B5-GCCCGACTAACCACCACACC	EIF2B5	0.145281	1
CACNG7-CCGGCGTCCCGGCCCCCTCC	CACNG7	-0.11385	1
COX11-GGCTCTGGCGTCCTGGATGG	COX11	0.050386	1
COX11-GGCTCTGGCGTCCTGGATGG	COX11	0.050386	1
METTL3-CGTGAGAATTGGCTATATCC	METTL3	0.0470414	1
COX16-GAGCGTGAGCTGCTGAGATT	COX16	0.0170086	1
XRRA1-CGGCAGGCACCGCAGTGGAG	XRRA1	-0.0385865	1
SAP18-GGAGTCGCGCGTTACCCAGG	SAP18	0.0612665	1
STX4-GAAAAGGGAATTCCAACCTG	STX4	-0.0374869	1
USP8-TGGGCATTTGGCGAGAAGGC	USP8	0.0771463	1
NANOG-AACGTTCTGCTGGACTGAGC	NANOG
PTAR1-CGAGACCAGCGAGGAGGTGG	PTAR1	0.0278793	1
SNRPE-AGGCCTGGGATAGTGGAGTA	SNRPE	-0.0270403	1
SLC6A20-CCAGGCGCGCCGTCCCACCC	SLC6A20	0.094426	1
CEBPZ-GGATCTTCTACTGCCTCCTC	CEBPZ	-0.0195194	1
RNPC3-TTCTTTCCCTGAAGTGGCTG	RNPC3
COQ3-CGTAAGCTGGGCTCCTCCGG	COQ3	-0.00472799	1
KDM2A-GGGTGTTGTTTCCCTCACAC	KDM2A	-0.00167965	1
ATP7B-CCAGGCGCAGAGTCCGAGGA	ATP7B	-0.0227628	1
PARD3B-GCAGGGCCGGCCCCAAGCCG	PARD3B	-1.92316	3.82016397244619e-97
ATP5A1-CACGGCCGCAGCAACGCGCA	ATP5A1	-0.0337448	1
CCT8-TCGCGTGAACTGCTTCCTGC	CCT8	0.0699224	1
C14orf166-AGAGAAGAAGCGAGGTGGAG	C14orf166	-0.00681188	1
AKAP5-GCCCGCCGCCCAGGCCTCCA	AKAP5	-0.0058987	1
PRDM10-CGGGAAGAACCACCTGGAGG	PRDM10	-2.0922	0
PLAGL2-GCCACTACCGGGGCCTGAGG	PLAGL2	0.0866095	1
POU5F1-AGTGCAGTGGAGTACAATGA	POU5F1	-1.65767	2.39185282058556e-71
POU5F1-TGGAAGCTTAGCCAGGTCCG	POU5F1	-1.64961	5.57715740727879e-126
SAP30BP-CCAGCCTCGCCATCAGACTC	SAP30BP	0.0932978	1
ILK-GGGCTGCAGGATCCTTCTCC	ILK	0.0389152	1
ZBTB24-CGGCGCAGAAGCCCCAGAGG	ZBTB24	-1.80497	4.33848957192791e-63
NCBP1-CGCGGAACCGAGAGGCCAGG	NCBP1	0.117572	1
ATP6AP2-GGCTGTCGCCCGTGTCCCGC	ATP6AP2	0.068434	1
EIF1-CGGGAAGCGAGGGGGCTCAA	EIF1	0.00311465	1
SNX33-CGCCCCCAGCCTGCCTTCCC	SNX33	0.00353026	1
IMP3-CAGAACGCGCTCTCAGCTTC	IMP3	0.00592739	1
THSD1-AGGCGGACGGGAAGGCTCAG	THSD1	-0.00931996	1
ATP6V1C1-TCCCTTCCCGACCTAAGCTC	ATP6V1C1
CNTNAP1-GAGACAGAGGCTGGGGAAGG	CNTNAP1	-0.110588	1
DISP2-TCGGGCCGTTGCTCCCCTTC	DISP2	-1.96511	1.79399428872793e-88
PLD2-TGGCTCCGTCTGCCAGGGTG	PLD2	0.0557126	1
NCBP2-CGCTGCGCAGCGCCTTCAGG	NCBP2	0.0851446	1
ZSCAN29-TCCGACCCTGACCCCGGCCC	ZSCAN29	0.0710129	1
MED11-GAGAATTCCCAGAGTGATAA	MED11
SNTG2-GCGCCTGGCGGGGCCCTGGG	SNTG2	0.00441122	1
PPP4R2-CGTACCGGGCGCCATGTTGG	PPP4R2	0.0241607	1
PHF20-CTCACCTCACGGCCCCACTC	PHF20	0.0907863	1
NSMCE1-GATGCGCTTGGGCTCCCTGG	NSMCE1	0.0303088	1
CCT7-ACCGGCCAGATGGCAGCTGA	CCT7
SSBP1-ATCGTCAGGTGAGGGAGGAA	SSBP1
UFD1-TGGCAGACTCCGCTCCTCTC	UFD1	-0.0331211	1
ZFP36L1-TGGCGTGTGGGACTCCAGAC	ZFP36L1	-0.0359274	1
RFNG-GCCCACCCACGGCTCCGGCC	RFNG
ZCCHC9-TCGCCAACTCGGCTGCTCTG	ZCCHC9	0.0561647	1
CRYBG1-CCGGAGCAAACAGCCACCCC	CRYBG1	0.0494103	1
RTL8C-GCCGGATCGGCAAGGCCAGG	RTL8C	-0.00555672	1
HDGFL3-CCGCTGCCGGTCTCCCTCCC	HDGFL3	0.191226	1
HDGFL3-CCGCTGCCGGTCTCCCTCCC	HDGFL3	0.191226	1
NonTarget-GGGACGCGAAAGAAACCAGT	NonTarget
