# Supplementary material for: A genome-scale single-cell CRISPRi map of trans gene regulation across human pluripotent stem cell lines
Source: Cell Genom. 2025 Dec 1;6(2):101076. doi: 10.1016/j.xgen.2025.101076 (PMC12903452; doi:10.1016/j.xgen.2025.101076)
Supplement: Table S7. Heritable trans effects, related to Figure 3 [file mmc8.xlsx]

## Sheet: ST3-3_Heritable_Trans_Effects
Target	Downstream_Gene	Control_Heritability_pval_adj	Transcriptional_Change_Heritability_pval_adj	Post_Knockdown_Heritability_pval_adj	Status
AAMP	BCAP29	1	0.0453534	1	Undefined
AAMP	CLASRP	1	0.0453534	0.167047	Undefined
AAMP	NASP	0.928775	0.0860555	0.582106	Undefined
AAMP	ANKRD39	1	0.0453534	0.0418286	Gain in heritability
AARS	HIST1H2AC	0.927574	0.0453534	0.76269	Undefined
AARS	SOCS1	0.818572	0.0453534	0.872883	Undefined
AARS	MARCKS	1	0.0453534	0.899292	Undefined
ABCB7	SIGMAR1	1	0.0453534	0.958072	Undefined
ABCB7	SNAPC3	1	0.0453534	0.0782444	Gain in heritability
ABCB7	MT-ND4	1	0.0453534	1	Undefined
ABCB7	PRC1	1	0.0453534	1	Undefined
ABCC8	MSANTD4	0.864565	0.0453534	0.0418286	Undefined
ACO2	CHCHD2	0.0385913	0.0453534	0.0418286	Heritability maintained
ACO2	NSL1	1	0.0453534	1	Undefined
ACO2	HIST1H1D	1	0.0453534	1	Undefined
ACO2	ZNF414	0.0385913	0.0453534	0.368182	Undefined
ACO2	PPIP5K2	0.649496	0.0453534	0.768496	Undefined
ACO2	ZNF322	0.829824	0.0453534	0.167047	Undefined
ACO2	HIST1H1C	1	0.0453534	1	Undefined
ACTR8	PACC1	1	0.0453534	0.691997	Undefined
ACTR8	CDC7	1	0.0453534	0.167047	Undefined
ACTR8	HIRIP3	0.835041	0.0453534	0.68387	Undefined
ACTR8	UTF1	1	0.0453534	1	Undefined
ACTR8	GPAA1	0.555818	0.0453742	0.564018	Undefined
ACTR8	LSM14A	1	0.0453534	0.552574	Undefined
AFG3L2	CHCHD2	0.0385913	0.0453534	0.0418286	Heritability maintained
AFG3L2	GOLM1	0.413207	0.0453534	0.86981	Undefined
AFG3L2	SPRY2	0.76039	0.0453534	0.977172	Undefined
AFG3L2	UTF1	1	0.0453534	1	Undefined
ANLN	SMIM20	0.894621	0.0453534	1	Undefined
AP2S1	MT-ND2	1	0.0453534	1	Undefined
ARF1	SRRT	1	0.0453534	1	Undefined
ARF1	ETS1	0.650769	0.0453534	0.0418286	Undefined
ARF1	RPL22L1	0.864565	0.0453534	1	Undefined
ARF1	FIS1	0.719329	0.0453534	0.527208	Undefined
ARF6	AP5M1	0.999025	0.0453534	0.0418286	Gain in heritability
ARF6	CHCHD2	0.0385913	0.0453534	0.0418286	Heritability maintained
ARF6	ENSA	0.332406	0.0453534	0.835802	Undefined
ARF6	CCT5	1	0.0453534	0.0782444	Gain in heritability
ARF6	PTMA	1	0.0453534	1	Undefined
ARID1A	CD59	0.38637	0.0453534	0.442055	Undefined
ARID1A	CHCHD2	0.0385913	0.0453534	0.0418286	Heritability maintained
ARID1A	CEP350	1	0.0453534	1	Undefined
ARID1A	ZNF232	1	0.0453534	0.918987	Undefined
ATAD5	CSDE1	0.770354	0.0453534	1	Undefined
ATAD5	NFE2L3	1	0.0453534	1	Undefined
ATAD5	EIF5	1	0.0453534	0.773925	Undefined
ATAD5	NME3	0.157412	0.0453534	0.0418286	Undefined
ATAD5	COL1A1	0.76039	0.0453534	0.382021	Undefined
ATAD5	C6orf132	1	0.0453534	0.864732	Undefined
ATAD5	C9orf135	0.0385913	0.0453534	0.0418286	Heritability maintained
ATL1	LYPLA2	0.446854	0.0453534	0.464688	Undefined
ATL1	IPO11	1	0.0453534	0.864732	Undefined
ATL1	GMDS	0.864565	0.0453534	0.3817	Undefined
ATL1	ELOF1	1	0.0453534	0.0418286	Gain in heritability
ATL1	OXSR1	0.864565	0.0453534	0.768973	Undefined
ATL1	IFITM1	1	0.0453534	1	Undefined
ATP5B	CHCHD2	0.0385913	0.0453534	0.0418286	Heritability maintained
ATP5B	MORF4L2	0.526985	0.0453534	0.565335	Undefined
ATP5B	MARS2	0.864565	0.0459583	1	Undefined
ATXN2	MLH1	1	0.0453534	0.475944	Undefined
ATXN2	CHCHD2	0.0385913	0.0453534	0.216244	Undefined
ATXN3	CHCHD2	0.0385913	0.0453534	0.0418286	Heritability maintained
ATXN3	ETF1	0.928775	0.0453534	0.588886	Undefined
ATXN3	USP9X	0.85062	0.0453534	0.841616	Undefined
ATXN3	YWHAH	1	0.0453534	0.988012	Undefined
ATXN3	EIF1	1	0.0453534	0.890751	Undefined
BBS1	MT-CO1	0.928775	0.0453534	0.732765	Undefined
BBS10	RCL1	0.523657	0.0453534	0.0418286	Undefined
BBS10	SEZ6L2	0.85062	0.0453534	0.778419	Undefined
BBS12	CHCHD2	0.0385913	0.0453534	0.0418286	Heritability maintained
BBS12	LONP1	1	0.0453534	0.864732	Undefined
BBS2	FGF13	0.864565	0.0453534	1	Undefined
BBS9	VIM	0.857977	0.0453534	0.662337	Undefined
BBS9	PIK3CB	0.928775	0.0453534	0.864732	Undefined
BCAS2	ARF5	1	0.0453534	0.952714	Undefined
BCAS2	CHERP	1	0.0453534	0.856529	Undefined
BCAS2	FKBP3	1	0.0453534	0.0418286	Gain in heritability
BCAS2	B9D1	0.632451	0.0453534	1	Undefined
BCAS2	NDUFS7	1	0.0453534	1	Undefined
BCAS2	MT1G	0.0720681	0.0453534	0.146293	Undefined
BCAS2	RPS4Y1	0.207799	0.0453534	0.0418286	Undefined
BCAS2	IMP4	1	0.0453534	0.951856	Undefined
BCAS2	VASH2	0.649496	0.0453534	0.909432	Undefined
BCAS2	SLC20A1	1	0.0453534	0.970124	Undefined
BCAS2	TAF1	1	0.0453534	0.76269	Undefined
BCAS2	SLC7A11	0.836639	0.0453534	0.988012	Undefined
BCAS2	CCAR2	1	0.0453534	1	Undefined
BCAS2	GPR176	1	0.0860555	1	Undefined
BCAS2	PDE4DIP	1	0.0453534	0.0418286	Gain in heritability
BCAS2	SEPTIN10	1	0.0453534	0.71646	Undefined
BCAS2	ILF3-DT	0.927574	0.0453534	0.257028	Undefined
BCCIP	FAM83D	0.678088	0.0453534	0.697347	Undefined
BCCIP	ID3	0.436189	0.0453534	0.0418286	Undefined
BCCIP	WDR60	1	0.0453534	1	Undefined
BCCIP	YARS2	1	0.0453534	0.660812	Undefined
BCCIP	SLC25A26	1	0.0453534	1	Undefined
BCOR	ACTN1	1	0.0453534	1	Undefined
BCOR	PLAAT3	1	0.0453534	1	Undefined
BCOR	TRIML2	1	0.0453534	0.995309	Undefined
BOD1L1	ETFB	0.468342	0.0453534	0.864732	Undefined
BOD1L1	H2AFV	1	0.0453534	0.890751	Undefined
BOD1L1	SNX17	0.0385913	0.0453534	0.899292	Undefined
BOD1L1	MT1G	0.0720681	0.0453534	0.594464	Undefined
BOD1L1	LSM4	1	0.0453534	1	Undefined
BRD8	MT1G	0.0720681	0.0453534	0.531764	Undefined
BRD8	DDB2	1	0.0453534	1	Undefined
BRD8	NELFB	1	0.0453534	0.691997	Undefined
BTAF1	CHCHD2	0.0385913	0.0453534	0.0418286	Heritability maintained
BTAF1	P4HA1	1	0.0453534	0.79818	Undefined
BTAF1	RMND5A	1	0.0453534	1	Undefined
BTAF1	CSRP1	1	0.0453534	1	Undefined
BTAF1	AFMID	1	0.0453534	0.876358	Undefined
BUB1B	BNIP3L	1	0.0453534	0.876358	Undefined
BUB1B	DCAF17	0.928775	0.0453534	0.382387	Undefined
BUB1B	PHF6	0.85062	0.0453534	0.665891	Undefined
BUD13	PRPF6	1	0.0453534	0.609524	Undefined
BUD13	ATXN10	1	0.0453534	0.27737	Undefined
BUD13	EIF4A1	0.928775	0.0453534	1	Undefined
BUD13	ZNF791	1	0.0453534	0.0418286	Gain in heritability
C17orf49	SLC35C2	0.597144	0.0453534	0.0418286	Undefined
C17orf49	PARP1	1	0.0458158	1	Undefined
C17orf49	ADM	1	0.0453534	1	Undefined
CACNA1A	LYPLA2	0.446854	0.0453534	0.0418286	Undefined
CACNA1A	PNKP	0.586969	0.0453534	0.639834	Undefined
CACNA1A	OAT	1	0.0453534	1	Undefined
CACNA1A	SEPHS1	1	0.0453534	0.780471	Undefined
CACNA1A	QPRT	1	0.0453534	0.945686	Undefined
CACNA1A	CHCHD2	0.0385913	0.0453534	0.0418286	Heritability maintained
CACNA1A	HPS1	0.873952	0.0453534	1	Undefined
CACNA1A	USP37	0.715833	0.0453534	0.664756	Undefined
CACNA1A	ISCU	1	0.0453534	0.86981	Undefined
CACNA1A	UCK2	1	0.0453534	0.864732	Undefined
CACNA1A	OTX2	1	0.0453534	1	Undefined
CCAR1	NFE2L3	1	0.0453534	1	Undefined
CCAR1	SPARC	1	0.0453534	1	Undefined
CCAR1	RPS4Y1	0.207799	0.0453534	0.0418286	Undefined
CCAR1	PPIG	0.329007	0.0453534	0.0418286	Undefined
CCAR1	EML4	1	0.0453534	1	Undefined
CCDC12	SCML2	0.71081	0.0453534	0.988012	Undefined
CCDC12	CHEK1	0.899141	0.0860555	0.167047	Undefined
CCDC12	PCSK9	0.0385913	0.0453534	0.0418286	Heritability maintained
CCDC12	TCF4	1	0.0453534	1	Undefined
CCDC59	EEA1	1	0.0453534	1	Undefined
CCDC59	HMGXB3	1	0.0453534	0.216244	Undefined
CCDC59	MT1G	0.0720681	0.0453534	0.455908	Undefined
CCDC59	PCNX2	0.0385913	0.0453534	0.495764	Undefined
CCDC94	PTPRS	1	0.0453534	0.909432	Undefined
CCDC94	CHCHD2	0.0385913	0.0453534	0.0418286	Heritability maintained
CCND1	CHCHD2	0.0385913	0.0453534	0.0418286	Heritability maintained
CCNH	FBLN1	1	0.0453534	1	Undefined
CCT2	BAX	1	0.0453534	1	Undefined
CCT2	MYL12A	1	0.0453534	1	Undefined
CCT2	BBS9	1	0.0453534	1	Undefined
CCT2	MALAT1	1	0.0453534	1	Undefined
CCT5	MDK	0.0385913	0.0860555	0.768496	Undefined
CCT5	TAF1B	0.571579	0.0453534	0.0418286	Undefined
CCT5	COMMD7	1	0.0453534	1	Undefined
CDC40	NADK	0.864565	0.0453534	0.579569	Undefined
CDC40	MATR3	1	0.0453534	1	Undefined
CDC40	TFIP11	1	0.0453534	0.0418286	Gain in heritability
CDC40	PTOV1	0.0385913	0.0453534	0.399477	Undefined
CDC40	DNPH1	0.928775	0.0453534	0.952714	Undefined
CDC40	RAB3GAP1	1	0.0453534	0.945686	Undefined
CDC40	CLU	1	0.0860555	1	Undefined
CDC40	INTS11	1	0.0453534	0.642952	Undefined
CDC40	RPL27	0.928775	0.0453534	0.856529	Undefined
CDC40	ZRANB2	1	0.0453534	1	Undefined
CDC40	MTHFS	1	0.0453534	0.167047	Undefined
CDC40	ETNK1	1	0.0453534	1	Undefined
CDC40	SNRPE	0.864565	0.0453534	0.60824	Undefined
CDC40	IFITM1	1	0.0453534	1	Undefined
CDC40	LINC01356	0.551692	0.0453534	0.918987	Undefined
CDC40	EIF6	1	0.0453534	1	Undefined
CDC40	NEFL	1	0.0453534	1	Undefined
CDC73	AHCY	0.729195	0.0453534	0.0418286	Undefined
CDC73	UBE3A	1	0.0453534	1	Undefined
CDC73	ERI3	1	0.0453534	0.588886	Undefined
CDC73	CCN1	1	0.0453534	0.690285	Undefined
CDC73	CXXC1	1	0.0453534	0.57739	Undefined
CDC73	NSMCE1	0.928775	0.0453534	1	Undefined
CDC73	RARG	0.864565	0.0860555	0.86981	Undefined
CDK12	RB1CC1	1	0.0453534	0.0418286	Gain in heritability
CDK12	SCD	1	0.0453534	0.746914	Undefined
CDK12	CHCHD2	0.0385913	0.0453534	0.0418286	Heritability maintained
CDK12	RAB34	1	0.0453534	1	Undefined
CDK12	SUMO1	1	0.0453534	0.835802	Undefined
CDK12	SCAMP3	0.715833	0.0860555	0.835802	Undefined
CDK12	MREG	1	0.0453534	0.609524	Undefined
CDK12	EMG1	1	0.0453534	1	Undefined
CDK12	COPB1	1	0.0453534	1	Undefined
CDK12	EIF4A2	0.928775	0.0453534	1	Undefined
CDK12	JAK1	0.913165	0.0860555	0.981615	Undefined
CDK12	IDH3A	0.928775	0.0453534	1	Undefined
CDK12	PYCR1	0.864565	0.0453534	1	Undefined
CDK12	ARL4C	0.446854	0.0453534	1	Undefined
CDK12	RRP7A	0.0385913	0.0453534	0.0418286	Heritability maintained
CDK12	MT-ND2	1	0.0860555	0.960494	Undefined
CDK12	MT-CO1	0.928775	0.0453534	1	Undefined
CDK12	MT-ND1	1	0.0453534	0.876358	Undefined
CDK12	MT-ATP6	1	0.0453534	1	Undefined
CDK12	SNHG14	1	0.0453534	1	Undefined
CDK12	AC092490.1	0.468342	0.0453534	0.691997	Undefined
CDK6	NUP42	1	0.0453534	0.0418286	Gain in heritability
CDK6	CNPY3	1	0.0453534	1	Undefined
CDK6	OSBPL10	0.0385913	0.0453534	0.958072	Loss in heritability
CDK6	NACC1	1	0.0453534	1	Undefined
CDK6	CNIH2	1	0.0453534	0.876358	Undefined
CDK6	RNF220	1	0.0453534	0.960494	Undefined
CDK9	SEC62	1	0.0453534	1	Undefined
CDK9	GPC4	1	0.0453534	0.977172	Undefined
CDK9	PDPR	0.864565	0.0453534	0.816612	Undefined
CDK9	GPR143	1	0.0453534	0.770349	Undefined
CDK9	LRAT	0.864565	0.0453534	0.960494	Undefined
CDK9	C12orf65	0.715833	0.0453534	0.614636	Undefined
CDK9	ITM2C	0.899141	0.0453534	0.0418286	Undefined
CDK9	MDH2	0.71081	0.0453534	0.715834	Undefined
CDK9	NKAPD1	1	0.0453534	0.0418286	Gain in heritability
CDK9	PCSK9	0.0385913	0.0453534	0.55794	Undefined
CDK9	TMEM134	1	0.0453534	0.768973	Undefined
CDK9	DDX41	0.584325	0.0453534	0.0418286	Undefined
CDK9	HIST1H1B	0.0385913	0.0453534	0.0418286	Heritability maintained
CDK9	GPAA1	0.555818	0.0453534	0.0418286	Undefined
CDK9	ZNF808	0.729195	0.0453534	0.0418286	Undefined
CENPE	PIK3CB	0.928775	0.0453534	0.634739	Undefined
CENPE	CHCHD2	0.0385913	0.0453742	0.0418286	Heritability maintained
CENPE	C7orf50	0.354194	0.0453534	0.0782444	Undefined
CENPE	RP9	1	0.0453534	0.440224	Undefined
CENPE	TP53I11	1	0.0453534	1	Undefined
CEP350	ENO1	0.459214	0.0453534	0.318618	Undefined
CEP350	PCSK9	0.0385913	0.0453534	0.0418286	Heritability maintained
CEP350	POU3F1	1	0.0453534	1	Undefined
CFLAR	MT1G	0.0720681	0.0453534	0.594464	Undefined
CFLAR	PRCP	1	0.0453534	0.864732	Undefined
CFLAR	CCDC82	0.928775	0.0453534	1	Undefined
CFLAR	NAE1	1	0.0453534	0.511894	Undefined
CFLAR	RESF1	1	0.0453534	0.860218	Undefined
CHAF1A	SOX15	1	0.0453534	0.571055	Undefined
CHAF1A	H3F3B	0.0385913	0.0453534	0.257028	Undefined
CHAF1A	CHCHD7	0.583184	0.0453534	0.0418286	Undefined
CHD4	NLRP2	0.505954	0.0453534	0.406525	Undefined
CHD4	HEBP2	1	0.0860555	1	Undefined
CHD4	HIPK2	0.362305	0.0453534	0.729078	Undefined
CHD4	NME4	0.864565	0.0453534	0.864732	Undefined
CHD4	QPRT	1	0.0453534	0.695151	Undefined
CHD4	HSPA8	1	0.0453534	0.995309	Undefined
CHD4	CHD6	0.0385913	0.0453534	0.0418286	Heritability maintained
CHD4	APP	0.76039	0.0453534	1	Undefined
CHD4	ADD3	1	0.0453534	0.977172	Undefined
CHD4	CYB5A	1	0.0453534	1	Undefined
CHD4	DDIT4	0.864565	0.0453534	0.876358	Undefined
CHD4	HSD11B2	1	0.0453534	1	Undefined
CHD4	PTMA	1	0.0453534	1	Undefined
CHD4	PRKCQ-AS1	0.0385913	0.0453534	0.579029	Undefined
CHERP	MT1G	0.0720681	0.0453534	0.71646	Undefined
CHERP	BEX1	1	0.0453534	1	Undefined
CHERP	TMEM237	0.715833	0.0453534	0.0418286	Undefined
CHERP	NIT1	1	0.0453534	0.111124	Undefined
CHERP	PCSK9	0.0385913	0.0453534	0.0418286	Heritability maintained
CHERP	MICOS10	0.330294	0.0453534	0.970124	Undefined
CHERP	C5orf24	1	0.0453534	0.57739	Undefined
CHERP	MT-ND1	1	0.0453534	0.765665	Undefined
CHERP	LINC01356	0.551692	0.0453534	0.579569	Undefined
CHERP	AC022140.1	0.0385913	0.0453534	0.0418395	Heritability maintained
CHERP	CHCHD10	1	0.0453534	1	Undefined
CHERP	AC009446.1	0.103429	0.0453534	0.58486	Undefined
CHERP	ESRG	0.560137	0.0453534	0.768973	Undefined
CHMP2A	SYNGR1	1	0.0453534	0.691997	Undefined
CHMP2A	ALG13	0.501398	0.0453534	0.488127	Undefined
CHMP2A	ATP6V0E1	1	0.0453534	0.876358	Undefined
CHMP2A	SERPINB9	0.864565	0.0453534	1	Undefined
CHMP2A	SLC36A4	0.457028	0.0453534	0.0418286	Undefined
CHMP2A	PPIL3	0.157412	0.0453534	0.0418286	Undefined
CHMP4B	GPN2	1	0.0453534	0.0418286	Gain in heritability
CHMP4B	COX19	0.823743	0.0453534	0.0418286	Undefined
CLASRP	SLIRP	1	0.0453534	1	Undefined
CLASRP	SFRP2	0.678088	0.0453534	0.960494	Undefined
CLASRP	PCMTD1	1	0.0453534	0.951856	Undefined
CLASRP	PPIA	1	0.0453534	1	Undefined
CLASRP	RNASEH1-AS1	0.927574	0.0453534	0.0418286	Gain in heritability
CLEC11A	TMEM248	1	0.0860555	0.3817	Undefined
CLEC11A	MYO19	0.650769	0.0453534	0.958072	Undefined
CLN6	DNAJC2	1	0.0453534	1	Undefined
CLN6	CHCHD2	0.0385913	0.0453534	0.0418286	Heritability maintained
CLN6	HAUS2	1	0.0453534	0.0418286	Gain in heritability
CLN8	MFHAS1	1	0.0453534	0.603279	Undefined
CLN8	FTX	1	0.0453534	1	Undefined
CLNS1A	CHD9	1	0.0453534	1	Undefined
CNOT1	TIGAR	0.836639	0.0453534	0.988012	Undefined
CNOT1	PSMD5	1	0.0453534	0.0418286	Gain in heritability
CNOT1	CDC34	1	0.0860555	0.0418286	Gain in heritability
CNOT1	ARMCX3	0.76039	0.0860555	0.0418286	Undefined
CNOT1	MINPP1	1	0.0453534	0.0418286	Gain in heritability
CNOT1	LZTS2	0.0385913	0.0453534	0.0418286	Heritability maintained
CNOT1	COQ5	0.836639	0.0453534	0.0418286	Undefined
CNOT1	MRPL18	0.928775	0.0453534	1	Undefined
CNOT1	ATP6V0E1	1	0.0453534	0.848129	Undefined
CNOT1	PHF13	0.621825	0.0453534	0.0418286	Undefined
CNOT1	SPP1	0.502684	0.0453534	0.319342	Undefined
CNOT1	NDUFAF4	1	0.0453534	0.639834	Undefined
CNOT1	RAB9A	0.23343	0.0453534	0.0418286	Undefined
CNOT1	PRDX5	1	0.0453534	0.167047	Undefined
CNOT1	TTI2	1	0.0453534	0.487214	Undefined
CNOT1	DCAF15	1	0.0453534	0.0418286	Gain in heritability
CNOT1	BTG1	1	0.0453534	0.639834	Undefined
CNOT1	LIMD2	1	0.0453534	0.0418286	Gain in heritability
CNOT1	TGS1	0.756764	0.0453534	0.565335	Undefined
CNOT1	UCK2	1	0.0453534	0.0418286	Gain in heritability
CNOT1	CNOT9	0.899141	0.0453534	0.111124	Undefined
CNOT1	EPHA1	0.989119	0.0453534	0.788747	Undefined
CNOT1	PAXX	1	0.0453534	0.0418286	Gain in heritability
CNOT1	APPL1	1	0.0453534	0.0418286	Gain in heritability
CNOT1	ETS2	0.480568	0.0453534	0.0418286	Undefined
CNOT1	NDUFS2	1	0.0453534	0.872883	Undefined
CNOT1	C19orf48	1	0.0453534	1	Undefined
CNOT1	TTC39C	0.829824	0.0453534	0.0418286	Undefined
CNOT1	CEBPB	0.928775	0.0453534	0.707816	Undefined
CNOT1	TUFM	0.555818	0.0453534	0.507636	Undefined
CNOT1	NELFB	1	0.0453534	0.715834	Undefined
CNOT1	NDUFA4	1	0.0453534	0.660812	Undefined
CNOT1	JPT1	1	0.0453534	0.167047	Undefined
CNOT1	SNHG17	0.0385913	0.0453534	0.0421651	Heritability maintained
CNOT1	MT-CO1	0.928775	0.0453534	0.506229	Undefined
CNOT1	UQCC3	1	0.0453534	0.86981	Undefined
CNOT1	ARL2	0.0385913	0.0453534	0.0418286	Heritability maintained
CNOT1	SMIM26	1	0.0453534	1	Undefined
CNOT1	L1TD1	1	0.0860555	0.918987	Undefined
CNOT1	LSM14A	1	0.0453534	0.0418286	Gain in heritability
CNOT3	NDC1	1	0.0453534	0.0418286	Gain in heritability
CNOT3	NDUFB4	0.0385913	0.0453534	0.0782444	Heritability maintained
CNOT3	TOP2B	1	0.0453534	1	Undefined
CNOT3	SNW1	1	0.0453534	0.988012	Undefined
CNOT3	CHD8	1	0.0453534	0.82096	Undefined
CNOT3	UBE2I	0.941702	0.0453534	0.835802	Undefined
CNOT3	SNRNP70	0.715833	0.0453534	0.714562	Undefined
CNOT3	NANOG	1	0.0453534	1	Undefined
CNOT3	FHL2	1	0.0453534	0.856529	Undefined
CNOT3	SPP1	0.502684	0.0453534	0.317902	Undefined
CNOT3	NQO2	0.0385913	0.0453534	0.0418286	Heritability maintained
CNOT3	MT1G	0.0720681	0.0453534	0.571055	Undefined
CNOT3	CHAC1	0.85062	0.0453534	0.835802	Undefined
CNOT3	PSME3	1	0.0453534	1	Undefined
CNOT3	GPS2	0.597144	0.0453534	0.45488	Undefined
CNOT3	PCNA	0.581002	0.0453534	0.382021	Undefined
CNOT3	COL4A2	0.864565	0.0453534	0.0418286	Undefined
CNOT3	CALCOCO2	1	0.0453534	0.841616	Undefined
CNOT3	LRRC8A	1	0.0453534	1	Undefined
CNOT3	WARS	1	0.0453534	0.0418286	Gain in heritability
CNOT3	DYNLT1	1	0.0453534	0.0418286	Gain in heritability
CNOT3	DSN1	1	0.0453534	0.220844	Undefined
CNOT3	MRPL49	0.928775	0.0453534	0.0418286	Gain in heritability
CNOT3	GJA1	1	0.0453534	0.810566	Undefined
CNOT3	LARP1	1	0.0453534	1	Undefined
CNOT3	UBN2	0.989119	0.0453534	0.564018	Undefined
CNOT3	PKDCC	0.950185	0.0453534	0.872883	Undefined
CNOT3	FSTL1	1	0.0453534	1	Undefined
CNOT3	RFC4	1	0.0453534	1	Undefined
CNOT3	PGM2L1	0.0385913	0.0453534	0.765665	Undefined
CNOT3	TUBA1A	0.0385913	0.0453534	0.0418286	Heritability maintained
CNOT3	MAT2A	1	0.0453534	0.876358	Undefined
CNOT3	IRX2	0.597144	0.0453534	0.740359	Undefined
CNOT3	BCL2L1	1	0.0453534	0.970124	Undefined
CNOT3	TCEA2	1	0.0453534	0.860218	Undefined
CNOT3	PPP1R14B	1	0.0453534	1	Undefined
CNOT3	PAWR	0.0385913	0.0453534	0.0418286	Heritability maintained
CNOT3	PNPLA2	1	0.0453534	1	Undefined
CNOT3	ZNF664	0.0720681	0.0453534	1	Loss in heritability
CNOT3	COL18A1	1	0.0453534	1	Undefined
CNOT3	IFITM2	0.0385913	0.0453534	0.0418286	Heritability maintained
CNOT3	MT-ND1	1	0.0453534	0.86981	Undefined
CNOT3	FOXD3-AS1	1	0.0453534	0.864732	Undefined
CNOT3	SNHG6	0.864117	0.0453534	0.864732	Undefined
CNOT3	LINC01578	1	0.0453534	1	Undefined
CNOT9	RRM2B	0.71758	0.0453534	1	Undefined
CNOT9	PDCD2	0.85062	0.0453534	0.0418286	Undefined
CNOT9	EIF3A	1	0.0453534	0.461556	Undefined
CNOT9	OGG1	0.0385913	0.0453534	0.0418286	Heritability maintained
CNOT9	ATP6V0B	1	0.0453534	0.824975	Undefined
CNOT9	PRDX1	1	0.0453534	0.988012	Undefined
CNOT9	HERC5	1	0.0453534	1	Undefined
CNOT9	PTMA	1	0.0453534	1	Undefined
CNOT9	RPS26	0.595048	0.0453534	0.565335	Undefined
COX16	CCDC50	1	0.0453534	0.854447	Undefined
COX16	AP1S2	0.468342	0.0453534	0.668395	Undefined
COX5B	METTL8	1	0.0453534	1	Undefined
CPNE1	MAPRE1	0.71081	0.0453534	0.93344	Undefined
CPNE1	CALM1	0.743983	0.0453534	0.0418286	Undefined
CPNE1	SEC22B	0.989119	0.0453534	0.0418286	Gain in heritability
CPSF1	CHCHD2	0.0385913	0.0453534	0.0418286	Heritability maintained
CPSF1	MLEC	1	0.0453534	1	Undefined
CPSF1	ACAA2	0.928775	0.0453534	0.970124	Undefined
CPSF1	PDE12	1	0.0453534	1	Undefined
CPSF1	ZBED1	1	0.0453534	0.0418286	Gain in heritability
CPSF4	SMARCA1	0.658737	0.0453534	0.890751	Undefined
CPSF4	CHCHD2	0.0385913	0.0453534	0.0418286	Heritability maintained
CPSF4	WASL	0.0385913	0.0453534	1	Loss in heritability
CPSF4	ETFA	1	0.0453534	0.0418286	Gain in heritability
CPSF4	TERF1	0.71081	0.0453534	0.688999	Undefined
CPSF4	TOMM20	0.0385913	0.0453534	0.0418286	Heritability maintained
CPSF4	DLGAP1-AS2	0.418651	0.0453534	0.0418286	Undefined
CREB3L2	NMRK2	1	0.0453534	1	Undefined
CREB3L2	GPR143	1	0.0453534	1	Undefined
CREB3L2	LRAT	0.864565	0.0453534	0.239747	Undefined
CREB3L2	CALU	1	0.0453534	0.816612	Undefined
CREB3L2	EIF3G	1	0.0453534	0.662337	Undefined
CREB3L2	MICU2	1	0.0453534	0.0418286	Gain in heritability
CRYZ	FAT1	0.950185	0.0453534	0.0418286	Gain in heritability
CRYZ	RDX	1	0.0453534	1	Undefined
CRYZ	SNRNP25	1	0.0860555	0.951856	Undefined
CRYZ	LDOC1	0.0385913	0.0453534	0.0418286	Heritability maintained
CSNK2B	NODAL	1	0.0453534	1	Undefined
CSNK2B	NEAT1	1	0.0453534	1	Undefined
CSTF3	NLRP2	0.505954	0.0453534	0.668395	Undefined
CSTF3	NFE2L3	1	0.0453534	1	Undefined
CSTF3	SPP1	0.502684	0.0453534	0.960494	Undefined
CSTF3	MTHFD1L	0.103429	0.0453534	1	Undefined
CSTF3	KLHL7	0.76039	0.0453534	0.86981	Undefined
CSTF3	NCOA5	1	0.0453534	1	Undefined
CSTF3	PSAT1	0.864117	0.0860555	0.648346	Undefined
CSTF3	NONO	1	0.0453534	1	Undefined
CSTF3	CERS6	1	0.0453534	0.368516	Undefined
CSTF3	CTNNBIP1	1	0.0453534	0.945686	Undefined
CSTF3	ZFPM1	1	0.0453534	1	Undefined
CSTF3	TCEAL2	1	0.0453534	1	Undefined
CSTF3	DLGAP1-AS2	0.418651	0.0453534	0.0418286	Undefined
CTR9	RNF216	1	0.0453534	0.0418286	Gain in heritability
CTR9	DDX11	1	0.0453534	0.400712	Undefined
CTR9	YBX3	1	0.0453534	0.0418286	Gain in heritability
CTR9	PLPP1	0.864565	0.0453534	1	Undefined
CTR9	DHX29	1	0.0453534	0.664756	Undefined
CTR9	DNMT3B	1	0.0453534	0.883402	Undefined
CTR9	PSME1	1	0.0453534	0.0418286	Gain in heritability
CTR9	FBL	0.71758	0.0453534	1	Undefined
CTR9	HDDC2	0.754193	0.0453534	1	Undefined
CTR9	EGR1	0.532933	0.0453534	0.576212	Undefined
CTR9	CLU	1	0.0453534	1	Undefined
CTR9	CHD6	0.0385913	0.0453534	0.0418286	Heritability maintained
CTR9	SNRPB2	1	0.0453534	0.350598	Undefined
CTR9	SLC38A2	1	0.0453534	1	Undefined
CTR9	SNX27	0.76039	0.0453534	0.0418286	Undefined
CTR9	VASH2	0.649496	0.0453534	0.0418286	Undefined
CTR9	INTS3	1	0.0453534	1	Undefined
CTR9	OCIAD2	1	0.0860555	1	Undefined
CTR9	TCF7L1	1	0.0453534	0.841616	Undefined
CTR9	COPG2	0.394278	0.0453534	0.864732	Undefined
CTR9	CDCA7L	1	0.0453534	0.945686	Undefined
CTR9	NLGN4Y	0.253938	0.0453534	0.111124	Undefined
CTR9	PCLAF	1	0.0453534	1	Undefined
CTR9	FADD	0.0385913	0.0860555	0.788747	Undefined
CTR9	PCSK9	0.0385913	0.0453534	0.0418286	Heritability maintained
CTR9	CHCHD7	0.583184	0.0453534	0.0418286	Undefined
CTR9	GLRX5	1	0.0453534	1	Undefined
CTR9	TMSB4X	0.253938	0.0453534	0.311281	Undefined
CTR9	AC022140.1	0.0385913	0.0453534	0.627873	Undefined
CTR9	AC009446.1	0.103429	0.0453534	0.382387	Undefined
CTR9	NDUFA7	1	0.0453534	0.981615	Undefined
CTSD	PCSK9	0.0385913	0.0453534	0.0418286	Heritability maintained
CTSD	ANTXR1	1	0.0453534	0.311544	Undefined
CUL1	KLF6	0.71081	0.0453534	0.344756	Undefined
CUL1	TMX2	1	0.0453534	0.0418286	Gain in heritability
CWC15	KCNQ2	0.979567	0.0453534	0.988012	Undefined
CWC15	MLF2	1	0.0453534	1	Undefined
CWC15	MAZ	1	0.0453534	1	Undefined
CWC15	HSPA8	1	0.0453534	1	Undefined
CWC15	KBTBD7	1	0.0453534	0.0418286	Gain in heritability
CWC15	VASH2	0.649496	0.0453534	1	Undefined
CWC15	ATG3	1	0.0453534	0.0418286	Gain in heritability
CWC15	PGAP2	1	0.0453534	0.381901	Undefined
CWC15	PELO	0.712214	0.0453534	0.612034	Undefined
CWC15	HINT1	0.157412	0.0453534	0.216244	Undefined
CWC15	HIST1H2AC	0.927574	0.0453534	1	Undefined
CWC15	RPL23A	1	0.0453534	1	Undefined
CWC15	OXLD1	1	0.0453534	0.831542	Undefined
CWC15	BRK1	0.76039	0.0453534	0.371546	Undefined
DBR1	CALR	1	0.0453534	1	Undefined
DCTN6	HTATIP2	1	0.0453534	0.960494	Undefined
DCTN6	TGIF2	1	0.0453534	0.0418286	Gain in heritability
DCTN6	FAM204A	1	0.0453534	0.0418286	Gain in heritability
DDIT4	FAM210B	1	0.0453534	1	Undefined
DDIT4	STK38L	0.314288	0.0453534	0.0418286	Undefined
DDX23	PAF1	1	0.0453534	0.860218	Undefined
DDX23	PAFAH1B3	1	0.0453534	0.335496	Undefined
DDX23	TMEM230	0.729195	0.0453534	0.847181	Undefined
DDX23	SNX17	0.0385913	0.0453534	0.193879	Undefined
DDX23	DEK	0.0385913	0.0453534	0.697347	Undefined
DDX23	EFR3A	0.157412	0.0453534	0.694238	Undefined
DDX23	MYSM1	0.330294	0.0453534	0.0418286	Undefined
DDX23	HSP90B1	1	0.0453534	0.995309	Undefined
DDX23	SNTB2	1	0.0453534	0.142474	Undefined
DDX23	PCSK9	0.0385913	0.0453534	0.0418286	Heritability maintained
DDX23	HINT1	0.157412	0.0453534	0.502952	Undefined
DDX23	RAMAC	0.457028	0.0453534	0.257028	Undefined
DDX23	IMPDH2	1	0.0453534	0.960494	Undefined
DDX23	RRP7A	0.0385913	0.0453534	0.0418286	Heritability maintained
DDX23	AC022140.1	0.0385913	0.0453534	0.0418286	Heritability maintained
DDX39B	TCEAL4	0.0385913	0.0453534	0.366106	Undefined
DDX39B	AMT	1	0.0453534	0.688999	Undefined
DDX39B	IGF2R	1	0.0453534	0.74325	Undefined
DDX39B	AC009446.1	0.103429	0.0453534	0.484824	Undefined
DDX46	NT5C	0.76039	0.0453534	0.239747	Undefined
DDX46	PTCD3	1	0.0453534	0.0418286	Gain in heritability
DDX46	STON2	0.583184	0.0453534	0.573603	Undefined
DGCR14	NNAT	0.56807	0.0453534	0.561687	Undefined
DGCR14	LMAN1	0.103429	0.0453534	0.580643	Undefined
DGCR14	ACTB	1	0.0453534	1	Undefined
DGCR14	SMARCA1	0.658737	0.0453534	0.848129	Undefined
DGCR14	CHCHD2	0.0385913	0.0453534	0.0418286	Heritability maintained
DGCR14	RPL34	1	0.0453534	1	Undefined
DGCR14	BYSL	1	0.0453534	0.0418286	Gain in heritability
DGCR14	WDR77	1	0.0453534	0.988012	Undefined
DGCR14	ACSL3	1	0.0453534	1	Undefined
DGCR14	MPST	1	0.0453534	1	Undefined
DGCR14	MIS18BP1	1	0.0453534	1	Undefined
DGCR14	BST2	0.873952	0.0453534	0.899292	Undefined
DGCR14	SSBP4	1	0.0453534	0.493211	Undefined
DGCR14	NES	1	0.0453534	1	Undefined
DGCR14	FRAS1	1	0.0453534	1	Undefined
DGCR14	SNRPF	1	0.0860555	1	Undefined
DGCR14	HES6	0.103429	0.0453534	0.436348	Undefined
DGCR14	MIA3	1	0.0453534	1	Undefined
DGCR14	ATF3	0.836639	0.0453534	0.981615	Undefined
DGCR14	AHCYL1	1	0.0453534	1	Undefined
DGCR14	UBE2E1	0.76039	0.0453534	0.847181	Undefined
DGCR14	TAF7	0.777427	0.0453534	0.945686	Undefined
DGCR14	CYC1	1	0.0860555	1	Undefined
DGCR14	ACTG1	0.7472	0.0453534	0.883402	Undefined
DGCR14	TCF4	1	0.0453534	1	Undefined
DGCR14	TOMM6	0.928775	0.0453534	1	Undefined
DGCR14	AC022140.1	0.0385913	0.0453534	0.694238	Undefined
DGCR8	ANAPC11	1	0.0453534	0.835802	Undefined
DGCR8	TMF1	1	0.0453534	0.142474	Undefined
DGCR8	FEN1	0.864565	0.0453534	0.768496	Undefined
DGCR8	EIF1AY	0.360357	0.0453534	0.0418286	Undefined
DGCR8	ETV5	1	0.0453534	1	Undefined
DHPS	LMAN1	0.103429	0.0453534	0.0418286	Undefined
DHPS	DTWD1	0.967646	0.0453534	0.0418286	Gain in heritability
DHPS	C12orf57	1	0.0453534	0.714562	Undefined
DHPS	FEM1B	0.0720681	0.0453534	0.566827	Undefined
DIMT1	PRR11	1	0.0453534	0.890751	Undefined
DIMT1	BAX	1	0.0453534	1	Undefined
DIMT1	PPP2R1B	0.0385913	0.0453534	0.324807	Undefined
DIMT1	SLC38A10	0.327885	0.0453534	0.0782444	Undefined
DIMT1	CHD7	0.678088	0.0453534	0.86981	Undefined
DIMT1	BSG	1	0.0453534	0.71646	Undefined
DIMT1	LARP7	1	0.0453534	0.909432	Undefined
DMAP1	HNRNPUL1	1	0.0453534	1	Undefined
DMAP1	NRP2	1	0.0453534	0.630632	Undefined
DMAP1	SPP1	0.502684	0.0453534	0.318618	Undefined
DMAP1	LRP1	1	0.0453534	1	Undefined
DMAP1	MT1G	0.0720681	0.0453534	0.596135	Undefined
DMAP1	BST2	0.873952	0.0453534	1	Undefined
DMAP1	USO1	0.253938	0.0453534	0.0418286	Undefined
DMAP1	JDP2	0.67533	0.0453534	0.11142	Undefined
DMAP1	DIAPH2	0.597144	0.0860555	0.513152	Undefined
DMAP1	SLC3A2	0.327885	0.0453534	0.0418286	Undefined
DMAP1	ACTG1	0.7472	0.0860555	0.714562	Undefined
DMAP1	ZNF677	0.157412	0.0453534	1	Undefined
DMAP1	RPS4X	0.276928	0.0453534	0.259186	Undefined
DNAJC9	COPZ1	1	0.0453534	1	Undefined
DNAJC9	IER3	0.0385913	0.0453534	0.0782444	Heritability maintained
DNAJC9	RPL22L1	0.864565	0.0453534	0.928056	Undefined
DR1	ROCK1	1	0.0453534	1	Undefined
DR1	BRIX1	1	0.0453534	0.0418286	Gain in heritability
DR1	PYCR1	0.864565	0.0453534	1	Undefined
DR1	MT-CYB	0.0720681	0.0453534	0.691997	Undefined
DR1	BX890604.2	0.0385913	0.0453534	0.0418286	Heritability maintained
DYNC1H1	ALG13	0.501398	0.0453534	0.570476	Undefined
DYNC1H1	CHCHD3	1	0.0453534	0.0418286	Gain in heritability
DYNC1H1	PIM1	1	0.0453534	0.442055	Undefined
DYNC1H1	RPL22L1	0.864565	0.0453534	1	Undefined
DYNC1H1	RFWD3	1	0.0453534	0.816612	Undefined
E4F1	NLRP2	0.505954	0.0453534	0.561588	Undefined
E4F1	DDX3Y	0.207799	0.0453534	0.239906	Undefined
E4F1	ST13	1	0.0453534	1	Undefined
E4F1	POLI	1	0.0453534	1	Undefined
E4F1	SLC7A5	1	0.0453534	1	Undefined
E4F1	NR2F6	0.715833	0.0453534	0.444224	Undefined
E4F1	GATD1	0.678088	0.0453534	0.0418286	Undefined
EEF1A1	CAP1	0.715833	0.0453534	0.0418286	Undefined
EEF1A1	TCF7L2	0.979567	0.0453534	0.0418286	Gain in heritability
EEF1A1	SLC39A10	1	0.0453534	1	Undefined
EEF1A1	RPS4X	0.276928	0.0453534	0.169579	Undefined
EIF1	EIF5	1	0.0453534	1	Undefined
EIF1	FAM83D	0.678088	0.0453534	0.951856	Undefined
EIF1	NUDT1	1	0.0453534	0.540483	Undefined
EIF1	MT1G	0.0720681	0.0453534	0.71646	Undefined
EIF1	GRPEL2	0.715833	0.0453534	0.0418286	Undefined
EIF1	KRT8	1	0.0453534	1	Undefined
EIF1AD	KLHDC3	1	0.0453534	0.390925	Undefined
EIF1AD	CLIP1	1	0.0453534	0.79818	Undefined
EIF1AD	PTPN11	1	0.0453534	0.467325	Undefined
EIF1AD	MYADM	0.835041	0.0453534	0.0418286	Undefined
EIF1AX	NOP16	1	0.0453534	1	Undefined
EIF1AX	RAD50	1	0.0453534	0.765665	Undefined
EIF1AX	CRBN	1	0.0453534	0.0418286	Gain in heritability
EIF1AX	SEC24B	1	0.0453534	0.0418286	Gain in heritability
EIF1AX	TOM1L1	1	0.0453534	0.0418286	Gain in heritability
EIF1AX	LINC00665	1	0.0453534	1	Undefined
EIF2B1	TIMM13	0.941702	0.0453534	0.665891	Undefined
EIF2B1	TRMT2A	1	0.0453534	0.0418286	Gain in heritability
EIF2B1	KDELR1	1	0.0453534	0.951856	Undefined
EIF2B2	ZMIZ1	1	0.0453534	0.0418286	Gain in heritability
EIF2B2	SERPINB6	0.715833	0.0453534	0.847181	Undefined
EIF2B2	MT1G	0.0720681	0.0453534	0.530632	Undefined
EIF2B2	H3F3B	0.0385913	0.0453534	1	Loss in heritability
EIF2B2	GGH	0.0385913	0.0453534	0.860218	Undefined
EIF2B2	G3BP2	1	0.0453534	1	Undefined
EIF2B2	RPL11	1	0.0453534	1	Undefined
EIF2B2	OGT	1	0.0453534	0.909432	Undefined
EIF2B2	CALR	1	0.0453534	0.988012	Undefined
EIF2B2	VDAC1	1	0.0453534	1	Undefined
EIF3B	NDUFAB1	1	0.0453534	1	Undefined
EIF3B	NDUFB2	0.0385913	0.0453534	0.805042	Undefined
EIF3B	HSD17B7	1	0.0453534	1	Undefined
EIF3B	NUDT15	0.927574	0.0453534	0.856529	Undefined
EIF3B	RPL26	1	0.0453534	1	Undefined
EIF3B	POLR2H	0.999025	0.0453534	0.0418286	Gain in heritability
EIF3B	SCGB3A2	1	0.0453534	1	Undefined
EIF3B	NAP1L1	1	0.0860555	0.909432	Undefined
EIF3B	RPL37A	1	0.0860555	1	Undefined
EIF3B	MRPL42	1	0.0860555	0.0418286	Gain in heritability
EIF3B	HMGN2	0.583184	0.0453534	0.71646	Undefined
EIF3C	LAMTOR1	1	0.0453534	1	Undefined
EIF3C	PCSK9	0.0385913	0.0453534	0.0418286	Heritability maintained
EIF3C	TMEM126A	0.0385913	0.0453534	0.40885	Undefined
EIF3C	HMGN2	0.583184	0.0453534	0.0782444	Undefined
EIF3F	RPS25	0.899141	0.0453534	0.952714	Undefined
EIF3F	TRAP1	0.715833	0.0453534	0.945686	Undefined
EIF3F	ILF2	1	0.0453534	0.0418286	Gain in heritability
EIF3F	ARMT1	1	0.0453534	0.981615	Undefined
EIF3F	RPP30	1	0.0453534	0.691997	Undefined
EIF3F	RPS3	1	0.0453534	1	Undefined
EIF3F	SQSTM1	0.950185	0.0453534	1	Undefined
EIF3F	VCP	1	0.0453534	0.38469	Undefined
EIF3F	RPS9	1	0.0453534	1	Undefined
EIF3F	LITAF	0.0385913	0.0453534	0.258875	Undefined
EIF3F	HLA-B	0.0385913	0.0453534	0.414252	Undefined
EIF3F	TUG1	1	0.0453534	0.0418286	Gain in heritability
EIF3G	MGST1	0.989119	0.0453534	0.0418286	Gain in heritability
EIF3G	SLC25A1	0.276928	0.0453534	0.945686	Undefined
EIF3G	OLFML3	0.7472	0.0453534	0.883402	Undefined
EIF3G	SCLY	1	0.0453534	0.0418286	Gain in heritability
EIF3G	NASP	0.928775	0.0453534	0.694238	Undefined
EIF3G	AGTPBP1	1	0.0453534	1	Undefined
EIF3G	ITM2B	0.67533	0.0453534	1	Undefined
EIF3G	YME1L1	0.608524	0.0453534	0.0418286	Undefined
EIF3G	SLTM	1	0.0453534	1	Undefined
EIF3G	PMVK	0.731911	0.0453534	0.0418286	Undefined
EIF3G	PRKCI	1	0.0453534	0.960494	Undefined
EIF3G	TUBA1A	0.0385913	0.0453534	0.0418286	Heritability maintained
EIF3G	DDIT4	0.864565	0.0453534	1	Undefined
EIF3G	DUS1L	1	0.0453534	0.239747	Undefined
EIF3H	TBC1D1	1	0.0453534	1	Undefined
EIF3H	CHCHD2	0.0385913	0.0453534	0.0418286	Heritability maintained
EIF3H	MT1G	0.0720681	0.0453534	0.239747	Undefined
EIF3J	RPS4Y1	0.207799	0.0453534	0.0418286	Undefined
EIF3J	TUT4	1	0.0453534	1	Undefined
EIF3J	PLCB3	1	0.0453534	1	Undefined
EIF3J	POLR2L	1	0.0453534	1	Undefined
EIF3J	S100A10	0.768753	0.0453534	0.679676	Undefined
EIF3J	SNHG6	0.864117	0.0453534	0.504924	Undefined
EIF3J	CEP95	0.71081	0.0453534	0.0418286	Undefined
EIF3M	CHCHD2	0.0385913	0.0860555	0.0418286	Heritability maintained
EIF3M	SPCS2	1	0.0453534	0.74325	Undefined
EIF3M	DCUN1D5	1	0.0453534	1	Undefined
EIF3M	SH3BGRL3	0.157412	0.0453534	0.376673	Undefined
EIF3M	SNRNP200	1	0.0453534	0.695151	Undefined
EIF3M	DDAH1	1	0.0453534	0.945686	Undefined
EIF3M	SNHG17	0.0385913	0.0453534	0.0418286	Heritability maintained
EIF4A2	PAWR	0.0385913	0.0453534	0.0418286	Heritability maintained
EIF4A2	USP7	1	0.0453534	0.0418286	Gain in heritability
EIF4E	MAPK6	1	0.0453534	0.981615	Undefined
EIF4E	DHCR24	1	0.0453534	1	Undefined
EIF4E	CAPNS1	1	0.0453534	0.876358	Undefined
EIF4E	BST2	0.873952	0.0453534	0.768496	Undefined
EIF4E	SFRP2	0.678088	0.0453534	0.493874	Undefined
EIF4E	RPL36AL	1	0.0453534	0.481323	Undefined
EIF4E	GLB1L3	0.928775	0.0453534	0.0418286	Gain in heritability
EIF4E	HSP90B1	1	0.0453534	1	Undefined
EIF4E	DDIT4	0.864565	0.0453534	0.995309	Undefined
EIF4E	TRABD	1	0.0453534	0.665891	Undefined
EIF4E	LDOC1	0.0385913	0.0453534	0.0418286	Heritability maintained
EIF4E	MT-CO2	1	0.0453534	1	Undefined
EIF4EBP1	CHCHD2	0.0385913	0.0453534	0.0418286	Heritability maintained
EIF4EBP1	HNRNPLL	1	0.0453534	0.86981	Undefined
EIF4G1	NFE2L3	1	0.0453534	0.995309	Undefined
EIF4G1	ATG5	1	0.0453534	1	Undefined
EIF4G1	ITGAE	1	0.0453534	1	Undefined
EIF4G1	RPL24	1	0.0453534	1	Undefined
EIF4G1	PARK7	0.253938	0.0453534	0.0418286	Undefined
EIF4G1	VRTN	1	0.0453534	1	Undefined
EIF4G1	TMEM106C	1	0.0453534	0.0418286	Gain in heritability
EIF4G1	CALM2	0.446854	0.0860555	0.402613	Undefined
EIF4G1	SORBS2	0.829824	0.0453534	1	Undefined
EIF4G1	TSR2	1	0.0453534	0.495146	Undefined
EIF4G1	TRAPPC1	1	0.0453534	0.583254	Undefined
EIF4G1	H1FX	1	0.0453534	1	Undefined
EIF4G1	ARL16	0.0385913	0.0453534	0.0418286	Heritability maintained
EIF4G1	TMA7	1	0.0453534	1	Undefined
EIF4G2	NME4	0.864565	0.0453534	0.860218	Undefined
EIF4G2	CAV1	0.928775	0.0453534	0.570476	Undefined
EIF4G2	CHCHD2	0.0385913	0.0453534	0.0784376	Heritability maintained
EIF4G2	MT1G	0.0720681	0.0453534	0.691997	Undefined
EIF4G2	BICD2	0.864565	0.0453534	0.0418286	Undefined
EIF5	SNRPA	1	0.0453534	0.93344	Undefined
EIF5	VPS25	0.583184	0.0860555	0.0418286	Undefined
EIF5A	JARID2	1	0.0860555	1	Undefined
EIF5A	DDHD1	0.857977	0.0453534	0.0418286	Undefined
EIF5A	NCOR1	1	0.0453534	0.0418286	Gain in heritability
EIF5A	AMT	1	0.0453534	0.71646	Undefined
EIF5A	RPL30	1	0.0453534	1	Undefined
ELF2	TLCD3B	0.950185	0.0453534	0.860218	Undefined
ELF2	FOXJ3	0.729195	0.0453534	0.0418286	Undefined
ELOF1	CCND1	1	0.0453534	1	Undefined
ELOF1	MT1G	0.0720681	0.0453534	0.52828	Undefined
ELOF1	THY1	0.253938	0.0453534	0.715834	Undefined
ELOF1	SERPINB9	0.864565	0.0453534	1	Undefined
ELP3	G2E3	1	0.0860555	0.835802	Undefined
ELP3	ATP5F1B	1	0.0453534	1	Undefined
EME1	CHCHD2	0.0385913	0.0453534	0.0418286	Heritability maintained
EME1	MT-ND6	0.253938	0.0453534	0.841616	Undefined
EME1	MT-CYB	0.0720681	0.0453534	0.488902	Undefined
EME1	SELENOT	1	0.0453534	0.960494	Undefined
EP400	TBC1D23	1	0.0453534	0.958072	Undefined
EP400	SEPHS1	1	0.0453534	1	Undefined
EP400	SEL1L3	1	0.0453534	0.35832	Undefined
EP400	NFKBIA	1	0.0453534	0.0418286	Gain in heritability
EP400	CD81	1	0.0453534	0.0418286	Gain in heritability
EP400	ACOT13	1	0.0453534	0.883402	Undefined
EP400	SPP1	0.502684	0.0453534	0.0418286	Undefined
EP400	MT1G	0.0720681	0.0453534	0.346504	Undefined
EP400	BECN1	0.677179	0.0453534	0.632485	Undefined
EP400	H3F3B	0.0385913	0.0453534	1	Loss in heritability
EP400	NTS	0.0385913	0.0453534	0.0418286	Heritability maintained
EP400	VASH2	0.649496	0.0453534	0.216244	Undefined
EP400	PPIP5K2	0.649496	0.0453534	0.778419	Undefined
EP400	PPP2R5E	1	0.0453534	0.970124	Undefined
EP400	COMTD1	1	0.0453534	0.607004	Undefined
EP400	DHRS13	0.928775	0.0453534	0.0418286	Gain in heritability
EP400	PCSK9	0.0385913	0.0453534	0.0418286	Heritability maintained
EP400	NUDT9	1	0.0453534	0.257028	Undefined
EP400	MED14	0.800196	0.0453534	0.860218	Undefined
EP400	DHTKD1	1	0.0453534	1	Undefined
EXOSC2	CBX5	1	0.0453534	1	Undefined
EXOSC2	PCK2	0.836639	0.0453534	1	Undefined
EXOSC2	RARRES2	0.864117	0.0453534	0.952714	Undefined
EXOSC2	MT1G	0.0720681	0.0453534	0.52828	Undefined
EXOSC2	CCNH	0.85062	0.0453534	0.835802	Undefined
EXOSC2	UBAC2	1	0.0453534	0.940414	Undefined
EXOSC2	GOLM1	0.413207	0.0453534	0.977172	Undefined
EXOSC2	VASH2	0.649496	0.0453534	0.0418286	Undefined
EXOSC2	TRAPPC5	1	0.0453534	1	Undefined
EXOSC2	YBEY	0.0385913	0.0453534	0.0418286	Heritability maintained
EXOSC2	ZNF397	0.928775	0.0453534	0.337038	Undefined
EXOSC2	AC022140.1	0.0385913	0.0453534	0.0418286	Heritability maintained
EXOSC2	LINC00678	0.864565	0.0453534	1	Undefined
EXOSC3	GNAS	1	0.0453534	1	Undefined
EXOSC3	OLFM2	0.583184	0.0453534	0.876358	Undefined
EXOSC3	PIGL	0.786507	0.0453534	0.551574	Undefined
EXOSC3	IGFBP2	1	0.0453534	0.876358	Undefined
EXOSC3	KIF21A	0.349084	0.0453534	0.0418286	Undefined
EXOSC3	RBM26	1	0.0453534	0.216244	Undefined
EXOSC3	PAFAH1B2	0.836639	0.0453534	0.590535	Undefined
EXOSC3	TAF9	0.989119	0.0453534	0.604493	Undefined
EXOSC6	OFD1	0.386123	0.0453534	0.0418286	Undefined
EXOSC6	XBP1	1	0.0453534	1	Undefined
EXOSC6	USP11	0.619472	0.0453534	0.62565	Undefined
EXOSC6	CEBPZ	1	0.0453534	1	Undefined
EXOSC6	MTR	0.712214	0.0860555	0.557433	Undefined
EXOSC6	B4GALT4	0.0385913	0.0453534	1	Loss in heritability
EXOSC6	XRCC2	1	0.0453534	0.604493	Undefined
EXOSC6	AC104257.1	0.950185	0.0453534	0.167047	Undefined
EXOSC8	CD200	1	0.0453534	1	Undefined
EXOSC8	LACTB	0.0385913	0.0453534	0.0418286	Heritability maintained
EXOSC8	ETFB	0.468342	0.0453534	1	Undefined
EXOSC8	FBXO9	0.85062	0.0453534	0.945686	Undefined
EXOSC8	PTBP2	1	0.0453534	1	Undefined
EXOSC8	ZNF428	0.0385913	0.0453534	0.856529	Undefined
EXOSC8	MTA2	1	0.0453534	1	Undefined
EXOSC8	PCF11	1	0.0453534	0.111124	Undefined
EXOSC8	CCDC106	0.729195	0.0453534	0.0418286	Undefined
EXOSC8	PNMA1	1	0.0860555	0.864732	Undefined
EXOSC8	H1FX	1	0.0453534	1	Undefined
EXOSC8	LINC01405	0.623154	0.0860555	0.579029	Undefined
EXOSC8	POLR1D	1	0.0453534	1	Undefined
EXOSC8	RPL10A	1	0.0453534	1	Undefined
FA2H	NLRP2	0.505954	0.0453534	0.86981	Undefined
FA2H	CIRBP	1	0.0453534	0.738002	Undefined
FA2H	BCL2L13	0.836639	0.0453534	0.864732	Undefined
FA2H	MIB1	1	0.0453534	0.816612	Undefined
FA2H	CAV1	0.928775	0.0453534	0.726456	Undefined
FA2H	CHCHD2	0.0385913	0.0453534	0.0418286	Heritability maintained
FA2H	LMNB1	0.207799	0.0453534	0.45409	Undefined
FA2H	ATP5F1E	0.719329	0.0453534	0.945686	Undefined
FA2H	PYCR2	1	0.0453534	0.669962	Undefined
FA2H	AIG1	0.0385913	0.0453534	0.0418286	Heritability maintained
FA2H	FZD7	0.583184	0.0453534	1	Undefined
FA2H	TAGLN2	1	0.0453534	0.751591	Undefined
FA2H	NSG1	1	0.0453534	0.718714	Undefined
FA2H	POLR2A	1	0.0453534	0.988012	Undefined
FA2H	C9orf135	0.0385913	0.0453534	0.0418286	Heritability maintained
FA2H	TMSB4X	0.253938	0.0453534	0.0418286	Undefined
FA2H	TSPAN4	1	0.0453534	0.860218	Undefined
FA2H	MRPS6	0.0385913	0.0453534	0.0418286	Heritability maintained
FAM103A1	CHCHD2	0.0385913	0.0453534	0.0418286	Heritability maintained
FAM103A1	CDK5RAP3	1	0.0453534	0.951856	Undefined
FAM103A1	SFPQ	1	0.0453534	1	Undefined
FAM103A1	ATAD2B	1	0.0453534	0.527208	Undefined
FAM103A1	RPS4Y1	0.207799	0.0453534	0.448519	Undefined
FAM103A1	HSD17B7	1	0.0453534	1	Undefined
FAM103A1	BUB3	1	0.0453534	0.988012	Undefined
FAM103A1	SRP72	1	0.0860555	1	Undefined
FAM50A	PSMC4	1	0.0453534	1	Undefined
FAM50A	CS	1	0.0860555	0.679676	Undefined
FAU	NOP56	1	0.0453534	1	Undefined
FAU	FBRSL1	1	0.0453534	0.824975	Undefined
FAU	GNL3L	0.864565	0.0453534	0.111124	Undefined
FAU	TUBA1A	0.0385913	0.0453534	0.0418286	Heritability maintained
FAU	CD2AP	0.470141	0.0453534	0.0418286	Undefined
FBXO46	PNPLA4	0.253938	0.0453534	0.0418286	Undefined
FBXO46	NME4	0.864565	0.0453534	0.768496	Undefined
FBXO46	DKC1	1	0.0453534	0.0418286	Gain in heritability
FBXO46	SNAPC5	0.71758	0.0453534	0.0418286	Undefined
FBXO46	LIMK2	1	0.0453534	0.977172	Undefined
FBXO46	NRARP	1	0.0453534	1	Undefined
FDPS	POLQ	1	0.0453534	0.385831	Undefined
FDPS	MT1G	0.0720681	0.0453534	0.726456	Undefined
FDPS	ATP6V1E1	0.589919	0.0453534	0.860218	Undefined
FDPS	HSD17B7	1	0.0453534	0.770349	Undefined
FDPS	HSPBP1	1	0.0453534	0.0418286	Gain in heritability
FDPS	RAB5A	0.715833	0.0453534	0.561687	Undefined
FDPS	INCENP	0.731911	0.0453534	0.778419	Undefined
FOXP3	LINC01405	0.623154	0.0453534	0.487214	Undefined
FOXP3	MT1X	1	0.0453534	0.981615	Undefined
FOXP3	TCEA1	1	0.0453534	1	Undefined
FRS2	UBE3C	1	0.0453534	0.0418286	Gain in heritability
FRS2	ELOB	1	0.0453534	0.0418286	Gain in heritability
FRS2	LSM8	1	0.0453534	0.0418286	Gain in heritability
FRS2	NTS	0.0385913	0.0453534	0.0418286	Heritability maintained
FRS2	CAMKMT	0.979567	0.0453534	0.0418286	Gain in heritability
FRS2	METTL14	1	0.0453534	0.0418286	Gain in heritability
FRS2	RPL7A	0.928775	0.0453534	0.970124	Undefined
FRS2	ZIC3	0.0385913	0.0453534	0.0418286	Heritability maintained
FRS2	LEFTY1	1	0.0453534	0.988012	Undefined
FXN	VPS35L	0.770354	0.0453534	0.824975	Undefined
FXN	CHCHD2	0.0385913	0.0453534	0.0418286	Heritability maintained
FXN	KLF3	0.873952	0.0453534	0.751591	Undefined
FXN	IMPDH2	1	0.0453534	1	Undefined
GABPA	RAD51AP1	0.927574	0.0453534	0.714562	Undefined
GABPA	EIF4E2	0.836639	0.0453534	0.707816	Undefined
GABPA	SPATS2L	1	0.0453534	1	Undefined
GARS	ATP6V0B	1	0.0453534	0.167047	Undefined
GARS	PRRC1	1	0.0453534	0.514353	Undefined
GATA6	DBNDD1	0.71758	0.0453534	0.383494	Undefined
GATA6	PNKP	0.586969	0.0453534	0.0418286	Undefined
GATA6	CHCHD2	0.0385913	0.0453534	0.0418286	Heritability maintained
GATA6	DARS2	1	0.0453534	0.780471	Undefined
GATA6	NSG1	1	0.0453534	0.831542	Undefined
GCK	CHCHD2	0.0385913	0.0453534	0.0418286	Heritability maintained
GCK	MT1G	0.0720681	0.0453534	0.111124	Undefined
GCK	THOP1	0.950185	0.0453534	0.488127	Undefined
GCK	MT1X	1	0.0453534	0.995309	Undefined
GCK	PHACTR4	1	0.0453534	0.780471	Undefined
GCSH	VRTN	1	0.0861269	1	Undefined
GCSH	WRAP53	1	0.0453534	0.507034	Undefined
GCSH	TXNRD1	1	0.0453534	1	Undefined
GCSH	NDUFAF8	1	0.0453534	1	Undefined
GFER	TSPAN6	0.777427	0.0453534	0.637463	Undefined
GFER	RTF2	1	0.0453534	0.582106	Undefined
GFER	TBC1D1	1	0.0453534	0.981615	Undefined
GFER	FERMT1	0.928775	0.0453534	0.848129	Undefined
GFM1	LIAS	0.85062	0.0453534	0.988012	Undefined
GFM1	LRRN1	1	0.0453534	1	Undefined
GIGYF2	VRK1	1	0.0860555	0.68387	Undefined
GIGYF2	TP53I3	0.729195	0.0453534	0.579569	Undefined
GIGYF2	FBXO2	1	0.0453534	1	Undefined
GIGYF2	NONO	1	0.0453534	1	Undefined
GIGYF2	OTX2	1	0.0453534	0.824975	Undefined
GIGYF2	OLMALINC	0.928775	0.0453534	0.794115	Undefined
GLRX3	B9D1	0.632451	0.0453534	0.673975	Undefined
GLRX3	CDC42EP2	1	0.0453534	0.79818	Undefined
GLRX3	ATP1A1	1	0.0453534	0.571055	Undefined
GLRX3	AC104257.1	0.950185	0.0453534	0.0418286	Gain in heritability
GON4L	JUND	1	0.0453534	1	Undefined
GON4L	CSNK1E	1	0.0453534	0.860218	Undefined
GPX4	ATL2	1	0.0453534	0.579569	Undefined
GPX4	TEFM	0.899141	0.0453534	0.0418286	Undefined
GPX4	FAM210A	0.883959	0.0453534	0.0418286	Undefined
GPX4	TTC3	0.38074	0.0453534	0.659777	Undefined
GRB2	FIP1L1	1	0.0453534	0.466688	Undefined
GRB2	KRT8	1	0.0453534	1	Undefined
GRB2	LEPROT	1	0.0453534	0.0418286	Gain in heritability
GRB2	LINC01356	0.551692	0.0453534	0.370192	Undefined
GRB2	EPB41L4A-AS1	1	0.0453534	1	Undefined
GTF2H2	COL9A3	1	0.0453534	1	Undefined
GTF2H2	UPF3A	0.0385913	0.0453534	0.277223	Undefined
GTF2H2	PISD	0.0385913	0.0453534	0.0418286	Heritability maintained
GUK1	CHCHD2	0.0385913	0.0460299	0.477714	Undefined
GUK1	MRPL51	1	0.0453534	0.977172	Undefined
GUK1	TMCO3	1	0.0453534	0.193879	Undefined
GUK1	VEGFB	1	0.0453534	0.951856	Undefined
HARS2	CEBPZ	1	0.0453534	1	Undefined
HARS2	TMED4	1	0.0453534	0.554565	Undefined
HARS2	SCGB3A2	1	0.0453534	1	Undefined
HDAC3	RND3	1	0.0453534	0.679676	Undefined
HDAC3	SPP1	0.502684	0.0453534	0.940414	Undefined
HDAC3	ARPC1B	0.818572	0.0453534	0.883402	Undefined
HDAC3	NTMT1	1	0.0453534	1	Undefined
HDAC3	RRAGA	0.157412	0.0453534	0.0418286	Undefined
HDAC3	GYG1	1	0.0453534	0.559365	Undefined
HDAC3	IRX2	0.597144	0.0453534	0.958072	Undefined
HDAC3	MT1X	1	0.0453534	0.977172	Undefined
HIF1AN	TARBP2	1	0.0453534	0.557433	Undefined
HIF1AN	LINC01356	0.551692	0.0453534	0.601343	Undefined
HIF1AN	AC022140.1	0.0385913	0.0453534	0.0418286	Heritability maintained
HIF1AN	CD24	1	0.0453534	0.609686	Undefined
HMGCS1	ABLIM1	0.731911	0.0453534	0.0418286	Undefined
HMGCS1	SYNCRIP	1	0.0453534	0.490067	Undefined
HMGCS1	NKAPD1	1	0.0453534	0.216244	Undefined
HMGCS1	MT1X	1	0.0453534	1	Undefined
HNF1B	MIER1	0.899141	0.0453534	0.544916	Undefined
HNRNPA1	ATRX	1	0.0453534	1	Undefined
HNRNPA1	MAP1B	0.632451	0.0453534	0.691997	Undefined
HNRNPA1	CCDC59	1	0.0453534	0.715834	Undefined
HNRNPA1	LDHA	0.253938	0.0453534	0.216244	Undefined
HNRNPA1	HIKESHI	1	0.0453534	1	Undefined
HNRNPA1	FUBP1	0.501398	0.0453534	1	Undefined
HNRNPA1	VDAC2	1	0.0453534	1	Undefined
HNRNPC	RALA	1	0.0453534	0.841616	Undefined
HNRNPC	MRPS31	1	0.0453534	0.0418286	Gain in heritability
HNRNPC	GAR1	1	0.0453534	1	Undefined
HNRNPC	FBXW7	0.577191	0.0453534	0.0782444	Undefined
HNRNPC	MT1G	0.0720681	0.0453534	0.794115	Undefined
HNRNPC	PRDX5	1	0.0453534	0.835802	Undefined
HNRNPC	ZFHX2	1	0.0453534	1	Undefined
HNRNPC	DDX10	1	0.0453534	1	Undefined
HNRNPC	ZFPM1	1	0.0453534	0.0418286	Gain in heritability
HNRNPC	AC022140.1	0.0385913	0.0453534	0.0418286	Heritability maintained
HNRNPH1	CHCHD2	0.0385913	0.0453534	0.0418286	Heritability maintained
HNRNPH1	LAMTOR2	1	0.0453534	1	Undefined
HNRNPH1	ESCO1	1	0.0453534	1	Undefined
HNRNPH1	MZT2B	1	0.0453534	0.715834	Undefined
HNRNPH1	TTN	1	0.0453534	0.899292	Undefined
HNRNPK	RAB13	1	0.0453534	1	Undefined
HNRNPK	UBAP2L	1	0.0453534	0.816612	Undefined
HNRNPK	DYNC1H1	0.864565	0.0453534	1	Undefined
HNRNPK	MT-CO1	0.928775	0.0453534	1	Undefined
HNRNPK	SELENOM	1	0.0453534	1	Undefined
HNRNPM	GBA2	1	0.0453534	0.0418286	Gain in heritability
HNRNPM	SLC25A3	0.712214	0.0860555	0.0418286	Undefined
HNRNPM	SEH1L	1	0.0453534	0.0418286	Gain in heritability
HNRNPM	ASCC3	1	0.0453534	0.940414	Undefined
HNRNPM	UBIAD1	1	0.0453534	0.580643	Undefined
HNRNPM	ZSCAN10	1	0.0453534	0.0418286	Gain in heritability
HNRNPM	BRD4	1	0.0453534	0.899292	Undefined
HNRNPM	GJA1	1	0.0453534	0.970124	Undefined
HNRNPM	HNRNPH1	0.494901	0.0453534	0.592083	Undefined
HNRNPM	ZNF32	0.619472	0.0453534	0.642952	Undefined
HNRNPM	SNHG17	0.0385913	0.0453534	0.0418286	Heritability maintained
HNRNPU	RASGRP2	1	0.0453534	0.503913	Undefined
HNRNPU	CHCHD2	0.0385913	0.0453534	0.0418286	Heritability maintained
HNRNPU	ZNF644	1	0.0860555	1	Undefined
HNRNPU	RPS4Y1	0.207799	0.0453534	0.357293	Undefined
HNRNPU	NDUFA9	1	0.0453534	0.76269	Undefined
HNRNPU	DEF8	0.0385913	0.0453534	1	Loss in heritability
HNRNPU	ECI1	0.708269	0.0453534	0.478807	Undefined
HNRNPU	COX20	0.899141	0.0453534	0.0418286	Undefined
HNRNPU	ERVMER34-1	1	0.0453534	0.0418286	Gain in heritability
HPS5	CHCHD2	0.0385913	0.0453534	0.0418286	Heritability maintained
HPS5	WDR55	1	0.0453534	0.0787304	Gain in heritability
HPS5	APOC1	1	0.0453534	1	Undefined
HPS5	DIAPH1	1	0.0453534	0.370192	Undefined
HPS5	MFGE8	1	0.0453534	1	Undefined
HPS5	OSBPL10	0.0385913	0.0453534	0.111124	Undefined
HPS5	CHD7	0.678088	0.0453534	0.856529	Undefined
HSD17B12	CHCHD2	0.0385913	0.0453534	0.0418286	Heritability maintained
HSD17B12	DRAP1	1	0.0453534	0.687543	Undefined
HSPA8	RHBDD3	1	0.0453534	0.471805	Undefined
HSPA8	CHCHD2	0.0385913	0.0453534	0.216794	Undefined
HSPA8	NUP210	1	0.0453534	1	Undefined
HSPA8	BAG3	0.941702	0.0453534	0.0418286	Gain in heritability
HSPA8	AL135905.2	1	0.0453534	0.0418286	Gain in heritability
HTR1D	TMBIM6	1	0.0453534	1	Undefined
HTR1D	DCAF16	1	0.0453534	0.0418286	Gain in heritability
ING3	LRRFIP2	1	0.0453534	0.0418286	Gain in heritability
ING3	TRIM24	1	0.0453534	0.0418286	Gain in heritability
ING3	P4HA1	1	0.0453534	1	Undefined
ING3	MT1G	0.0720681	0.0453534	0.239747	Undefined
ING3	ATP5MC1	0.857977	0.0453534	0.794115	Undefined
ING3	FABP5	1	0.0453534	1	Undefined
ING3	RBPJ	1	0.0453534	0.951856	Undefined
ING3	S100A10	0.768753	0.0453534	0.952714	Undefined
ING3	ADH5	0.0385913	0.0453534	0.995309	Loss in heritability
ING3	EIF1AY	0.360357	0.0453534	0.0418286	Undefined
INO80C	LSM4	1	0.0453534	0.738002	Undefined
INO80C	RPS8	1	0.0453534	1	Undefined
INO80C	SIN3A	1	0.0453534	0.0782444	Gain in heritability
INS	GIGYF1	1	0.0453534	0.216244	Undefined
INTS1	EPB41L1	1	0.0453534	1	Undefined
INTS1	EIF2B4	0.777427	0.0453534	0.0418286	Undefined
INTS1	USP9X	0.85062	0.0453534	0.848129	Undefined
INTS1	SETD4	1	0.0453534	0.0418286	Gain in heritability
INTS10	EIF4B	1	0.0453534	1	Undefined
INTS10	PEBP1	1	0.0453534	0.945686	Undefined
INTS10	C12orf65	0.715833	0.0453534	0.788747	Undefined
INTS10	ATP5MPL	1	0.0453534	0.805042	Undefined
INTS10	SKA3	1	0.0453534	0.816612	Undefined
INTS10	RNF181	1	0.0453534	1	Undefined
INTS10	SRP72	1	0.0453534	1	Undefined
INTS10	EID2	0.928775	0.0453534	0.397165	Undefined
INTS10	HIGD1A	1	0.0453534	0.0418286	Gain in heritability
INTS10	SLC25A29	1	0.0453534	0.167047	Undefined
INTS11	PTPRS	1	0.0453534	1	Undefined
INTS11	CHCHD2	0.0385913	0.0860555	0.0418286	Heritability maintained
INTS11	ZSCAN18	1	0.0453534	1	Undefined
INTS12	PPCS	1	0.0861986	0.732765	Undefined
INTS12	SLC6A6	0.597836	0.0453534	0.543738	Undefined
INTS12	LITAF	0.0385913	0.0453534	0.0418286	Heritability maintained
INTS12	TDGF1	0.0385913	0.0453534	0.0418286	Heritability maintained
INTS5	TNFRSF1A	1	0.0453534	0.52828	Undefined
INTS5	TNPO1	1	0.0453534	0.0418286	Gain in heritability
INTS5	MYBL2	1	0.0453534	1	Undefined
INTS5	MCM3	1	0.0860555	0.768496	Undefined
INTS5	ACOT13	1	0.0453534	0.542211	Undefined
INTS5	FASTKD2	1	0.0453534	1	Undefined
INTS5	LRAT	0.864565	0.0453534	0.421718	Undefined
INTS5	STX16	0.85062	0.0453534	1	Undefined
INTS5	RPL35	1	0.0453534	1	Undefined
INTS5	MTCH1	1	0.0453534	0.977172	Undefined
INTS5	MMAB	0.873952	0.0453534	0.988012	Undefined
INTS5	CRABP2	1	0.0453534	1	Undefined
INTS5	ARMT1	1	0.0453534	1	Undefined
INTS5	ATP6V1C1	1	0.0453534	1	Undefined
INTS5	TTC9C	0.864565	0.0453534	0.0418286	Undefined
INTS5	STK17A	0.754193	0.0453534	0.714562	Undefined
INTS5	PGM2L1	0.0385913	0.0453534	0.0418286	Heritability maintained
INTS5	HIST1H2AC	0.927574	0.0453534	1	Undefined
INTS5	SPG7	1	0.0453534	0.86981	Undefined
INTS5	AC092490.1	0.468342	0.0453534	1	Undefined
INTS6	PXDN	1	0.0453534	0.111124	Undefined
INTS6	PRR13	0.928775	0.0453534	0.780471	Undefined
INTS6	PPP3R1	1	0.0453534	0.824975	Undefined
INTS8	THOC3	0.18358	0.0453534	0.0418286	Undefined
INTS8	NNAT	0.56807	0.0453534	0.535805	Undefined
INTS8	GPC4	1	0.0453534	0.970124	Undefined
INTS8	LAMTOR2	1	0.0453534	0.854447	Undefined
INTS8	ISCA1	0.835041	0.0453534	0.277223	Undefined
INTS8	MIEN1	1	0.0453534	0.86981	Undefined
INTS8	VASH2	0.649496	0.0453534	0.492862	Undefined
INTS8	ITPR1	0.0720681	0.0453534	0.0418286	Heritability maintained
INTS8	CUL4B	0.0385913	0.0453534	0.0418286	Heritability maintained
INTS8	EEF2	1	0.0453534	1	Undefined
INTS8	TK1	1	0.0453534	1	Undefined
INTS8	HLA-E	1	0.0453534	0.0418286	Gain in heritability
IPO7	NNAT	0.56807	0.0453534	0.673975	Undefined
IPO7	PLAA	1	0.0453534	0.0418286	Gain in heritability
IPO7	CWC15	0.941702	0.0453534	0.0418286	Gain in heritability
IPO7	TCEAL9	0.597816	0.0453534	0.960494	Undefined
IPO7	GLMP	0.581671	0.0453534	0.167047	Undefined
ISCU	RPS4Y1	0.207799	0.0453534	0.452996	Undefined
ISCU	NOCT	1	0.0453534	0.770349	Undefined
ISCU	WASF2	0.979567	0.0453534	1	Undefined
ISCU	CCDC28B	1	0.0453534	0.758722	Undefined
ITGAV	FAM136A	0.729195	0.0453534	0.257028	Undefined
ITGAV	PLD3	0.928775	0.0453534	0.783974	Undefined
ITGAV	CHCHD2	0.0385913	0.0453534	0.0418858	Heritability maintained
ITGAV	RSRC2	0.715833	0.0453534	0.0418286	Undefined
ITGAV	POLR1C	1	0.0453534	0.872883	Undefined
ITGB1BP1	RASAL2	0.592571	0.0453534	0.0418286	Undefined
ITGB1BP1	CNOT2	1	0.0453534	1	Undefined
ITGB1BP1	TUBB2A	1	0.0860555	1	Undefined
ITGB1BP1	ARPC1A	1	0.0453534	0.835802	Undefined
ITGB1BP1	NCBP2AS2	1	0.0453534	0.835802	Undefined
ITPR1	M6PR	1	0.0453534	0.0418286	Gain in heritability
ITPR1	MGME1	0.864565	0.0453534	0.0418286	Undefined
ITPR1	ARMCX1	0.928775	0.0453534	0.876358	Undefined
KCNA1	FBXW11	1	0.0453534	0.194572	Undefined
KCNA1	VPS33A	1	0.0453534	0.0418286	Gain in heritability
KCNJ11	VPS53	0.0385913	0.0453534	0.277223	Undefined
KIAA1143	DHX8	1	0.0453534	0.729078	Undefined
KIAA1143	UFC1	0.0385913	0.0453534	0.510507	Undefined
KIAA1143	SALL2	1	0.0453534	1	Undefined
KIAA1143	ATF5	1	0.0453534	1	Undefined
KIF5A	MT1G	0.0720681	0.0453534	0.380869	Undefined
KIF5A	IER3	0.0385913	0.0453534	0.0418286	Heritability maintained
LAGE3	ATP5IF1	0.836639	0.0453534	1	Undefined
LAGE3	MMAB	0.873952	0.0453534	0.0418286	Undefined
LAMTOR5	GSTP1	1	0.0453534	1	Undefined
LAMTOR5	PRIM2	1	0.0453534	0.768973	Undefined
LAMTOR5	MFHAS1	1	0.0453534	0.758722	Undefined
LAPTM4A	DHRS4	0.305037	0.0453534	0.0418286	Undefined
LAPTM4A	RNF181	1	0.0453534	0.740359	Undefined
LARS	KIZ	0.928775	0.0453534	0.995309	Undefined
LARS	CHCHD2	0.0385913	0.0453534	0.0418286	Heritability maintained
LARS	TICRR	1	0.0453534	1	Undefined
LARS	MFSD12	1	0.0453534	0.0418286	Gain in heritability
LENG8	NUP54	0.7472	0.0453534	0.0418286	Undefined
LENG8	FSTL1	1	0.0453534	0.945686	Undefined
LENG8	MT-ND1	1	0.0453534	0.995309	Undefined
LENG8	PRKCQ-AS1	0.0385913	0.0453534	0.0418286	Heritability maintained
LMNA	CYP51A1	1	0.0453534	1	Undefined
LMNA	NGDN	1	0.0453534	0.0418286	Gain in heritability
LMNA	ARL4C	0.446854	0.0453534	0.0418286	Undefined
LPCAT2	DDIT4	0.864565	0.0453534	1	Undefined
LRPPRC	HSPA9	0.928775	0.0453534	0.609686	Undefined
LRPPRC	HMGCR	1	0.0453534	1	Undefined
LRPPRC	FAM162A	0.682424	0.0453534	0.0418286	Undefined
LRPPRC	TST	1	0.0453534	0.51762	Undefined
LRPPRC	LDHA	0.253938	0.0453534	0.0418286	Undefined
LRPPRC	SORL1	0.729195	0.0453534	0.239747	Undefined
LRPPRC	SNRNP200	1	0.0453534	1	Undefined
LRPPRC	SCLT1	1	0.0453534	0.688999	Undefined
LRPPRC	SELENOW	0.0385913	0.0453534	0.0418286	Heritability maintained
LRPPRC	ZNF397	0.928775	0.0453534	0.58486	Undefined
LRPPRC	CCDC144NL-AS1	0.0385913	0.0453534	0.142474	Undefined
LSM10	GNPNAT1	0.715833	0.0453534	0.697347	Undefined
LSM10	TTC3	0.38074	0.0453534	0.691997	Undefined
LSM10	CDCA2	1	0.0453534	1	Undefined
LSM2	DLD	1	0.0453534	1	Undefined
LSM2	TTLL12	1	0.0453534	0.714562	Undefined
LSM2	TXN	0.927574	0.0453534	0.167047	Undefined
LSM5	METTL2A	1	0.0453534	0.44536	Undefined
LSM5	UBA1	0.873952	0.0453534	0.958072	Undefined
LSM5	MGAT1	1	0.0453534	0.0418286	Gain in heritability
LSM5	SON	1	0.0453534	1	Undefined
LSM5	EIF1AD	1	0.0453534	0.394152	Undefined
LSM5	CEBPZOS	0.864117	0.0453534	1	Undefined
LSM5	AC022140.1	0.0385913	0.0453534	0.883402	Undefined
LSM6	DNAJA3	1	0.0453534	1	Undefined
LSM6	NOP53	1	0.0453534	0.609686	Undefined
LSM6	WDR83OS	0.0385913	0.0453534	0.0418286	Heritability maintained
LSM6	H2AFV	1	0.0453534	1	Undefined
LSM6	RPL22	1	0.0453534	1	Undefined
LSM6	EXOSC9	1	0.0453534	0.68387	Undefined
LSM6	GOLGA4	1	0.0453534	0.86981	Undefined
LSM6	RAB31	0.883959	0.0453534	0.970124	Undefined
LSM6	MARCKSL1	0.327578	0.0453534	0.319342	Undefined
LSM6	GPAA1	0.555818	0.0453534	0.367566	Undefined
LSM6	TPM2	1	0.0453534	0.960494	Undefined
LSM6	QTRT1	0.864565	0.0453534	0.0418286	Undefined
LSS	NAMPT	0.928775	0.0453534	0.0418286	Gain in heritability
LSS	AKAP12	0.207799	0.0453534	0.0418286	Undefined
LSS	RPL11	1	0.0453534	0.988012	Undefined
LSS	ZYG11B	0.0385913	0.0453534	0.0418286	Heritability maintained
LUC7L3	NOP56	1	0.0453534	1	Undefined
LUC7L3	PTBP2	1	0.0453534	0.883402	Undefined
LUC7L3	METTL5	1	0.0453534	0.579569	Undefined
LUC7L3	PDE9A	1	0.0453534	0.970124	Undefined
LUC7L3	PITPNA	1	0.0453534	0.216244	Undefined
LUC7L3	RMDN1	0.928775	0.0453534	0.995309	Undefined
LUC7L3	MT-ND1	1	0.0453534	1	Undefined
LUC7L3	AC022140.1	0.0385913	0.0453534	0.0418286	Heritability maintained
LYRM2	PCYT1B	0.157412	0.0453534	0.342417	Undefined
LYRM2	CHCHD2	0.0385913	0.0453534	0.0418286	Heritability maintained
LYRM2	IFITM3	0.457028	0.0453534	0.561687	Undefined
LYRM2	JPX	0.0385913	0.0861986	0.570476	Undefined
MAD2L1BP	PDXDC1	1	0.0453534	0.239906	Undefined
MAD2L1BP	SEC22B	0.989119	0.0453534	0.0418286	Gain in heritability
MAD2L1BP	CD24	1	0.0453534	1	Undefined
MAX	GPATCH2L	1	0.0453534	0.788747	Undefined
MAX	NAT14	1	0.0453534	0.142474	Undefined
MAX	TIMM13	0.941702	0.0453534	0.691997	Undefined
MAX	EIF5	1	0.0453534	1	Undefined
MAX	PRPS2	0.864565	0.0453534	1	Undefined
MAX	NFAT5	0.566777	0.0453534	0.0418286	Undefined
MAX	NAA25	1	0.0453534	0.0418286	Gain in heritability
MAX	FAM126A	0.715833	0.0453534	0.627873	Undefined
MAX	CKS2	1	0.0453534	1	Undefined
MAX	ANP32B	1	0.0861269	1	Undefined
MAX	NDUFB10	1	0.0453534	1	Undefined
MAX	NCOR1	1	0.0453534	1	Undefined
MAX	NDUFB11	0.989119	0.0453534	0.738002	Undefined
MAX	HSD17B12	1	0.0453534	1	Undefined
MAX	UTP14A	0.864565	0.0453534	1	Undefined
MAX	PDLIM5	0.894621	0.0453534	0.0418286	Undefined
MAX	ADGRV1	0.754193	0.0453534	0.193889	Undefined
MAX	SERINC5	0.502684	0.0453534	0.995309	Undefined
MAX	RNF187	0.629968	0.0453534	0.0418286	Undefined
MAX	H1FX	1	0.0453534	1	Undefined
MAX	SNHG17	0.0385913	0.0453534	0.0418286	Heritability maintained
MAX	UCKL1	1	0.0453534	1	Undefined
MAX	C9orf135	0.0385913	0.0453534	0.0418286	Heritability maintained
MAX	NUDT3	0.754193	0.0453534	1	Undefined
MBD3	ELOF1	1	0.0453534	0.353107	Undefined
MBD3	NR6A1	1	0.0453534	1	Undefined
MBD3	DNAJB12	1	0.0453534	0.580643	Undefined
MBD3	MYSM1	0.330294	0.0453534	0.0418286	Undefined
MBD3	RPL22L1	0.864565	0.0453534	0.835802	Undefined
MBD3	ASMTL	0.0385913	0.0453534	0.0418286	Heritability maintained
MBD3	KRT19	1	0.0453534	0.460343	Undefined
MBD3	NDUFB1	1	0.0453534	1	Undefined
MBD3	MIAT	1	0.0453534	0.437038	Undefined
MCM3AP	SPDL1	1	0.0453534	0.856529	Undefined
MCM3AP	SRRT	1	0.0453534	1	Undefined
MCM3AP	ATP5F1D	0.0385913	0.0453534	0.0418858	Heritability maintained
MCM3AP	PIN4	0.583184	0.0453534	0.660812	Undefined
MCM3AP	SLC7A5	1	0.0453534	0.977172	Undefined
MCM3AP	HSPA9	0.928775	0.0453534	0.324104	Undefined
MCM3AP	SDC1	0.71081	0.0453534	0.0418286	Undefined
MCM3AP	USP15	1	0.0453534	0.977172	Undefined
MCM3AP	IER3	0.0385913	0.0453534	0.0418286	Heritability maintained
MCM3AP	AIG1	0.0385913	0.0453534	0.167047	Undefined
MCM3AP	PTS	0.836639	0.0453534	0.0418286	Undefined
MCM3AP	RRP1B	1	0.0453534	1	Undefined
MCM3AP	PCSK9	0.0385913	0.0453534	0.0418286	Heritability maintained
MCM3AP	POP7	1	0.0453534	1	Undefined
MCM3AP	MRPL57	1	0.0453534	0.71646	Undefined
MCM3AP	RMI2	0.967646	0.0453534	0.691997	Undefined
MCM3AP	ZNF664	0.0720681	0.0453534	0.93344	Loss in heritability
MCM3AP	H1FX	1	0.0453534	1	Undefined
MCM3AP	SOCS1	0.818572	0.0860555	0.142474	Undefined
MCM3AP	TRIM13	0.928775	0.0453534	0.375846	Undefined
MCM3AP	AL117378.1	0.864565	0.0453534	1	Undefined
MCM6	CHCHD2	0.0385913	0.0453534	0.0418286	Heritability maintained
MCM6	FCHO1	1	0.0453534	0.0418286	Gain in heritability
MCM6	GHITM	0.583184	0.0453534	0.317615	Undefined
MEAF6	JADE1	1	0.0453534	1	Undefined
MEAF6	CERS4	0.731911	0.0453534	0.0418286	Undefined
MEAF6	CHCHD2	0.0385913	0.0453534	0.041951	Heritability maintained
MEAF6	TFG	1	0.0453534	1	Undefined
MEAF6	CHD7	0.678088	0.0453534	0.447968	Undefined
MEAF6	COX5A	0.999025	0.0453534	0.86981	Undefined
MEAF6	PYCR1	0.864565	0.0453534	0.86981	Undefined
MED10	MTA3	0.928775	0.0453534	1	Undefined
MED10	UNG	1	0.0453534	0.0418286	Gain in heritability
MED10	EMC2	0.621825	0.0453534	0.0418286	Undefined
MED10	HMGCR	1	0.0453534	1	Undefined
MED10	TARS	1	0.0453534	1	Undefined
MED10	MT1G	0.0720681	0.0453534	0.559365	Undefined
MED10	GNL2	1	0.0453534	1	Undefined
MED10	ATP5MC2	0.800196	0.0453534	0.534536	Undefined
MED10	PPIG	0.329007	0.0860555	0.604493	Undefined
MED10	USO1	0.253938	0.0453534	0.62565	Undefined
MED10	GUK1	0.71081	0.0453534	0.711344	Undefined
MED10	SLC16A1	1	0.0453534	1	Undefined
MED10	SCGB3A2	1	0.0453534	1	Undefined
MED10	DDIT4	0.864565	0.0453534	0.970124	Undefined
MED10	PCSK9	0.0385913	0.0453534	0.0418286	Heritability maintained
MED10	PRNP	0.103429	0.0453534	0.0418286	Undefined
MED10	GNB2	1	0.0453534	1	Undefined
MED10	MYADM	0.835041	0.0453534	0.0418286	Undefined
MED10	PRKRA	1	0.0453534	0.0418286	Gain in heritability
MED10	SOCS1	0.818572	0.0453534	1	Undefined
MED10	PRKCQ-AS1	0.0385913	0.0453534	0.0418286	Heritability maintained
MED10	TDGF1	0.0385913	0.0453534	0.0418286	Heritability maintained
MED10	CCNQ	0.928775	0.0453534	1	Undefined
MED17	ZNF207	1	0.0453534	0.970124	Undefined
MED17	NLRP2	0.505954	0.0453534	0.544916	Undefined
MED17	NMRK2	1	0.0453534	1	Undefined
MED17	FTL	1	0.0453534	1	Undefined
MED17	DNMT3B	1	0.0453534	1	Undefined
MED17	MYL12A	1	0.0453534	0.783974	Undefined
MED17	NUTF2	1	0.0453534	1	Undefined
MED17	MRPL51	1	0.0453534	1	Undefined
MED17	VASH2	0.649496	0.0453534	1	Undefined
MED17	PPP1R9A	1	0.0453534	0.0418286	Gain in heritability
MED17	PPIC	0.0385913	0.0453534	0.0418286	Heritability maintained
MED17	PCSK9	0.0385913	0.0453534	0.0418286	Heritability maintained
MED17	PYM1	0.0720681	0.0453534	0.0418286	Heritability maintained
MED17	AC011447.3	1	0.0453534	1	Undefined
MED18	HAGH	0.649496	0.0453534	0.0418286	Undefined
MED18	DELE1	0.597144	0.0453534	0.386625	Undefined
MED18	CHCHD2	0.0385913	0.0453534	0.0418286	Heritability maintained
MED18	PODXL	0.941702	0.0860555	1	Undefined
MED18	ATP6V0D1	1	0.0453534	0.0418286	Gain in heritability
MED18	PTMA	1	0.0453534	0.909432	Undefined
MED18	CALM1	0.743983	0.0453534	0.0418286	Undefined
MED18	LINC01356	0.551692	0.0453534	0.587345	Undefined
MED27	JADE1	1	0.0453534	1	Undefined
MED27	EIF3J	1	0.0453534	1	Undefined
MED27	PHC1	0.414018	0.0453534	0.740359	Undefined
MED27	ANP32B	1	0.0453534	1	Undefined
MED27	KIAA0319L	0.913165	0.0453534	0.0418286	Gain in heritability
MED27	PCSK9	0.0385913	0.0453534	0.0418286	Heritability maintained
MED27	FOS	0.382899	0.0453534	0.835802	Undefined
MED27	CTBP2	1	0.0453534	0.82096	Undefined
MED27	LINC01356	0.551692	0.0453534	0.619163	Undefined
MED27	L1TD1	1	0.0453534	1	Undefined
MED27	APELA	0.979567	0.0453534	1	Undefined
MED27	ESRG	0.560137	0.0453534	0.768973	Undefined
MED28	PDCD7	1	0.0453534	0.86981	Undefined
MED28	SELENOS	1	0.0453534	0.977172	Undefined
MED28	RTKN2	1	0.0453534	0.465757	Undefined
MED4	ATF5	1	0.0453534	1	Undefined
MED7	PKM	0.623154	0.0453534	1	Undefined
MED7	NMU	1	0.0453534	0.960494	Undefined
MED7	RNF141	1	0.0453534	0.0418286	Gain in heritability
MED7	PKIB	0.658737	0.0453534	0.645858	Undefined
MED7	PLAA	1	0.0456745	0.0418286	Gain in heritability
MED7	TUBB2B	1	0.0453534	1	Undefined
MED7	USO1	0.253938	0.0453534	0.0418286	Undefined
MED7	CARHSP1	1	0.0453534	1	Undefined
MED7	PCSK9	0.0385913	0.0453534	0.0418286	Heritability maintained
MED7	FGFBP3	1	0.0453534	1	Undefined
MED7	DDX39B	1	0.0453534	0.746914	Undefined
MED7	LINC01356	0.551692	0.0453534	0.627873	Undefined
MED7	ETV5	1	0.0453534	1	Undefined
MED7	AC092490.1	0.468342	0.0453534	0.960494	Undefined
MED8	ADGRL1	1	0.0453534	0.876358	Undefined
MED8	DUSP12	1	0.0453534	0.0418286	Gain in heritability
MED8	SCARB2	0.979567	0.0453534	0.718714	Undefined
MED8	COMMD10	1	0.0453534	0.729078	Undefined
MED8	SERPINB9	0.864565	0.0453534	1	Undefined
MED8	NPM1	0.729195	0.0453534	0.778419	Undefined
MED9	LASP1	1	0.0453534	0.951856	Undefined
MED9	ELAVL1	1	0.0453534	0.0418286	Gain in heritability
MED9	PXDN	1	0.0453534	0.385934	Undefined
MED9	VASH2	0.649496	0.0453534	1	Undefined
MED9	PRDX3	0.967646	0.0453534	0.592083	Undefined
MED9	NDUFB8	1	0.0453534	0.872883	Undefined
MED9	RBPJ	1	0.0453534	1	Undefined
MED9	PCSK9	0.0385913	0.0453534	0.0418286	Heritability maintained
MED9	MYO6	1	0.0453534	1	Undefined
METTL26	RAB5C	1	0.0453534	0.367566	Undefined
METTL26	LINC01356	0.551692	0.0453534	0.697594	Undefined
METTL3	PPIE	0.836639	0.0453534	0.714562	Undefined
METTL3	PANX1	1	0.0453534	1	Undefined
METTL3	SSB	0.495194	0.0453534	0.62565	Undefined
MFSD8	CHCHD2	0.0385913	0.0453534	0.0418286	Heritability maintained
MFSD8	PARP1	1	0.0453534	1	Undefined
MMADHC	CD81	1	0.0453534	0.0418286	Gain in heritability
MMADHC	CASP3	0.0385913	0.0453534	1	Loss in heritability
MMADHC	LINC01356	0.551692	0.0453534	0.691997	Undefined
MMADHC	OST4	1	0.0453534	1	Undefined
MMADHC	AC022140.1	0.0385913	0.0453534	0.988012	Loss in heritability
MMADHC	ESRG	0.560137	0.0453534	0.676717	Undefined
MMS19	XIAP	0.42751	0.0453534	0.0418286	Undefined
MMS19	CAV1	0.928775	0.0453534	0.488127	Undefined
MMS19	SCAF11	1	0.0453534	1	Undefined
MMS19	GFOD2	1	0.0453534	0.0418286	Gain in heritability
MMS19	DYRK1A	1	0.0453534	0.0418286	Gain in heritability
MMS19	NOC2L	1	0.0453534	0.574855	Undefined
MRPL10	ZFP36L1	1	0.0860555	1	Undefined
MRPL10	TCAF1	1	0.0453534	0.167047	Undefined
MRPL16	C17orf58	1	0.0453534	0.952714	Undefined
MRPL16	MT-CYB	0.0720681	0.0453534	0.695151	Undefined
MRPL18	EED	0.864565	0.0453534	0.0418286	Undefined
MRPL18	COA7	1	0.0453534	0.642952	Undefined
MRPL18	MT-CYB	0.0720681	0.0453534	0.3817	Undefined
MRPL21	ITPR2	1	0.0453534	1	Undefined
MRPL21	ZFYVE9	0.715833	0.0453534	0.0418286	Undefined
MRPL21	CUL5	1	0.0453534	1	Undefined
MRPL21	MARCH5	1	0.0453534	1	Undefined
MRPL21	MT-CYB	0.0720681	0.0453534	0.691997	Undefined
MRPL21	NOL7	1	0.0453534	0.142474	Undefined
MRPL22	SH3D19	1	0.0453534	0.0418286	Gain in heritability
MRPL22	ZNF626	0.883959	0.0453534	0.216274	Undefined
MRPL22	FAM216A	1	0.0453534	0.111124	Undefined
MRPL24	ADD1	1	0.0453534	0.669962	Undefined
MRPL24	SENP3	0.794101	0.0453534	0.216306	Undefined
MRPL24	MT-CYB	0.0720681	0.0453534	0.695151	Undefined
MRPL24	AC104257.1	0.950185	0.0453534	1	Undefined
MRPL27	MT1G	0.0720681	0.0453534	0.612034	Undefined
MRPL27	MT-CYB	0.0720681	0.0453534	0.0418286	Heritability maintained
MRPL30	MTA3	0.928775	0.0453534	1	Undefined
MRPL30	SYT1	1	0.0453534	0.981615	Undefined
MRPL30	HDHD5	1	0.0453534	0.76269	Undefined
MRPL30	JADE1	1	0.0453534	1	Undefined
MRPL30	TNRC6A	0.683829	0.0453534	0.687543	Undefined
MRPL30	RARRES2	0.864117	0.0453534	1	Undefined
MRPL30	C1QBP	1	0.0453534	1	Undefined
MRPL30	SRF	1	0.0453534	1	Undefined
MRPL30	SPP1	0.502684	0.0453534	0.746914	Undefined
MRPL30	MT1G	0.0720681	0.0453534	0.988012	Loss in heritability
MRPL30	SPART	1	0.0453534	1	Undefined
MRPL30	TMX1	1	0.0453534	1	Undefined
MRPL30	COL6A1	1	0.0453534	1	Undefined
MRPL30	VASH2	0.649496	0.0453534	1	Undefined
MRPL30	GOLGA4	1	0.0453534	1	Undefined
MRPL30	NLGN4Y	0.253938	0.0453534	0.0418286	Undefined
MRPL30	ATP5PD	1	0.0453534	1	Undefined
MRPL30	PCSK9	0.0385913	0.0453534	0.729078	Undefined
MRPL30	RFNG	1	0.0453534	0.86981	Undefined
MRPL30	EXOSC1	1	0.0453534	0.0418286	Gain in heritability
MRPL30	ZFP82	0.928775	0.0860555	1	Undefined
MRPL30	TEAD1	1	0.0453534	1	Undefined
MRPL30	LINC01356	0.551692	0.0453534	0.691997	Undefined
MRPL30	AL117378.1	0.864565	0.0453534	1	Undefined
MRPL30	PRKCQ-AS1	0.0385913	0.0453534	0.854447	Undefined
MRPL30	AC022140.1	0.0385913	0.0453534	0.583254	Undefined
MRPL32	CHCHD2	0.0385913	0.0453534	0.0418286	Heritability maintained
MRPL32	SLC16A2	1	0.0453534	1	Undefined
MRPL32	MT-CYB	0.0720681	0.0453534	0.697594	Undefined
MRPL34	RPS4Y1	0.207799	0.0453534	0.0418286	Undefined
MRPL34	MT-CYB	0.0720681	0.0453534	0.0418286	Heritability maintained
MRPL34	NOL12	1	0.0453534	0.0418286	Gain in heritability
MRPL36	MT-ATP6	1	0.0453534	1	Undefined
MRPL38	AP5M1	0.999025	0.0453534	0.768496	Undefined
MRPL38	USP37	0.715833	0.0453534	0.958072	Undefined
MRPL38	MT-CO2	1	0.0453534	1	Undefined
MRPL38	MT-CYB	0.0720681	0.0453534	0.93344	Loss in heritability
MRPL38	MT-ND1	1	0.0453534	0.86981	Undefined
MRPL39	TCF20	1	0.0453534	1	Undefined
MRPL39	CHCHD2	0.0385913	0.0860555	0.0418286	Heritability maintained
MRPL39	SCNN1A	1	0.0453534	0.630632	Undefined
MRPL39	MT1G	0.0720681	0.0453534	0.571055	Undefined
MRPL39	LMTK2	1	0.0453534	0.0418286	Gain in heritability
MRPL39	PCCA	0.0385913	0.0453534	0.0418286	Heritability maintained
MRPL39	MT-CYB	0.0720681	0.0453534	0.167047	Undefined
MRPL41	BOD1	1	0.0453534	0.738002	Undefined
MRPL41	TRAPPC10	1	0.0453534	0.529372	Undefined
MRPL41	MT-CO2	1	0.0453534	1	Undefined
MRPL41	MT-ND4	1	0.0453534	1	Undefined
MRPL41	MT-ND4L	1	0.0453534	0.977172	Undefined
MRPL42	COIL	0.418144	0.0453534	0.573603	Undefined
MRPL42	METTL2B	0.40325	0.0453534	0.0418286	Undefined
MRPL42	MT-CYB	0.0720681	0.0454646	0.960494	Loss in heritability
MRPL42	MT-CO1	0.928775	0.0453534	1	Undefined
MRPL42	MT-ND4L	1	0.0454112	1	Undefined
MRPL48	PKN2	1	0.0453534	0.876358	Undefined
MRPL48	DMAC2	1	0.0861986	0.0418286	Gain in heritability
MRPL48	ZNF318	0.979567	0.0453534	0.0418286	Gain in heritability
MRPL48	UTF1	1	0.0453534	1	Undefined
MRPL55	ZNF208	1	0.0456204	1	Undefined
MRPL55	MT-CO2	1	0.0453534	1	Undefined
MRPL55	MT-CYB	0.0720681	0.0453534	0.981615	Loss in heritability
MRPS11	GBA2	1	0.0453534	0.0418286	Gain in heritability
MRPS11	CHCHD2	0.0385913	0.0453534	0.0782444	Heritability maintained
MRPS11	SURF6	1	0.0453534	0.240123	Undefined
MRPS11	UCKL1	1	0.0453534	1	Undefined
MRPS12	PDCL3	1	0.0453534	0.609524	Undefined
MRPS12	KIF1A	1	0.0453534	1	Undefined
MRPS12	MRPL57	1	0.0453534	0.883402	Undefined
MRPS12	MT-CO1	0.928775	0.0453534	1	Undefined
MRPS27	CHCHD2	0.0385913	0.0453534	0.0418286	Heritability maintained
MRPS33	BCL7C	0.514196	0.0453534	0.399863	Undefined
MRPS33	ZNF208	1	0.0453534	1	Undefined
MRPS33	ARIH1	0.85062	0.0453534	0.0418286	Undefined
MRPS33	RAMAC	0.457028	0.0453534	0.0418286	Undefined
MRPS33	CHD7	0.678088	0.0453534	0.86981	Undefined
MRPS33	MT-CYB	0.0720681	0.0453534	0.573603	Undefined
MRPS35	SH3BP4	1	0.0453534	0.460355	Undefined
MRPS35	TUBGCP2	1	0.0453534	0.471116	Undefined
MRPS35	PARP1	1	0.0453534	1	Undefined
MRPS35	EIF3F	1	0.0453534	0.430756	Undefined
MRPS9	GAL	0.800196	0.0453534	0.872883	Undefined
MRPS9	MRPL22	1	0.0453534	0.0418286	Gain in heritability
MRPS9	ARF1	1	0.0453534	0.86981	Undefined
MRPS9	TRMT10C	1	0.0453534	0.40885	Undefined
MTERF3	MT-CO2	1	0.0453534	1	Undefined
MTERF3	SNHG14	1	0.0453534	1	Undefined
MTERF3	AC104257.1	0.950185	0.0453534	0.960494	Undefined
MVK	ACLY	1	0.0453534	1	Undefined
NCAPG	AAGAB	1	0.0453534	0.506229	Undefined
NCAPG	MFSD10	0.0385913	0.0453534	0.0418286	Heritability maintained
NCAPG	LYPLA1	1	0.0456745	0.847181	Undefined
NCBP1	MCM2	1	0.0453534	1	Undefined
NCBP1	USP9Y	0.350795	0.0453534	0.0418286	Undefined
NCBP1	EIF4A2	0.928775	0.0453534	1	Undefined
NCBP1	CCDC28B	1	0.0453534	0.0418286	Gain in heritability
NCBP1	RCHY1	0.928775	0.0453534	0.0418286	Gain in heritability
NCBP1	SIVA1	1	0.0453534	1	Undefined
NCBP2	SLC2A3	1	0.0453534	0.76269	Undefined
NCBP2	CLCN3	1	0.0453534	1	Undefined
NCBP2	HSPA8	1	0.0453534	1	Undefined
NCBP2	RPS12	1	0.0453534	1	Undefined
NCBP2	TUBA1B	0.691384	0.0453534	0.951856	Undefined
NCBP2	MRPL34	0.928775	0.0453534	0.872883	Undefined
NCBP2	UQCC2	0.0385913	0.0453534	0.68387	Undefined
NCBP2	RPL13A	1	0.0860555	1	Undefined
NCBP2	TMEM47	0.0385913	0.0453534	0.167047	Undefined
NCBP2	PIP4P2	1	0.0453534	1	Undefined
NCBP2	MTHFD2L	1	0.0453534	0.697347	Undefined
NCBP2	AIMP1	0.864565	0.0453534	0.0418286	Undefined
NCBP2	CCT2	0.756764	0.0453534	1	Undefined
NCBP2	ANAPC16	0.715833	0.0453534	1	Undefined
NCBP2	CTNNBIP1	1	0.0453534	0.960494	Undefined
NCBP2	PPP1CC	0.7472	0.0453534	0.715834	Undefined
NCBP2	RPL12	0.927574	0.0453534	0.872883	Undefined
NCBP2	AC022140.1	0.0385913	0.0453534	0.111124	Undefined
NCBP2	AC011447.3	1	0.0453534	1	Undefined
NCBP2	TAF9	0.989119	0.0453534	0.0418286	Gain in heritability
NCBP2	PSMB3	0.649496	0.0453534	0.216244	Undefined
NDUFB1	HSPE1	0.864565	0.0453534	0.715834	Undefined
NDUFB1	SLC25A46	0.379583	0.0453534	0.0418286	Undefined
NDUFB1	CNBP	0.928775	0.0453534	0.746914	Undefined
NDUFB6	PKIB	0.658737	0.0453534	1	Undefined
NDUFB6	ACTR1A	1	0.0453534	0.958072	Undefined
NDUFB6	BEX3	1	0.0453534	1	Undefined
NEDD8	NUBP2	1	0.0453534	0.377662	Undefined
NEDD8	CHCHD2	0.0385913	0.0453534	0.0418286	Heritability maintained
NEDD8	ELP5	0.0385913	0.0453534	0.0418286	Heritability maintained
NEDD8	EPHB4	1	0.0453534	1	Undefined
NEFL	ACTB	1	0.0453534	0.788747	Undefined
NEFL	GLA	0.0385913	0.0453534	0.732765	Undefined
NEFL	YJU2	1	0.0453534	0.167047	Undefined
NEFL	SRM	1	0.0453534	1	Undefined
NEFL	ETNK1	1	0.0453534	1	Undefined
NEFL	PPRC1	1	0.0453534	1	Undefined
NEFL	NDUFAF6	0.597816	0.0453534	0.111124	Undefined
NEFL	MFSD14A	1	0.0453534	0.502952	Undefined
NEFL	VCP	1	0.0453534	1	Undefined
NEFL	COX8A	0.0385913	0.0453534	0.193879	Undefined
NEFL	TUBB4B	1	0.0453534	1	Undefined
NEFL	MLLT11	0.0385913	0.0453534	0.0418286	Heritability maintained
NELFCD	XIAP	0.42751	0.0453534	0.0418286	Undefined
NELFCD	MYCN	1	0.0453534	1	Undefined
NELFCD	SHQ1	1	0.0453534	0.0418286	Gain in heritability
NELFCD	ING1	1	0.0453534	0.711344	Undefined
NELFCD	NDUFA6	0.584325	0.0453534	0.639834	Undefined
NFRKB	NDUFAB1	1	0.0860555	1	Undefined
NFRKB	HADHA	1	0.0453534	1	Undefined
NFRKB	ACOT8	1	0.0860555	0.634739	Undefined
NFRKB	ALG13	0.501398	0.0453534	0.0418643	Undefined
NFRKB	NOP53	1	0.0453534	0.715834	Undefined
NFRKB	RND2	1	0.0860555	1	Undefined
NFRKB	FHL2	1	0.0453534	1	Undefined
NFRKB	TXNDC17	1	0.0861269	1	Undefined
NFRKB	APOE	1	0.0453534	0.988012	Undefined
NFRKB	SRSF1	1	0.0453534	1	Undefined
NFRKB	ZCRB1	0.754193	0.0453534	1	Undefined
NFRKB	OCIAD2	1	0.0453534	1	Undefined
NFRKB	ATP6V1B2	0.770354	0.0453534	0.977172	Undefined
NFRKB	MTDH	1	0.0453534	0.74325	Undefined
NFRKB	MTMR12	0.979567	0.0453534	0.847181	Undefined
NFRKB	SSR2	0.715833	0.0453534	0.498818	Undefined
NFRKB	ZNF148	1	0.0453534	0.111124	Undefined
NFRKB	PGM2L1	0.0385913	0.0453534	0.0418286	Heritability maintained
NFRKB	BEX3	1	0.0453534	1	Undefined
NFRKB	NDUFA12	0.71081	0.0453534	0.995309	Undefined
NFRKB	NDUFA6	0.584325	0.0453534	0.347208	Undefined
NFRKB	SNHG5	0.0385913	0.0453534	0.0418286	Heritability maintained
NFRKB	HLA-B	0.0385913	0.0453534	0.0418286	Heritability maintained
NFRKB	AC022140.1	0.0385913	0.0453534	0.0418286	Heritability maintained
NOLC1	IFT52	0.505954	0.0453534	0.0418286	Undefined
NOLC1	CCND1	1	0.0453534	1	Undefined
NOLC1	SLC16A10	1	0.0453534	0.0418286	Gain in heritability
NOLC1	CYP2S1	1	0.0453534	1	Undefined
NOLC1	NOL8	1	0.0453534	1	Undefined
NOLC1	NEAT1	1	0.0453534	1	Undefined
NQO2	RPA3	1	0.0453534	0.0418286	Gain in heritability
NQO2	TP53I3	0.729195	0.0453534	1	Undefined
NRDE2	LMAN1	0.103429	0.0453534	0.71646	Undefined
NRDE2	NUDC	1	0.0453534	0.960494	Undefined
NRDE2	ATP5F1D	0.0385913	0.0453534	0.0418286	Heritability maintained
NRDE2	ATP13A1	0.928775	0.0453534	1	Undefined
NRDE2	OLFML3	0.7472	0.0453534	0.715834	Undefined
NRDE2	ACOT9	0.0385913	0.0453534	0.0418286	Heritability maintained
NRDE2	WARS	1	0.0453534	0.0418286	Gain in heritability
NRDE2	APELA	0.979567	0.0453534	0.82096	Undefined
NSL1	ARL1	1	0.0453534	0.0418286	Gain in heritability
NSL1	DDB2	1	0.0453534	1	Undefined
NSL1	TXNL4A	1	0.0453534	0.940414	Undefined
NSL1	MRPL49	0.928775	0.0453534	0.977172	Undefined
NSL1	FDXR	1	0.0453534	0.940414	Undefined
NSMCE4A	RNF40	1	0.0453534	1	Undefined
NSMCE4A	DYNC2H1	0.583184	0.0453534	0.0418286	Undefined
NSMCE4A	DPP3	0.514196	0.0454112	0.0418286	Undefined
NT5DC1	DAAM1	1	0.0453534	0.960494	Undefined
NUDCD3	DDX1	1	0.0453534	1	Undefined
NUDCD3	CHERP	1	0.0453534	1	Undefined
NUDCD3	CEBPZ	1	0.0453534	0.86981	Undefined
NUDCD3	PYURF	1	0.0453534	0.277223	Undefined
NUDCD3	FASTK	1	0.0453534	0.810566	Undefined
NUDCD3	IRX2	0.597144	0.0453534	0.876358	Undefined
NUDCD3	ASXL1	0.836639	0.0453534	0.0418286	Undefined
NUDT21	REX1BD	1	0.0453534	0.437038	Undefined
NUDT21	PDHX	0.864565	0.0453534	0.988012	Undefined
NUDT21	FAM199X	0.475644	0.0453534	0.0418286	Undefined
NUDT21	TIMM8A	1	0.0453534	0.0418286	Gain in heritability
NUDT21	SRD5A3	0.0385913	0.0453534	0.0418286	Heritability maintained
NUDT21	ING5	1	0.0453534	0.604493	Undefined
NUDT21	GET4	1	0.0453534	1	Undefined
NUDT21	AC009446.1	0.103429	0.0453534	0.369144	Undefined
NUP153	DNMT3B	1	0.0453534	1	Undefined
NUP153	RPL34	1	0.0453534	1	Undefined
NUP153	MRPL3	1	0.0453534	1	Undefined
NUP153	PRRC2C	1	0.0860555	0.0418286	Gain in heritability
NUP153	PALLD	1	0.0453534	0.0418286	Gain in heritability
NUP153	SEC14L1	1	0.0453534	1	Undefined
NUP153	JUND	1	0.0453534	1	Undefined
NUP153	ITM2B	0.67533	0.0453534	1	Undefined
NUP153	EDNRB	0.610321	0.0453534	0.93344	Undefined
NUP153	NARF	1	0.0453534	0.467325	Undefined
NUP153	PYURF	1	0.0453534	0.0418286	Gain in heritability
NUP153	PNRC1	0.823743	0.0453534	1	Undefined
NUP153	TMEM181	0.967646	0.0453534	0.715834	Undefined
NUP153	RPL9	1	0.0453534	1	Undefined
NUP153	TKT	1	0.0453534	1	Undefined
NUP153	CRABP1	0.632451	0.0453534	0.876358	Undefined
NUP153	TMEM126A	0.0385913	0.0453534	0.0418286	Heritability maintained
NUP153	PSMD1	1	0.0453534	0.899292	Undefined
NUP153	CTBP2	1	0.0453534	0.0418286	Gain in heritability
NUP153	IFITM1	1	0.0453534	1	Undefined
NUP153	LINC01356	0.551692	0.0453534	0.691997	Undefined
NXT1	CA14	1	0.0453534	0.715834	Undefined
NXT1	PCBP1	1	0.0453534	0.623	Undefined
NXT1	MARCKSL1	0.327578	0.0453534	0.0418286	Undefined
NXT1	MAGEF1	0.927574	0.0453534	0.695151	Undefined
NXT1	TAF7	0.777427	0.0453534	0.583254	Undefined
NXT1	UQCR10	1	0.0453534	1	Undefined
NXT1	KNTC1	1	0.0453534	1	Undefined
NXT1	MT-CYB	0.0720681	0.0453534	0.824975	Undefined
NXT1	MIR302CHG	1	0.0453534	0.909432	Undefined
OGFOD1	SEPHS1	1	0.0453534	1	Undefined
OGFOD1	FAM83D	0.678088	0.0453534	0.876358	Undefined
ORC6	CHCHD2	0.0385913	0.0453534	0.0418286	Heritability maintained
ORC6	ZBTB24	1	0.0453534	0.51762	Undefined
PAF1	VIM	0.857977	0.0453534	0.3817	Undefined
PAF1	RSF1	1	0.0453534	0.496767	Undefined
PAF1	RCN1	1	0.0453534	1	Undefined
PAF1	DDX3Y	0.207799	0.0453534	0.0418395	Undefined
PAF1	AHCY	0.729195	0.0453534	0.951856	Undefined
PAF1	CCDC34	0.715833	0.0453534	0.651241	Undefined
PAF1	GLS	1	0.0453534	0.951856	Undefined
PAF1	PPCS	1	0.0453534	0.918987	Undefined
PAF1	HERC2	1	0.0860555	1	Undefined
PAF1	ATP5MC2	0.800196	0.0453534	0.167047	Undefined
PAF1	ZGRF1	1	0.0453534	0.614636	Undefined
PAF1	FGF2	1	0.0453534	1	Undefined
PAF1	GCSH	0.864565	0.0453534	0.805042	Undefined
PAF1	NDUFB10	1	0.0453534	0.876358	Undefined
PAF1	EIF4A3	0.85062	0.0453534	0.257028	Undefined
PAF1	RPL11	1	0.0453534	0.111124	Undefined
PAF1	PYCR2	1	0.0453534	1	Undefined
PAF1	RMND5B	0.894621	0.0453534	0.0418286	Undefined
PAF1	TCF7L2	0.979567	0.0453534	0.619163	Undefined
PAF1	HNRNPU	1	0.0453534	0.216274	Undefined
PAF1	NUP205	1	0.0453534	0.988012	Undefined
PAF1	CPSF2	1	0.0453534	1	Undefined
PAF1	MRPL16	1	0.0453534	0.0418286	Gain in heritability
PAF1	ATP5PD	1	0.0453534	1	Undefined
PAF1	PCSK9	0.0385913	0.0453534	0.0418286	Heritability maintained
PAF1	RIMS2	1	0.0453534	1	Undefined
PAF1	TMEM222	0.989119	0.0453534	1	Undefined
PAF1	PPIA	1	0.0453534	0.940414	Undefined
PAF1	HLA-A	0.76039	0.0453534	0.0418286	Undefined
PAF1	CEBPZOS	0.864117	0.0453534	0.883402	Undefined
PAF1	RPL17	0.85062	0.0453534	0.688999	Undefined
PAM16	MTHFD2	0.715833	0.0453534	0.561687	Undefined
PAM16	HSP90AA1	1	0.0453534	1	Undefined
PAM16	ASS1	0.836639	0.0453534	0.216274	Undefined
PAM16	SLC27A3	1	0.0453534	0.758722	Undefined
PAM16	SLC7A11	0.836639	0.0453534	0.609686	Undefined
PAM16	SNHG14	1	0.0453534	1	Undefined
PAM16	ZNF850	1	0.0453534	0.718714	Undefined
PARD3B	NUB1	1	0.0453534	0.0418286	Gain in heritability
PARD3B	SLC2A3	1	0.0453534	0.765665	Undefined
PARD3B	BCAT1	0.950185	0.0453534	0.835802	Undefined
PARD3B	KCNN2	1	0.0453534	1	Undefined
PARD3B	MYH9	1	0.0453534	1	Undefined
PARD3B	PROCR	0.76039	0.0453534	1	Undefined
PARD3B	UBE2S	1	0.0453534	0.751591	Undefined
PARD3B	MAP2K6	1	0.0453534	1	Undefined
PARD3B	CCND1	1	0.0453534	1	Undefined
PARD3B	MRPL2	1	0.0453534	0.79818	Undefined
PARD3B	FOXP1	1	0.0453534	0.0418286	Gain in heritability
PARD3B	PRKD3	0.686815	0.0453534	0.0418286	Undefined
PARD3B	ESYT2	0.928775	0.0453534	0.988012	Undefined
PARD3B	MAP1B	0.632451	0.0453534	0.593322	Undefined
PARD3B	UBE2G1	1	0.0453534	0.960494	Undefined
PARD3B	NAV1	0.502684	0.0453534	0.0418286	Undefined
PARD3B	CNMD	0.0385913	0.0453534	0.945686	Loss in heritability
PARD3B	CALCOCO2	1	0.0453534	0.835802	Undefined
PARD3B	APP	0.76039	0.0860555	0.367743	Undefined
PARD3B	VASH2	0.649496	0.0453534	0.928056	Undefined
PARD3B	GALNT2	1	0.0453534	0.0418286	Gain in heritability
PARD3B	GJA1	1	0.0453534	0.715834	Undefined
PARD3B	ZIC3	0.0385913	0.0453534	0.729078	Undefined
PARD3B	APPL1	1	0.0453534	0.899292	Undefined
PARD3B	PCSK9	0.0385913	0.0453534	0.0418286	Heritability maintained
PARD3B	NOS1AP	1	0.0453534	0.788747	Undefined
PARD3B	C9orf135	0.0385913	0.0453534	0.513152	Undefined
PARD3B	LGR4	1	0.0453534	0.0418286	Gain in heritability
PARD3B	LINC01356	0.551692	0.0453534	0.691997	Undefined
PARD3B	TENM3	1	0.0453534	0.726456	Undefined
PARD3B	MALAT1	1	0.0453534	1	Undefined
PARD3B	RMST	0.894621	0.0453534	1	Undefined
PARD3B	CASTOR2	1	0.0453534	0.0418286	Gain in heritability
PAXBP1	TXLNG	0.0385913	0.0860555	0.511894	Undefined
PAXBP1	PSMC5	1	0.0453534	0.0418286	Gain in heritability
PAXBP1	IVNS1ABP	0.777427	0.0453534	1	Undefined
PAXBP1	HSPA2	0.894621	0.0453534	0.958072	Undefined
PAXBP1	TRA2B	1	0.0453534	0.770349	Undefined
PAXBP1	SNHG5	0.0385913	0.0453534	0.0418286	Heritability maintained
PAXBP1	MRPS17	0.913165	0.0453534	0.627873	Undefined
PAXBP1	MIR302CHG	1	0.0453534	1	Undefined
PCBP1	CHCHD2	0.0385913	0.0453534	0.0418286	Heritability maintained
PCBP1	TMEM109	0.76039	0.0453534	0.561687	Undefined
PCBP1	MT1G	0.0720681	0.0453534	0.451861	Undefined
PCBP1	UBE2V2	1	0.0453534	0.61784	Undefined
PCBP1	MT1X	1	0.0453534	1	Undefined
PCBP1	NIF3L1	1	0.0453534	0.216244	Undefined
PCBP1	RPS26	0.595048	0.0453534	0.582106	Undefined
PDCD5	B3GAT3	1	0.0453534	0.367566	Undefined
PDCD5	ZYG11B	0.0385913	0.0453534	0.0418286	Heritability maintained
PEX6	FMR1	0.0385913	0.0453534	0.0418286	Heritability maintained
PEX6	PGK1	1	0.0453534	1	Undefined
PEX6	KIF1C	1	0.0453534	1	Undefined
PEX6	GLB1L3	0.928775	0.0453534	0.0418286	Gain in heritability
PEX6	ATG4B	1	0.0453534	0.0418286	Gain in heritability
PFDN6	CHCHD2	0.0385913	0.0453534	0.0418286	Heritability maintained
PFDN6	RAB34	1	0.0453534	1	Undefined
PFDN6	HIBCH	1	0.0453534	0.0418286	Gain in heritability
PGRMC1	PON2	1	0.0453534	0.951856	Undefined
PGRMC1	IFITM2	0.0385913	0.0453534	0.0418286	Heritability maintained
PIM1	MGST1	0.989119	0.0453534	0.824975	Undefined
PIM1	PTPRZ1	1	0.0453534	1	Undefined
PIM1	CBR4	0.999025	0.0453534	0.977172	Undefined
PIM1	NODAL	1	0.0860555	1	Undefined
PIM1	DUSP23	1	0.0453534	1	Undefined
PIM1	AFMID	1	0.0860555	0.890751	Undefined
PIM1	TOPORS	1	0.0453534	0.0418286	Gain in heritability
PIM1	PRRC2A	1	0.0453534	1	Undefined
PKMYT1	COL1A1	0.76039	0.0453534	0.773925	Undefined
PKMYT1	DNAJB1	1	0.0453534	0.848129	Undefined
PKMYT1	ISCA1	0.835041	0.0453534	1	Undefined
PKMYT1	ANP32A	0.514196	0.0453534	0.952714	Undefined
PKMYT1	SF3B4	1	0.0453534	0.495764	Undefined
PKMYT1	PKDCC	0.950185	0.0453534	0.988012	Undefined
PKMYT1	GTF2A1	1	0.0453534	0.0418286	Gain in heritability
PNISR	RANGRF	0.941702	0.0453534	0.561588	Undefined
PNISR	HDAC1	0.327885	0.0453534	1	Undefined
PNISR	MTG1	0.0385913	0.0453534	0.0418286	Heritability maintained
PNISR	TONSL	1	0.0453534	0.167047	Undefined
PNKP	DDX18	1	0.0453534	1	Undefined
PNKP	MT1G	0.0720681	0.0453534	0.560817	Undefined
PNKP	BEX3	1	0.0453534	1	Undefined
PNPT1	CASC3	1	0.0453534	0.0418286	Gain in heritability
PNPT1	EPS15L1	1	0.0860555	0.0418286	Gain in heritability
PNPT1	KRAS	1	0.0453534	0.0418286	Gain in heritability
PNPT1	ANKRD11	0.729195	0.0453534	0.79818	Undefined
PNPT1	ZNF664	0.0720681	0.0453534	0.491382	Undefined
PNPT1	MT-CYB	0.0720681	0.0453534	0.0418286	Heritability maintained
POLD2	CHCHD2	0.0385913	0.0453534	0.0418286	Heritability maintained
POLD2	FTSJ3	0.0385913	0.0453534	0.0418286	Heritability maintained
POLD2	ZBTB24	1	0.0453534	0.463329	Undefined
POLD2	MRPL50	1	0.0453534	0.794115	Undefined
POLD2	ANP32B	1	0.0453534	1	Undefined
POLD2	GEN1	1	0.0453534	0.630632	Undefined
POLD2	MT1X	1	0.0453534	1	Undefined
POLR1D	PRPF4B	1	0.0453534	1	Undefined
POLR1D	C18orf21	1	0.0453534	0.111124	Undefined
POLR1D	NDUFA4	1	0.0453534	1	Undefined
POLR1D	LINC00678	0.864565	0.0453534	1	Undefined
POLR2I	SNAPC1	1	0.0453534	0.729078	Undefined
POLR2I	FAM136A	0.729195	0.0453534	1	Undefined
POLR2I	TMEM14A	1	0.0453534	0.0418286	Gain in heritability
POLR2I	PSMB5	0.835041	0.0453534	1	Undefined
POLR2I	UHRF1BP1L	1	0.0453534	1	Undefined
POLR2I	C12orf57	1	0.0453534	1	Undefined
POLR2I	OLFML3	0.7472	0.0453534	0.542211	Undefined
POLR2I	BCAS4	0.873952	0.0453534	1	Undefined
POLR2I	MAP1S	1	0.0453534	1	Undefined
POLR2I	RBM38	1	0.0453534	0.864732	Undefined
POLR2I	HSD17B12	1	0.0453534	1	Undefined
POLR2I	PAK1	1	0.0453534	0.995309	Undefined
POLR2I	DMKN	1	0.0453534	1	Undefined
POLR2I	PCSK9	0.0385913	0.0453534	0.0418286	Heritability maintained
POLR2I	JUN	0.646377	0.0453534	1	Undefined
POLR2I	SLC35B4	0.847303	0.0453534	0.0418286	Undefined
POLR2J	CLPP	1	0.0453534	0.0418286	Gain in heritability
POLR2J	RPL23A	1	0.0453534	1	Undefined
POLR2L	WBP2	0.928775	0.0453534	0.167047	Undefined
POLR2L	PGP	1	0.0453534	0.958072	Undefined
POLR2L	MAFG	1	0.0453534	0.958072	Undefined
POLR3G	GNAS	1	0.0453534	0.977172	Undefined
POLR3G	PEA15	0.928775	0.0453534	1	Undefined
POP5	TRMT61A	1	0.0453534	0.679676	Undefined
POP5	RALGAPB	1	0.0453534	0.0418286	Gain in heritability
POP5	C9orf16	1	0.0453534	1	Undefined
POU5F1	JARID2	1	0.0453534	0.856529	Undefined
POU5F1	KDM4A	0.857977	0.0453534	0.746914	Undefined
POU5F1	DDX3Y	0.207799	0.0453534	0.111124	Undefined
POU5F1	PDCD2	0.85062	0.0453534	0.576212	Undefined
POU5F1	IGF2BP2	0.989119	0.0453534	0.918987	Undefined
POU5F1	ADCY2	0.157412	0.0453534	0.76269	Undefined
POU5F1	ABLIM1	0.731911	0.0453534	0.0418286	Undefined
POU5F1	CABIN1	0.0385913	0.0453534	1	Loss in heritability
POU5F1	SLC7A5	1	0.0453534	0.958072	Undefined
POU5F1	TMEM147	1	0.0453534	1	Undefined
POU5F1	TSPAN14	0.883959	0.0453534	0.0418286	Undefined
POU5F1	KLF3	0.873952	0.0453534	0.0418286	Undefined
POU5F1	IGFBP2	1	0.0453534	1	Undefined
POU5F1	PRKD3	0.686815	0.0453534	0.0418286	Undefined
POU5F1	C1orf21	1	0.0453534	0.981615	Undefined
POU5F1	MFAP2	1	0.0453534	1	Undefined
POU5F1	LGALSL	0.103429	0.0453534	0.384931	Undefined
POU5F1	B4GALT4	0.0385913	0.0453534	1	Loss in heritability
POU5F1	MT1G	0.0720681	0.0454646	1	Loss in heritability
POU5F1	RRBP1	1	0.0453534	1	Undefined
POU5F1	DUT	0.0385913	0.0453534	0.51762	Undefined
POU5F1	CNN1	1	0.0453534	1	Undefined
POU5F1	CDC16	0.0385913	0.0453534	0.995309	Loss in heritability
POU5F1	SLC6A8	1	0.0453534	0.714562	Undefined
POU5F1	SARAF	0.770354	0.0453534	0.0418286	Undefined
POU5F1	VRTN	1	0.0453534	1	Undefined
POU5F1	TMEM106C	1	0.0453534	0.0418286	Gain in heritability
POU5F1	FADS2	1	0.0453534	1	Undefined
POU5F1	PPP1R1A	0.751215	0.0453534	0.0418286	Undefined
POU5F1	BPHL	1	0.0453534	1	Undefined
POU5F1	IDH1	1	0.0453534	1	Undefined
POU5F1	EPHX1	1	0.0453534	0.594464	Undefined
POU5F1	NCAPG2	1	0.0453534	1	Undefined
POU5F1	TM7SF2	0.0720681	0.0453534	0.0418286	Heritability maintained
POU5F1	DST	1	0.0453534	1	Undefined
POU5F1	PGM2L1	0.0385913	0.0453534	0.0418286	Heritability maintained
POU5F1	OTX2	1	0.0453534	1	Undefined
POU5F1	MVD	1	0.0453534	1	Undefined
POU5F1	TTYH1	0.715833	0.0453534	0.0418286	Undefined
POU5F1	SLC3A2	0.327885	0.0453534	0.0418286	Undefined
POU5F1	PCSK9	0.0385913	0.045745	0.977172	Loss in heritability
POU5F1	TCEA2	1	0.0453534	0.516088	Undefined
POU5F1	PRNP	0.103429	0.0453534	0.0418286	Undefined
POU5F1	TRMT112	1	0.0453534	0.86981	Undefined
POU5F1	IGDCC3	1	0.0453534	0.688999	Undefined
POU5F1	CTNNBIP1	1	0.0453534	0.76269	Undefined
POU5F1	CALR	1	0.0453534	1	Undefined
POU5F1	PLSCR1	0.715833	0.0453534	0.940414	Undefined
POU5F1	C9orf135	0.0385913	0.0453534	1	Loss in heritability
POU5F1	PRKCQ-AS1	0.0385913	0.0453534	0.38892	Undefined
POU5F1	PEG10	0.0385913	0.0453534	0.216244	Undefined
POU5F1	CUX1	0.76039	0.0453534	0.0418286	Undefined
POU5F1B	JARID2	1	0.0453534	0.82096	Undefined
POU5F1B	BID	0.864565	0.0453534	1	Undefined
POU5F1B	GPM6B	0.0385913	0.0453534	0.995309	Loss in heritability
POU5F1B	RRM2B	0.71758	0.0453534	0.167047	Undefined
POU5F1B	HEXB	1	0.0453534	0.0418286	Gain in heritability
POU5F1B	ENO1	0.459214	0.0453534	0.0418286	Undefined
POU5F1B	ADD1	1	0.0453534	0.0418286	Gain in heritability
POU5F1B	TNRC6A	0.683829	0.0453534	0.995309	Undefined
POU5F1B	SH3BP1	1	0.0453534	0.841616	Undefined
POU5F1B	MYH9	1	0.0453534	1	Undefined
POU5F1B	NFAT5	0.566777	0.0453534	0.142474	Undefined
POU5F1B	BFAR	0.0385913	0.0453534	0.508696	Undefined
POU5F1B	UBR5	1	0.0453534	1	Undefined
POU5F1B	GARS	0.729195	0.0453534	0.751591	Undefined
POU5F1B	CHCHD2	0.0385913	0.0453534	0.167047	Undefined
POU5F1B	EIF3B	1	0.0453534	1	Undefined
POU5F1B	TPI1	0.864565	0.0453534	0.447039	Undefined
POU5F1B	CEBPZ	1	0.0453534	0.958072	Undefined
POU5F1B	PRKD3	0.686815	0.0453534	0.0418286	Undefined
POU5F1B	KLHL7	0.76039	0.0453534	0.451861	Undefined
POU5F1B	MT1G	0.0720681	0.0453534	0.810566	Undefined
POU5F1B	PODXL	0.941702	0.0453534	1	Undefined
POU5F1B	EGLN3	1	0.0453534	0.664756	Undefined
POU5F1B	FGF13	0.864565	0.0453534	0.768496	Undefined
POU5F1B	CNN1	1	0.0453534	1	Undefined
POU5F1B	ASS1	0.836639	0.0453534	0.841616	Undefined
POU5F1B	GFPT2	0.928775	0.0453534	1	Undefined
POU5F1B	RAB25	0.329007	0.0453534	0.928056	Undefined
POU5F1B	FADS2	1	0.0453534	1	Undefined
POU5F1B	ACTL6A	1	0.0453534	1	Undefined
POU5F1B	CEP55	1	0.0453534	0.0418286	Gain in heritability
POU5F1B	USO1	0.253938	0.0453534	0.596135	Undefined
POU5F1B	DUSP6	0.950185	0.0453534	0.662337	Undefined
POU5F1B	HSPD1	1	0.0453534	1	Undefined
POU5F1B	NCAPG2	1	0.0453534	1	Undefined
POU5F1B	GSTO1	1	0.0453534	1	Undefined
POU5F1B	TAGLN	1	0.0453534	1	Undefined
POU5F1B	TM7SF2	0.0720681	0.0453534	0.0418286	Heritability maintained
POU5F1B	UQCRB	1	0.0453534	1	Undefined
POU5F1B	ZIC3	0.0385913	0.0453534	1	Loss in heritability
POU5F1B	TAGLN2	1	0.0453534	0.783974	Undefined
POU5F1B	CFAP298	0.715833	0.0453534	0.848129	Undefined
POU5F1B	ATP5PD	1	0.0453534	1	Undefined
POU5F1B	PCSK9	0.0385913	0.0453534	0.347777	Undefined
POU5F1B	RUVBL1	0.595048	0.0453534	0.167047	Undefined
POU5F1B	BASP1	1	0.0453534	0.872883	Undefined
POU5F1B	NDUFV2	1	0.0453534	0.721965	Undefined
POU5F1B	ZFP36L1	1	0.0453534	0.960494	Undefined
POU5F1B	SLC39A10	1	0.0453534	1	Undefined
POU5F1B	SLC25A29	1	0.0453534	0.619163	Undefined
POU5F1B	APRT	0.950185	0.0453534	0.0418286	Gain in heritability
POU5F1B	C9orf135	0.0385913	0.0453534	0.746914	Undefined
POU5F1B	LINC01356	0.551692	0.0453534	0.780471	Undefined
POU5F1B	AC006329.1	0.836639	0.0453534	1	Undefined
POU5F1B	PRKCQ-AS1	0.0385913	0.0453534	0.754764	Undefined
POU5F1B	RMST	0.894621	0.0453534	1	Undefined
POU5F1B	AC011447.3	1	0.0453534	1	Undefined
PPIG	ARF1	1	0.0453534	0.952714	Undefined
PPM1G	PRKAR2B	1	0.0453534	0.475944	Undefined
PPM1G	TUBB2A	1	0.0453534	0.988012	Undefined
PPM1G	OXA1L	0.770354	0.0453534	0.0418286	Undefined
PPP1CB	EIF5	1	0.0453534	1	Undefined
PPP1CB	AFDN	1	0.0453534	0.754764	Undefined
PPP1CB	JAM3	0.664868	0.0453534	0.609686	Undefined
PPP1CB	MRTFB	1	0.0453534	0.700272	Undefined
PPP1R35	ALG2	1	0.0453534	0.831542	Undefined
PPP4R2	DDX11	1	0.0453534	0.216244	Undefined
PPP4R2	CHCHD2	0.0385913	0.0453534	0.0418286	Heritability maintained
PPP4R2	SAT1	0.71081	0.0453534	0.691997	Undefined
PPRC1	SLC25A5	0.989119	0.0453534	1	Undefined
PPRC1	MRE11	1	0.0453534	1	Undefined
PPRC1	RPL18	0.928775	0.0453534	0.0418286	Gain in heritability
PPRC1	KARS	0.864565	0.0453534	0.0418286	Undefined
PPRC1	EED	0.864565	0.0453534	0.0418286	Undefined
PPRC1	NDUFB2	0.0385913	0.0453534	0.909432	Loss in heritability
PPRC1	RANBP1	1	0.0453534	1	Undefined
PPRC1	PTOV1	0.0385913	0.0453534	1	Loss in heritability
PPRC1	H2AFY	0.818572	0.0453534	0.691997	Undefined
PPRC1	RPS4Y1	0.207799	0.0453534	0.452996	Undefined
PPRC1	PPM1B	0.0385913	0.0453534	0.0418286	Heritability maintained
PPRC1	CEP55	1	0.0453534	1	Undefined
PPRC1	UBE2L6	1	0.0453534	0.0418286	Gain in heritability
PPRC1	RPL29	0.715833	0.0453534	0.848129	Undefined
PPRC1	HACD1	1	0.0453534	0.848129	Undefined
PPRC1	RPL27A	1	0.0453534	1	Undefined
PPRC1	LIMS1	0.754193	0.0453534	0.216244	Undefined
PPRC1	TBL1XR1	0.928775	0.0453534	0.0418286	Gain in heritability
PPRC1	RAD23A	0.864565	0.0453534	0.714562	Undefined
PPRC1	RPS17	1	0.0453534	0.0418286	Gain in heritability
PPRC1	RPL37A	1	0.0453534	1	Undefined
PPRC1	STK38L	0.314288	0.0453534	0.0418286	Undefined
PPRC1	AC104461.1	0.989119	0.0453534	0.831542	Undefined
PPRC1	CD24	1	0.0453534	1	Undefined
PPT1	STK4	0.509248	0.0453534	0.193879	Undefined
PPT1	LRPPRC	0.514196	0.0453534	0.475733	Undefined
PPT1	MT1X	1	0.0453534	1	Undefined
PPT1	HMBS	0.0385913	0.0453534	0.0418286	Heritability maintained
PPT1	SNHG8	1	0.0453534	1	Undefined
PRDM14	YPEL3	1	0.0453534	0.0418286	Gain in heritability
PRDM14	STK4	0.509248	0.0453534	0.0418286	Undefined
PRDM14	PIM2	0.883959	0.0453534	1	Undefined
PRDM14	CHORDC1	1	0.0453534	0.561687	Undefined
PRDM14	SFPQ	1	0.0453534	1	Undefined
PRDM14	NRP2	1	0.0453534	1	Undefined
PRDM14	E2F5	1	0.0453534	1	Undefined
PRDM14	ANXA3	1	0.0453534	1	Undefined
PRDM14	ADM	1	0.0453534	1	Undefined
PRDM14	MTA2	1	0.0453534	1	Undefined
PRDM14	ATP5F1A	1	0.0453534	0.768496	Undefined
PRDM14	ZIC3	0.0385913	0.0453534	0.519466	Undefined
PRDM14	CHD7	0.678088	0.0453534	1	Undefined
PRDM14	AKIRIN1	0.864117	0.0453534	0.778419	Undefined
PRDM14	C22orf39	1	0.0453534	0.0418286	Gain in heritability
PRDM15	NT5C2	1	0.0453534	0.651241	Undefined
PRKCG	SLC35A2	0.928775	0.0453534	0.952714	Undefined
PRKCG	TNFRSF21	1	0.0453534	0.876358	Undefined
PRPF31	WDR83OS	0.0385913	0.0453534	0.0418286	Heritability maintained
PRPF31	OBSL1	0.712214	0.0453534	0.981615	Undefined
PRPF31	RPS4Y1	0.207799	0.0453534	0.0418286	Undefined
PRPF31	KIF1A	1	0.0453534	0.918987	Undefined
PRPF31	PGLS	0.0720681	0.0453534	0.0418286	Heritability maintained
PRPF31	HINT2	1	0.0453534	0.805042	Undefined
PRPF31	PTRH2	1	0.0453534	0.860218	Undefined
PRPF31	PARP1	1	0.0453534	1	Undefined
PRPF31	COMMD10	1	0.0453534	0.848129	Undefined
PRPF31	RPUSD3	1	0.0453534	0.93344	Undefined
PRPF31	TMEM69	0.0385913	0.0453534	0.0418286	Heritability maintained
PRPF31	SHC1	1	0.0453534	0.38843	Undefined
PRPF31	FOXH1	0.864565	0.0453534	0.167047	Undefined
PRPF31	VDAC2	1	0.0453534	0.473823	Undefined
PRPF31	YWHAB	0.950185	0.0453534	1	Undefined
PRPF31	SPINT2	0.505954	0.0453534	0.645858	Undefined
PRPF31	PCSK9	0.0385913	0.0453534	0.0418286	Heritability maintained
PRPF31	SMARCC1	1	0.0453534	0.780471	Undefined
PRPF31	HNRNPA0	0.999025	0.0453534	1	Undefined
PRPF31	UBQLN2	0.941702	0.0453534	0.773925	Undefined
PRPF31	JPT1	1	0.0453534	0.856529	Undefined
PRPF31	MT-ND4	1	0.0453534	1	Undefined
PRPF31	CDKN2AIPNL	0.836639	0.0453534	0.758722	Undefined
PRPF31	AC022140.1	0.0385913	0.0453534	0.475944	Undefined
PRPF31	TAF15	1	0.0453534	1	Undefined
PRPF38B	UBR7	1	0.0453534	0.0782444	Gain in heritability
PRPF38B	AQR	1	0.0453534	0.981615	Undefined
PRPF38B	SDF4	0.836639	0.0453534	0.257028	Undefined
PRPF38B	HECTD1	1	0.0453534	0.721965	Undefined
PRPF38B	MT-ND3	1	0.0453534	1	Undefined
PRPF38B	TAF15	1	0.0453534	0.928056	Undefined
PRPF38B	TAF9	0.989119	0.0453534	0.0418286	Gain in heritability
PRPF40A	IFRD1	1	0.0453534	0.841616	Undefined
PRPF40A	TRAPPC6A	0.76039	0.0453534	1	Undefined
PRPF40A	ADSS	1	0.0453534	0.634739	Undefined
PRPF40A	BCL7C	0.514196	0.0453534	0.363058	Undefined
PRPF40A	CHCHD2	0.0385913	0.0453534	0.0418286	Heritability maintained
PRPF40A	ARHGAP21	1	0.0453534	1	Undefined
PRPF40A	MTCH2	0.728344	0.0453534	0.835802	Undefined
PRPF40A	RPS4Y1	0.207799	0.0453534	0.0418286	Undefined
PRPF40A	IDH1	1	0.0453534	1	Undefined
PRPF40A	MSRB2	1	0.0453534	1	Undefined
PRPF40A	MIA3	1	0.0453534	1	Undefined
PRPF40A	TMED4	1	0.0453534	0.0418286	Gain in heritability
PRPF40A	SUCLG1	1	0.0453534	0.765665	Undefined
PRPF40A	ASMTL	0.0385913	0.0453534	0.440224	Undefined
PRPF40A	UTF1	1	0.0453534	1	Undefined
PRPF40A	FGFBP3	1	0.0453534	1	Undefined
PRPF40A	DMAP1	1	0.0453534	0.351328	Undefined
PRPF40A	RPP25	0.0385913	0.0453534	0.491382	Undefined
PRPF40A	CSNK2B	1	0.0453534	0.490943	Undefined
PRPF40A	AC104461.1	0.989119	0.0453534	1	Undefined
PRPF40A	MCTS1	0.0385913	0.0453534	0.0418286	Heritability maintained
PRPF40A	AC022140.1	0.0385913	0.0453534	0.471116	Undefined
PSMA2	GSR	0.71081	0.0453534	0.216244	Undefined
PSMA2	CDCA7	1	0.0453534	1	Undefined
PSMA2	TRPT1	1	0.0453534	0.257028	Undefined
PSMA2	VPS39	1	0.0453534	0.988012	Undefined
PSMA2	NQO1	1	0.0453534	1	Undefined
PSMB3	NCK2	1	0.0453534	1	Undefined
PSMB3	EMC3	1	0.0453534	0.0418286	Gain in heritability
PSMB3	UPF2	1	0.0453534	1	Undefined
PSMB3	GRB2	1	0.0453534	0.0418286	Gain in heritability
PSMB3	CLDN6	1	0.0453534	0.945686	Undefined
PSMB3	GPX3	1	0.0453534	0.594464	Undefined
PSMC1	DNAJA1	1	0.0453534	1	Undefined
PSMC1	TXNL1	0.999025	0.0453534	0.588886	Undefined
PSMC1	POLR2F	1	0.0453534	1	Undefined
PSMC1	PSMA3	0.729195	0.0453534	0.111124	Undefined
PSMC1	NQO2	0.0385913	0.0453534	0.0418286	Heritability maintained
[truncated: 942 more rows]
