# Supplementary material for: A genome-scale single-cell CRISPRi map of trans gene regulation across human pluripotent stem cell lines
Source: Cell Genom. 2025 Dec 1;6(2):101076. doi: 10.1016/j.xgen.2025.101076 (PMC12903452; doi:10.1016/j.xgen.2025.101076)
Supplement: Table S8. Possible off-target effects based on less than 3 nucleotide mismatches to a Fantom 5 promoter, related to Figure 4 [file mmc9.xlsx]

## Sheet: ST4-1_Off_Target_Effects_due_to
Guide	Target	Expressed_Gene	lfc	pval_adj
AAMP_ACTCCATGCGGCGCAAGCGG	AAMP	PNKD	-0.106996	0.00420446
AAMP_GCGCCGCATGGAGTCCGAAT	AAMP	PNKD	-0.0575917	0.0150645
AAMP_TTTCCGATTCGGACTCCATG	AAMP	PNKD	-0.0495959	0.00806988
AARS_GGTGCAGCGGGCCCTTGGCG	AARS	RWDD4	-0.0239618	0.599398
AARS_GGTGCAGCGGGCCCTTGGCG	AARS	ACY1	0.0100902	0.883867
AARS_GTCTGCGGGAATAGGTGCAG	AARS	KIF4A	-0.00300819	0.963918
AARS_GTCTGCGGGAATAGGTGCAG	AARS	PDZD11	0.00405634	0.947485
AARS_GTCTGCGGGAATAGGTGCAG	AARS	GNL1	-0.000571381	0.99413
AARS_TCCCTCAGAGTCCCCCGCCA	AARS	KIF4A	0.000441407	0.996229
AARS_TCCCTCAGAGTCCCCCGCCA	AARS	PDZD11	0.00684069	0.923982
ACO2_CCTACAGCCTACTGGTGACT	ACO2	ZNF302	-0.000195733	0.997924
ACO2_CCTACAGCCTACTGGTGACT	ACO2	ARHGEF10	-0.0266422	0.481318
ACO2_CGAGTCACCAGTAGGCTGTA	ACO2	ERC1	-0.00450207	0.950343
ACTR8_CCAGGCTGAGAAGGGTGATA	ACTR8	PRPF38B	0.0241483	0.599249
ACTR8_CCAGGCTGAGAAGGGTGATA	ACTR8	NODAL	-0.0101004	0.832302
ACTR8_CCAGGCTGAGAAGGGTGATA	ACTR8	SNHG17	-0.0791489	0.000246389
ACTR8_CCAGGCTGAGAAGGGTGATA	ACTR8	SMIM20	-0.0305131	0.430463
ACTR8_CCAGGCTGAGAAGGGTGATA	ACTR8	NOL12	-0.00804427	0.868712
ACTR8_CGCTGAGGCGAGAGGTTGGT	ACTR8	PSME4	0.0207083	0.694006
ACTR8_CGCTGAGGCGAGAGGTTGGT	ACTR8	REST	-0.00789371	0.929779
ACTR8_CGCTGAGGCGAGAGGTTGGT	ACTR8	PRKCG	-0.00216912	0.954199
ACTR8_CGCTGAGGCGAGAGGTTGGT	ACTR8	ZWILCH	0.0267736	0.557771
ACTR8_CGCTGAGGCGAGAGGTTGGT	ACTR8	RPL4	0.0437347	0.0204533
ACTR8_GCAGCGCTGAGGCGAGAGGT	ACTR8	PSME4	0.0136424	0.913127
ACTR8_GCAGCGCTGAGGCGAGAGGT	ACTR8	RAB5C	0.0995538	0.0673186
ACTR8_GCAGCGCTGAGGCGAGAGGT	ACTR8	PRKCG	0.00460389	0.939477
AFG3L2_AGCGGGCTCGGCTCGGGGAA	AFG3L2	PACSIN2	-0.0611964	0.014096
AFG3L2_AGCGGGCTCGGCTCGGGGAA	AFG3L2	KLHDC3	0.00489061	0.960241
AFG3L2_AGCGGGCTCGGCTCGGGGAA	AFG3L2	MEA1	-0.0217237	0.73834
AFG3L2_AGCGGGCTCGGCTCGGGGAA	AFG3L2	PFDN2	0.00295837	0.97774
AFG3L2_AGCGGGCTCGGCTCGGGGAA	AFG3L2	JAZF1	-0.00191804	0.975639
AFG3L2_AGCGGGCTCGGCTCGGGGAA	AFG3L2	NIT1	0.0130168	0.819398
AFG3L2_AGCGGGCTCGGCTCGGGGAA	AFG3L2	GPX4	0.0106597	0.88048
AFG3L2_AGCGGGCTCGGCTCGGGGAA	AFG3L2	XPO6	-0.0185362	0.674535
AFG3L2_AGCGGGCTCGGCTCGGGGAA	AFG3L2	SNN	-0.0237012	0.566071
AFG3L2_CGAGCCGAGCCCGCTTCCCG	AFG3L2	KCNMB4	-0.0702088	2.96342916728575e-18
AFG3L2_CGAGCCGAGCCCGCTTCCCG	AFG3L2	BNIP2	0.00757139	0.792092
AFG3L2_CGAGCCGAGCCCGCTTCCCG	AFG3L2	TCF7L1	-0.0828944	1.43688852659281e-11
AFG3L2_CGAGCCGAGCCCGCTTCCCG	AFG3L2	TMEM125	-0.00398462	0.875996
ANLN_AGGAGAGGACAGCTGGTTGT	ANLN	DIDO1	0.00490414	0.96645
ANLN_AGGAGAGGACAGCTGGTTGT	ANLN	SDC4	7.38374303209434e-05	0.999466
ANLN_AGGAGAGGACAGCTGGTTGT	ANLN	DDB2	-0.0199191	0.738921
ANLN_AGGAGAGGACAGCTGGTTGT	ANLN	DHRSX	-0.0063817	0.935487
ANLN_AGGAGAGGACAGCTGGTTGT	ANLN	PSMD12	0.00450834	0.971882
ANLN_TGGAAAAAACCAGGAGTCTG	ANLN	SPAG9	-0.0180244	0.899524
ANLN_TGGAAAAAACCAGGAGTCTG	ANLN	KCNQ2	0.0252054	0.858426
ANLN_TGGAAAAAACCAGGAGTCTG	ANLN	IMPA1	-0.0273665	0.710766
ANLN_TGTGTCTCCTGGAAAAAACC	ANLN	TMBIM6	0.00601133	0.947764
ANLN_TGTGTCTCCTGGAAAAAACC	ANLN	SIPA1L1	-0.0058113	0.933487
AP2S1_CCGGAGCTGCCCAGTCGCCG	AP2S1	NTHL1	-0.00617533	0.892189
AP2S1_CCGGAGCTGCCCAGTCGCCG	AP2S1	MKNK2	0.0268982	0.206661
AP2S1_CCGGAGCTGCCCAGTCGCCG	AP2S1	NAA60	0.000534593	0.98933
AP2S1_GACCCCCGTCCAGACCCCAG	AP2S1	SF3A2	0.0289854	0.607784
AP2S1_GACCCCCGTCCAGACCCCAG	AP2S1	NUDT1	-0.0172239	0.809979
AP2S1_GACCCCCGTCCAGACCCCAG	AP2S1	CARS2	0.0162449	0.741027
AP2S1_GACCCCCGTCCAGACCCCAG	AP2S1	ING1	-0.00743121	0.900279
ARF1_GAGCAGCAGCCTCTGAGGTG	ARF1	RSRP1	0.00911763	0.895886
ARF1_GAGCAGCAGCCTCTGAGGTG	ARF1	UBL7	-0.0155343	0.836292
ARF1_GAGCAGCAGCCTCTGAGGTG	ARF1	WRN	-0.00362005	0.96074
ARF1_GAGCAGCAGCCTCTGAGGTG	ARF1	PCBP2	0.00544458	0.955955
ARF1_GCCTCTGAGGTGAGGGCGAG	ARF1	RASGRP2	-0.0146753	0.841384
ARF1_GCCTCTGAGGTGAGGGCGAG	ARF1	MTMR9	-0.0128029	0.814079
ARF1_GCCTCTGAGGTGAGGGCGAG	ARF1	AP3B1	0.0336995	0.510704
ARF1_GCCTCTGAGGTGAGGGCGAG	ARF1	CDK4	-0.0193991	0.821893
ARF1_GCCTCTGAGGTGAGGGCGAG	ARF1	FKBP10	0.0289668	0.665715
ARF1_GCCTCTGAGGTGAGGGCGAG	ARF1	UBB	-0.0049026	0.960264
ARF1_GCCTCTGAGGTGAGGGCGAG	ARF1	CTNND1	0.0220484	0.778692
ARF6_AGGAGGAGTTGGAGGCCGGA	ARF6	CENPM	0.00774358	0.880082
ARF6_AGGAGGAGTTGGAGGCCGGA	ARF6	CCND3	-0.00631041	0.875218
ARF6_AGGAGGAGTTGGAGGCCGGA	ARF6	KIAA2013	-0.017617	0.519996
ARF6_AGGAGGAGTTGGAGGCCGGA	ARF6	KIF1C	-0.00174568	0.978016
ARF6_AGGAGGAGTTGGAGGCCGGA	ARF6	DNMT1	-0.00169851	0.982507
ARF6_AGGAGGAGTTGGAGGCCGGA	ARF6	VHL	-0.0407515	0.00663247
ARF6_TGGGAGGAGGAGTTGGAGGC	ARF6	DOT1L	0.00108053	0.977193
ARF6_TGGGAGGAGGAGTTGGAGGC	ARF6	GIPC1	-0.014552	0.618909
ARF6_TGGGAGGAGGAGTTGGAGGC	ARF6	TRAF7	0.0181483	0.540083
ARF6_TGGGAGGAGGAGTTGGAGGC	ARF6	VPS53	0.0042347	0.889377
ARF6_TGGGAGGAGGAGTTGGAGGC	ARF6	HSPA13	-0.00305264	0.942287
ARF6_TGGGAGGAGGAGTTGGAGGC	ARF6	CRACR2B	0.000587609	0.990247
ARF6_TGGGAGGAGGAGTTGGAGGC	ARF6	PDGFA	-0.00950879	0.778323
ARID1A_CACAGCGGGGCCAGGCCCTG	ARID1A	CNTLN	0.0150424	0.808949
ARID1A_CACAGCGGGGCCAGGCCCTG	ARID1A	PLEKHA5	-0.0132567	0.886959
ARID1A_CACAGCGGGGCCAGGCCCTG	ARID1A	EPN2	0.0254682	0.55982
ARID1A_CACAGCGGGGCCAGGCCCTG	ARID1A	CYB561D2	0.00812524	0.890622
ARID1A_CACAGCGGGGCCAGGCCCTG	ARID1A	PPM1G	0.0534671	0.187019
ARID1A_CCCTTGCCTGGGAATGAGGG	ARID1A	GPS2	-0.0180233	0.86849
ARID1A_CCCTTGCCTGGGAATGAGGG	ARID1A	SERPINB9	0.053142	0.34725
ARID1A_GGTGGAGGCTCCGCTCCCCA	ARID1A	DGCR2	0.00858973	0.652207
ARID1A_GGTGGAGGCTCCGCTCCCCA	ARID1A	ZNF384	0.00448211	0.866133
ARID1A_GGTGGAGGCTCCGCTCCCCA	ARID1A	SLF1	-0.00224972	0.946033
ARID1A_GGTGGAGGCTCCGCTCCCCA	ARID1A	G3BP2	0.0252232	0.257894
ARID1A_GGTGGAGGCTCCGCTCCCCA	ARID1A	COL6A2	-0.00757124	0.792124
ARID1A_GGTGGAGGCTCCGCTCCCCA	ARID1A	SLC25A6	-0.00572664	0.856492
ARID1A_GGTGGAGGCTCCGCTCCCCA	ARID1A	CCNL2	0.00312286	0.940432
ATAD5_AAAGCAAGCGGACCGCAGAT	ATAD5	MBOAT7	0.00887477	0.919331
ATAD5_TCGGACCACAGAGCTTCGGA	ATAD5	PEG10	-0.0139623	0.87067
ATP5B_CCGACCCACAAACCCCAACA	ATP5B	CANX	-0.0315454	0.367975
ATP5B_CCGACCCACAAACCCCAACA	ATP5B	TSPAN4	-0.00468461	0.947878
ATP5B_GAGTCTCCGCAAGGCCCCGG	ATP5B	ZNF574	-0.00409394	0.934384
ATP5B_GAGTCTCCGCAAGGCCCCGG	ATP5B	NAV2	-0.0234421	0.398581
ATP5B_GAGTCTCCGCAAGGCCCCGG	ATP5B	RRM2	0.00312229	0.969874
ATP5B_TGAAGGGGTGAGTCTCCGCA	ATP5B	ERRFI1	0.0150588	0.648018
ATP5B_TGAAGGGGTGAGTCTCCGCA	ATP5B	NHLRC2	-0.00851909	0.793272
ATP6V1E1_AGGAACCCGAGATCTGCGCA	ATP6V1E1	BCL2L13	-0.0188893	0.434227
ATP6V1E1_AGGAACCCGAGATCTGCGCA	ATP6V1E1	ZMYND8	-0.00166434	0.982284
ATP6V1E1_GAGTTTAGGTTTGAAAGGTG	ATP6V1E1	BCL2L13	-0.0308327	0.218538
ATP6V1E1_GAGTTTAGGTTTGAAAGGTG	ATP6V1E1	EP300	-0.0017198	0.984285
ATP6V1E1_GAGTTTAGGTTTGAAAGGTG	ATP6V1E1	RBM39	-0.00615495	0.942733
ATP6V1E1_GGAACCCGAGATCTGCGCAG	ATP6V1E1	BCL2L13	-0.017664	0.422747
ATXN2_CGGCGGCTCCTTGGTCTCGG	ATXN2	PTGR1	-0.0128871	0.707022
ATXN2_CGGCGGCTCCTTGGTCTCGG	ATXN2	PHF13	0.000716458	0.989441
ATXN2_CGGCGGCTCCTTGGTCTCGG	ATXN2	TAF10	-0.0218521	0.583013
ATXN2_CGTTTCGGCCCGGCTCCCGG	ATXN2	PTGR1	0.00608775	0.913151
ATXN2_CGTTTCGGCCCGGCTCCCGG	ATXN2	EFNA4	-0.0108357	0.773091
ATXN2_GCCGAGACCAAGGAGCCGCC	ATXN2	PTGR1	-0.0329906	0.412345
ATXN2_GCCGAGACCAAGGAGCCGCC	ATXN2	ZFHX2	-0.00433668	0.948601
ATXN2_GCCGAGACCAAGGAGCCGCC	ATXN2	ATP1B1	0.0166454	0.835392
ATXN2_GCCGAGACCAAGGAGCCGCC	ATXN2	ATAD3B	0.0106964	0.887857
ATXN2_GCCGAGACCAAGGAGCCGCC	ATXN2	MYO1C	-0.0200055	0.684548
ATXN7_ACATGGAGCATATTTGGAGT	ATXN7	CDH3	-0.00197033	0.984604
ATXN7_TGGAGCATATTTGGAGTTGG	ATXN7	UBFD1	8.30293185595578e-05	0.999052
ATXN7_TGGAGCATATTTGGAGTTGG	ATXN7	ID3	0.0163701	0.836669
ATXN7_TGGAGCATATTTGGAGTTGG	ATXN7	HMGN4	-0.00400154	0.934383
BBS9_GGGATGTAGCAGAAACCCGA	BBS9	NT5C3A	-0.00231753	0.976512
BBS9_GGGATGTAGCAGAAACCCGA	BBS9	TMEM141	0.0216512	0.698236
BCAS2_ACCTGAGGTCCTCAGAATGG	BCAS2	ZC3H13	-0.0381594	0.445898
BCAS2_AGAAAACGCAGGCAAACCTG	BCAS2	TRIM37	0.00470466	0.957448
BCAS2_AGAAAACGCAGGCAAACCTG	BCAS2	CTNNB1	0.0154521	0.847758
BCCIP_ACATGGCGTCCAGGTCTAAG	BCCIP	DAP	-0.00360193	0.956419
BCCIP_CGCTGGACTGGGGGATCCGG	BCCIP	FPGS	0.00795413	0.932923
BCCIP_CGCTGGACTGGGGGATCCGG	BCCIP	UROS	-0.158022	9.01629335218675e-13
BCCIP_CTGCGGAACCCCACTTTCCA	BCCIP	UROS	-0.233267	8.67269474881398e-45
BCCIP_CTGCGGAACCCCACTTTCCA	BCCIP	TMEM189	-0.0354711	0.181886
BCL2L1_ATGGAGGAGGAAGCAAGCGA	BCL2L1	CDS2	0.0339276	0.861346
BCL2L1_ATGGAGGAGGAAGCAAGCGA	BCL2L1	FOXP1	-0.0134492	0.951717
BCL2L1_ATGGAGGAGGAAGCAAGCGA	BCL2L1	CDYL	-0.0465274	0.796766
BCL2L1_ATGGAGGAGGAAGCAAGCGA	BCL2L1	DPH3	-0.0187078	0.950464
BCL2L1_ATGGAGGAGGAAGCAAGCGA	BCL2L1	HMGN4	-0.0317723	0.875791
BCOR_AGCTCGGCCCGCGTTCAGCG	BCOR	PPT1	0.0285555	0.675929
BCOR_GGGCTCCCAGCGGCAAGGTG	BCOR	PPT1	-0.00969258	0.90579
BCOR_GGGCTCCCAGCGGCAAGGTG	BCOR	ZNF714	0.00521028	0.943734
BCOR_TGAACGCGGGCCGAGCTCGG	BCOR	PPT1	-0.00539294	0.951885
BOD1L1_ACATCCCGTTGGCTTCCCTC	BOD1L1	NUP93	0.001819	0.979816
BOD1L1_CGCCGCCTGAGGGAAGCCAA	BOD1L1	SRRM2	0.0443342	0.223564
BRD8_CGGGCAGTGAGTATCTGAGC	BRD8	KIF20A	-0.0866032	2.03038409049989e-10
BRD8_GCCAAGATGGCGACGGGAAC	BRD8	MAP2K6	0.0108746	0.878605
BRD8_GCCAAGATGGCGACGGGAAC	BRD8	KIF20A	-0.113664	5.02048100826657e-06
BRD8_GCCAAGATGGCGACGGGAAC	BRD8	ARFIP2	-0.203316	5.68086930628058e-22
BRD8_GCCAAGATGGCGACGGGAAC	BRD8	TIMM10B	-0.0060392	0.951572
BRD8_GCCAAGATGGCGACGGGAAC	BRD8	SNUPN	0.0336917	0.433073
BUB1B_CGGAGCTACAGAAGCGACCA	BUB1B	RLF	0.0135967	0.733152
BUB1B_GGTCGCTTCTGTAGCTCCGA	BUB1B	RLF	0.00722647	0.931784
BUB1B_GTAGCTCCGAGGGCAGGTTG	BUB1B	RLF	0.0193635	0.707346
C17orf49_TGGTCCCGGCTCGCGTGTAG	C17orf49	MGRN1	-0.00253822	0.951058
CCAR1_CCGGGACCCGACTCAGGTGA	CCAR1	SET	0.0161084	0.399121
CCDC12_GGAAGAGGCGTTGCGGCGAA	CCDC12	ATG4B	0.0217855	0.563471
CCDC12_GGAAGAGGCGTTGCGGCGAA	CCDC12	THAP4	-0.0109692	0.865628
CCDC59_GTGGCGGCCTGGTGGTATTG	CCDC59	MRPS27	-0.0107684	0.786302
CCDC59_GTGGCGGCCTGGTGGTATTG	CCDC59	NRP2	0.0186707	0.47491
CCDC59_GTGGCGGCCTGGTGGTATTG	CCDC59	HNRNPD	-0.00851544	0.817536
CCDC59_GTGGCGGCCTGGTGGTATTG	CCDC59	PSMG1	-0.0113178	0.809308
CCDC59_TATTGAGGCGCGTGGTGAAG	CCDC59	GID8	0.0158958	0.762731
CCDC59_TATTGAGGCGCGTGGTGAAG	CCDC59	HNRNPD	0.00464578	0.936071
CCDC59_TATTGAGGCGCGTGGTGAAG	CCDC59	GABARAPL1	0.00087646	0.989794
CCDC59_TGAGGCGGTCCGCGAAGTGG	CCDC59	SRRT	0.00535354	0.952304
CCDC59_TGAGGCGGTCCGCGAAGTGG	CCDC59	HNRNPD	0.00923149	0.864452
CCDC94_AAGTATTAAACGTAAGTGTT	CCDC94	GTF2F2	-0.0615529	0.0257573
CCDC94_AAGTATTAAACGTAAGTGTT	CCDC94	ERO1A	-0.00586592	0.930778
CCDC94_GTGCTTGCGAGGTGATCAGA	CCDC94	MAPRE1	-0.00628586	0.92275
CCDC94_GTGCTTGCGAGGTGATCAGA	CCDC94	TYW1	0.001268	0.981465
CCND1_AGTCCGCACGCTCCGGCGAG	CCND1	AUTS2	-0.00315371	0.974212
CCND1_GCGAGGGGCAGAAGAGCGCG	CCND1	CCND3	-0.0131894	0.837142
CCND1_GCGAGGGGCAGAAGAGCGCG	CCND1	DNAJB12	-0.00623621	0.927714
CCND1_GCGAGGGGCAGAAGAGCGCG	CCND1	DBI	0.0208409	0.790722
CCNH_ACCCAAACGCATCAGCGTCC	CCNH	MCM3	-0.0458317	0.558339
CCNH_ACCCAAACGCATCAGCGTCC	CCNH	WDR82	-0.0324194	0.654994
CCNH_GAGATCTTCGGTGGGGGTAC	CCNH	RNF149	-0.0117609	0.867053
CCNH_GAGATCTTCGGTGGGGGTAC	CCNH	QRICH1	0.0215316	0.764838
CCT2_GGTCCCGAGCACGAGCTGTG	CCT2	PHF20	-0.00470188	0.970689
CCT2_GGTCCCGAGCACGAGCTGTG	CCT2	FGFR1	-0.0643982	0.298
CCT2_TCAGGCTCACCATGGTTCCG	CCT2	CCDC66	-0.0222678	0.347074
CCT2_TGAGGGGATTCACTTGTGTG	CCT2	SPG11	0.0138229	0.630208
CCT5_ATCGAAGGCGAGGGTCCCCA	CCT5	STMN3	-0.0635128	0.17008
CCT5_TAATTCCGGTTGTTGCACCA	CCT5	ZFAS1	-0.0176876	0.758851
CDC40_CTGGCCGCTTCCTATGGTTC	CDC40	WASF1	-0.0726395	8.14826792767238e-06
CDC40_GCAGCTCTGGCCGCTTCCTA	CDC40	NLRP2	0.025255	0.72281
CDC40_GCAGCTCTGGCCGCTTCCTA	CDC40	WASF1	-0.096902	0.000467822
CDC40_GCAGCTCTGGCCGCTTCCTA	CDC40	COIL	-0.0336477	0.550828
CDC40_TTCGGGTTCAGGGTCCGAAT	CDC40	WASF1	-0.0528689	0.00736996
CDC73_GCTGCTGTCGTAGGCGAGGA	CDC73	ISOC1	-0.0294427	0.630731
CDC73_GTTCGTCGCGGCGGCGAAGG	CDC73	MPRIP	0.0422965	0.190345
CDC73_GTTCGTCGCGGCGGCGAAGG	CDC73	HDAC2	-0.463177	2.68557015786509e-85
CDK12_GGGAGAGAGTGTGTGTGGTG	CDK12	C20orf27	0.0134096	0.802328
CDK12_GGGAGAGAGTGTGTGTGGTG	CDK12	WEE1	0.00177582	0.983237
CDK12_GGGAGAGAGTGTGTGTGGTG	CDK12	TPM4	0.0532279	0.0166612
CDK12_GGGAGAGAGTGTGTGTGGTG	CDK12	RHOG	0.0115633	0.76061
CDK12_GGTGAAACGGAGGCAAGAAA	CDK12	ABCC1	-0.00930808	0.88556
CDK12_GGTGAAACGGAGGCAAGAAA	CDK12	C19orf53	-0.0521217	0.211103
CDK12_GGTGAAACGGAGGCAAGAAA	CDK12	ID1	-0.0866426	0.0612287
CDK12_GGTGAAACGGAGGCAAGAAA	CDK12	MRFAP1L1	0.0308668	0.464247
CDK12_GTTTAATCTAGTGTGTGACT	CDK12	TCF4	0.024957	0.778967
CDK6_CGGGGTCCGAGGCAGAACTG	CDK6	ERICH1	0.0070367	0.886808
CDK9_CGGAGGGGCCTGGAGTGCGG	CDK9	CECR2	0.0344622	0.344173
CDK9_CGGAGGGGCCTGGAGTGCGG	CDK9	TNRC6B	0.0253797	0.50004
CDK9_CGGAGGGGCCTGGAGTGCGG	CDK9	TJP2	-0.00208571	0.977088
CDK9_CGGAGGGGCCTGGAGTGCGG	CDK9	ECHS1	0.0397952	0.188815
CDK9_CGGAGGGGCCTGGAGTGCGG	CDK9	ZNF526	0.0116973	0.515325
CDK9_CGGAGGGGCCTGGAGTGCGG	CDK9	FHL3	0.0251794	0.378697
CDK9_GGGACCCGGAGCAGGAGCGG	CDK9	ADD1	0.0544361	0.0750823
CDK9_GGGACCCGGAGCAGGAGCGG	CDK9	USP14	0.00157889	0.988378
CDK9_GGGACCCGGAGCAGGAGCGG	CDK9	MFSD10	-0.017122	0.804198
CDK9_GGGACCCGGAGCAGGAGCGG	CDK9	CSNK1G2	0.0552142	0.0685781
CDK9_GGGACCCGGAGCAGGAGCGG	CDK9	RPL37	-0.000958253	0.985495
CDK9_GGGACCCGGAGCAGGAGCGG	CDK9	NGLY1	-0.0599441	0.00135209
CDK9_GGGACCCGGAGCAGGAGCGG	CDK9	CCNF	0.0203612	0.614245
CDK9_GGGACCCGGAGCAGGAGCGG	CDK9	LMNB2	0.0078002	0.935215
CDK9_GGGACCCGGAGCAGGAGCGG	CDK9	MSRB1	-0.0117483	0.819736
CENPE_CCCCCCTACCTGCTGTTCAG	CENPE	TYMS	0.0275184	0.670123
CENPE_CCCCCCTACCTGCTGTTCAG	CENPE	SREBF2	0.000671243	0.995138
CENPE_CGGCCGCACTCGCACGCAGA	CENPE	ACAP2	0.00266677	0.977074
CEP350_GCCCGGGAGTCACTTCGTCA	CEP350	CDIPT	0.0160622	0.669596
CEP350_GGGAGTCACTTCGTCAGGGG	CEP350	SLC4A7	0.0202342	0.593704
CFLAR_GAGTCCCCACCCCTAGCTCC	CFLAR	TMED1	0.00227556	0.980002
CFLAR_GAGTCCCCACCCCTAGCTCC	CFLAR	ARMC6	0.00961557	0.912514
CFLAR_GAGTCCCCACCCCTAGCTCC	CFLAR	PDIA6	-0.012914	0.853366
CFLAR_GAGTCCCCACCCCTAGCTCC	CFLAR	GTPBP6	-0.0187678	0.770365
CHAF1A_AAGAGCAGCGGCCGCCTGAG	CHAF1A	UTP6	0.0414266	0.335402
CHAF1A_AAGAGCAGCGGCCGCCTGAG	CHAF1A	TMEM123	-0.0194645	0.777672
CHAF1A_AAGAGCAGCGGCCGCCTGAG	CHAF1A	RPRD2	0.0144987	0.770358
CHAF1A_AAGAGCAGCGGCCGCCTGAG	CHAF1A	ZBTB12	0.005732	0.928722
CHAF1A_AAGAGCAGCGGCCGCCTGAG	CHAF1A	LYRM4	-0.0096668	0.909497
CHAF1A_AAGAGCAGCGGCCGCCTGAG	CHAF1A	MRPL20	-0.0231198	0.747488
CHAF1A_CGAAGAGCAGCGGCCGCCTG	CHAF1A	RPRD2	-0.000707902	0.992521
CHAF1A_GAAGAGCAGCGGCCGCCTGA	CHAF1A	RNH1	-0.00959306	0.918609
CHAF1A_GAAGAGCAGCGGCCGCCTGA	CHAF1A	TULP3	-0.00515201	0.948301
CHAF1A_GAAGAGCAGCGGCCGCCTGA	CHAF1A	UTP6	-0.0350029	0.593849
CHAF1A_GAAGAGCAGCGGCCGCCTGA	CHAF1A	LGALS3BP	0.0260797	0.616064
CHAF1A_GAAGAGCAGCGGCCGCCTGA	CHAF1A	CSNK1G2	-0.0326844	0.650253
CHAF1A_GAAGAGCAGCGGCCGCCTGA	CHAF1A	RHNO1	-0.00551082	0.956179
CHAF1A_GAAGAGCAGCGGCCGCCTGA	CHAF1A	MSRB1	-0.0200148	0.753974
CHAF1A_GAAGAGCAGCGGCCGCCTGA	CHAF1A	ZBTB12	0.00910776	0.900379
CHD4_CGCGACCTGCGGCGGCTCCG	CHD4	IDI1	0.0284007	0.526049
CHD4_CGCGACCTGCGGCGGCTCCG	CHD4	COPE	-0.299459	2.24633550833334e-54
CHD4_CGCGACCTGCGGCGGCTCCG	CHD4	DDX49	0.0173465	0.684038
CHD4_GCCGGACCCAGCGCGACCTG	CHD4	FBLIM1	0.0665308	0.299434
CHERP_CAGCGGCATCTCCATGGCTC	CHERP	STAM	0.0463145	0.527652
CHERP_CAGCGGCATCTCCATGGCTC	CHERP	PMPCA	0.0204872	0.885098
CHERP_CAGCGGCATCTCCATGGCTC	CHERP	AR	-0.0171558	0.843341
CHERP_CAGCGGCATCTCCATGGCTC	CHERP	SLC25A22	0.00397929	0.97837
CHERP_GGTTTGGGTCTCACCATCGG	CHERP	C20orf27	0.00544439	0.931784
CHMP2A_GCGGCGGCGACAGGACCGAG	CHMP2A	CCDC91	-0.0110744	0.795825
CHMP2A_GCGGCGGCGACAGGACCGAG	CHMP2A	DCTN3	0.00987235	0.84593
CHMP2A_GCGGCGGCGACAGGACCGAG	CHMP2A	AURKAIP1	0.0214572	0.668799
CHMP2A_GCGGCGGCGACAGGACCGAG	CHMP2A	ZNF544	-0.0020323	0.979079
CHMP2A_GGCGGCGGCGACAGGACCGA	CHMP2A	TRIM24	-0.00706002	0.935761
CHMP2A_GGCGGCGGCGACAGGACCGA	CHMP2A	TUBA1C	0.00518858	0.947479
CHMP2A_GGCGGCGGCGACAGGACCGA	CHMP2A	AURKAIP1	0.00638985	0.924262
CHMP4B_CGCTCCGGCTCGGCTCGGCT	CHMP4B	DNAJC11	0.00562378	0.957439
CHMP4B_CGCTCCGGCTCGGCTCGGCT	CHMP4B	AP1B1	-0.0144051	0.848506
CHMP4B_CGCTCCGGCTCGGCTCGGCT	CHMP4B	TTYH3	-0.0175857	0.794818
CHMP4B_CGCTCCGGCTCGGCTCGGCT	CHMP4B	RAB15	-0.138543	3.9025474013605e-10
CHMP4B_CGCTCCGGCTCGGCTCGGCT	CHMP4B	GLUD1	0.0434299	0.456355
CHMP4B_CGCTCCGGCTCGGCTCGGCT	CHMP4B	ZDHHC7	-0.00234971	0.98013
CHMP4B_CGCTCCGGCTCGGCTCGGCT	CHMP4B	SLC25A6	-0.0416344	0.33626
CHMP4B_CGCTCCGGCTCGGCTCGGCT	CHMP4B	PDCD6IP	-0.0120718	0.899275
CHMP4B_CGGCTCGGCTCGGCTCGGGT	CHMP4B	DNAJC11	-0.00582749	0.924877
CHMP4B_CGGCTCGGCTCGGCTCGGGT	CHMP4B	TTYH3	-0.0283147	0.271816
CHMP4B_CGGCTCGGCTCGGCTCGGGT	CHMP4B	RAB15	-0.127311	3.37941829621124e-21
CHMP4B_CGGCTCGGCTCGGCTCGGGT	CHMP4B	SLC25A6	0.0108858	0.811316
CHMP4B_CGGCTCGGCTCGGCTCGGGT	CHMP4B	PDCD6IP	-0.0143264	0.771116
CHMP4B_GGCTCGGCTCGGGTCGGCTC	CHMP4B	PROM1	0.010112	0.901743
CHMP4B_GGCTCGGCTCGGGTCGGCTC	CHMP4B	VCP	-0.00466679	0.971836
CHMP4B_GGCTCGGCTCGGGTCGGCTC	CHMP4B	TPM4	-0.0112419	0.919105
CHMP4B_GGCTCGGCTCGGGTCGGCTC	CHMP4B	PDCD6IP	0.00349854	0.975847
CHMP4B_GGCTCGGCTCGGGTCGGCTC	CHMP4B	MEX3C	0.00863563	0.929543
CLASRP_CGCGCGAGCGCAGCGGTGGG	CLASRP	CDC34	-0.00525457	0.962436
CLASRP_CGCGCGAGCGCAGCGGTGGG	CLASRP	COPS7B	-0.0811164	0.000360799
CLASRP_CGCGCGAGCGCAGCGGTGGG	CLASRP	PDE6D	-0.0235032	0.596368
CLASRP_CGGGCCGCGCGCGAGCGCAG	CLASRP	NUP37	-0.0068018	0.936249
CLASRP_CGGGCCGCGCGCGAGCGCAG	CLASRP	RTN4	-0.0378407	0.476559
CLASRP_CGGGCCGCGCGCGAGCGCAG	CLASRP	HOOK3	-0.00900566	0.8921
CLASRP_CGGGCCGCGCGCGAGCGCAG	CLASRP	PARPBP	-0.00811386	0.909914
CLASRP_CGGGCCGCGCGCGAGCGCAG	CLASRP	LDB1	-0.0332233	0.385492
CLASRP_CGGGCCGCGCGCGAGCGCAG	CLASRP	NCKIPSD	-0.0266239	0.416625
CLASRP_GGCGACCAGCCGGTGAGTGC	CLASRP	ADD1	-0.0185363	0.875588
CLASRP_GGCGACCAGCCGGTGAGTGC	CLASRP	RBCK1	0.0356625	0.631621
CLASRP_GGCGACCAGCCGGTGAGTGC	CLASRP	SIGIRR	-0.00661706	0.960009
CLEC11A_GGAACAGGAAGAGAGAAGCT	CLEC11A	TP53I3	0.0292467	0.669089
CLEC11A_GGAACAGGAAGAGAGAAGCT	CLEC11A	PNP	-0.0245485	0.810074
CLEC11A_GGGGCTAGTGACCTGCACAC	CLEC11A	TBPL1	-0.00348082	0.931784
CLEC11A_GGGGCTAGTGACCTGCACAC	CLEC11A	ATG4D	-0.00818704	0.69802
CLEC11A_TGGGAGAATCGGGAACCTGG	CLEC11A	SSR1	0.0212446	0.690253
CLEC11A_TGGGAGAATCGGGAACCTGG	CLEC11A	SAC3D1	0.0363762	0.266988
CLN6_GTTCAGCTCGGCTGCCCCGG	CLN6	UBR7	-0.0386718	0.422486
CLN6_GTTCAGCTCGGCTGCCCCGG	CLN6	TMEM251	0.0249765	0.747719
CLN6_GTTCAGCTCGGCTGCCCCGG	CLN6	MTMR14	0.00384536	0.976815
CLN8_CAATGAGGTCAGTGACTGCC	CLN8	DLGAP4	-0.0178571	0.813923
CLN8_CAATGAGGTCAGTGACTGCC	CLN8	CTSD	-0.0107889	0.935224
CLN8_CAATGAGGTCAGTGACTGCC	CLN8	SERPINF1	-0.0129398	0.877859
CLN8_GACTGCCGGGAGTCCTGCAG	CLN8	CTSD	0.00361545	0.965322
CLN8_GACTGCCGGGAGTCCTGCAG	CLN8	SERPINF1	-0.00108196	0.986847
CLN8_GACTGCCGGGAGTCCTGCAG	CLN8	ANAPC7	0.0131031	0.777881
CLN8_TGACTGCCGGGAGTCCTGCA	CLN8	ZFAND5	0.0295661	0.513568
CLN8_TGACTGCCGGGAGTCCTGCA	CLN8	CTSD	0.00430254	0.960824
CLN8_TGACTGCCGGGAGTCCTGCA	CLN8	SERPINF1	0.00109843	0.987532
CLNS1A_AACACAGGCCCTGAGGGAGT	CLNS1A	FRYL	-0.0159728	0.721138
CLNS1A_AACACAGGCCCTGAGGGAGT	CLNS1A	DDX1	-0.0182815	0.793805
CLNS1A_AACACAGGCCCTGAGGGAGT	CLNS1A	SNX5	-0.0215436	0.760521
CLNS1A_AACACAGGCCCTGAGGGAGT	CLNS1A	CNDP2	-0.00835364	0.926343
CLNS1A_GCTGTGCTCCAACTCCCTCA	CLNS1A	MRPL49	0.00898061	0.831528
CLNS1A_GCTGTGCTCCAACTCCCTCA	CLNS1A	FAU	-0.00567725	0.86689
CLNS1A_GCTGTGCTCCAACTCCCTCA	CLNS1A	VPS28	-0.0068978	0.889453
CLNS1A_GCTGTGCTCCAACTCCCTCA	CLNS1A	GPC2	-0.00261914	0.958425
CLNS1A_GTGCGGCAACACAGGCCCTG	CLNS1A	KLF3	-0.0117907	0.708625
CLNS1A_GTGCGGCAACACAGGCCCTG	CLNS1A	CLASP2	0.0203929	0.479445
CLNS1A_GTGCGGCAACACAGGCCCTG	CLNS1A	ZNF721	-0.000778106	0.991743
CNOT1_GGGTCGAGGAGAGCCGGAGT	CNOT1	C6orf62	-0.00298946	0.966366
CNOT9_CGCTGCAGGGGTGCTGAAGG	CNOT9	DGKZ	-0.0367597	0.268311
CNOT9_TCCGCTGCAGGGGTGCTGAA	CNOT9	FOXN3	-0.00420882	0.961279
CNOT9_TCCGCTGCAGGGGTGCTGAA	CNOT9	NUDCD1	-0.0232405	0.642884
CNOT9_TCCGCTGCAGGGGTGCTGAA	CNOT9	ENY2	-0.0221115	0.696031
CNOT9_TCCGCTGCAGGGGTGCTGAA	CNOT9	USP37	-0.0694043	7.69128278327285e-06
CNOT9_TCCGCTGCAGGGGTGCTGAA	CNOT9	RPL37	0.0310138	0.0243559
CNOT9_TCCGCTGCAGGGGTGCTGAA	CNOT9	ZNF507	0.00808959	0.864572
CNOT9_TTCCGCTGCAGGGGTGCTGA	CNOT9	DNMT3A	0.00523773	0.9682
CNOT9_TTCCGCTGCAGGGGTGCTGA	CNOT9	KRAS	0.00678959	0.958191
CNOT9_TTCCGCTGCAGGGGTGCTGA	CNOT9	RNF214	-0.0133379	0.868006
COX16_GAGATTTGGGAGTCTGCGCT	COX16	MRPL57	0.0194953	0.841533
COX16_GAGTCTGCGCTAGGCCCGCT	COX16	NTHL1	0.00529324	0.968626
COX16_GAGTCTGCGCTAGGCCCGCT	COX16	MKNK2	0.0213585	0.824354
COX16_GAGTCTGCGCTAGGCCCGCT	COX16	SEC23A	-0.012958	0.865338
COX16_GAGTCTGCGCTAGGCCCGCT	COX16	DCLK1	-0.0306147	0.612725
COX5B_ACTGGGGCCGCGAGCCCTCA	COX5B	STRN4	-0.00191687	0.987215
COX5B_ACTGGGGCCGCGAGCCCTCA	COX5B	COL9A3	-0.00863392	0.941181
CPNE1_GCCGACAGCCCCAGCCCGAA	CPNE1	ARHGEF39	0.00941336	0.829254
CPNE1_GCCGACAGCCCCAGCCCGAA	CPNE1	PACSIN3	-0.0309233	0.360226
CPNE1_GCCGACAGCCCCAGCCCGAA	CPNE1	RBM12	-0.267476	1.3894384601159e-66
CPNE1_GCCGTTCGGGCTGGGGCTGT	CPNE1	ARHGEF39	0.0148547	0.828825
CPNE1_GCCGTTCGGGCTGGGGCTGT	CPNE1	FAM13A	-0.00608074	0.942298
CPNE1_GCCGTTCGGGCTGGGGCTGT	CPNE1	PGAP2	0.0136365	0.895259
CPNE1_GCCGTTCGGGCTGGGGCTGT	CPNE1	DHRSX	-0.03749	0.436467
CPNE1_GCCGTTCGGGCTGGGGCTGT	CPNE1	LRRN1	-0.0780987	0.17999
CPNE1_GCCGTTCGGGCTGGGGCTGT	CPNE1	ZBED1	-0.0365904	0.430724
CPNE1_GCCGTTCGGGCTGGGGCTGT	CPNE1	RBM12	-0.0251873	0.74159
CPNE1_GGCTGGGGCTGTCGGCCGCG	CPNE1	TCF3	-0.0178127	0.709994
CPNE1_GGCTGGGGCTGTCGGCCGCG	CPNE1	CENPM	-0.0015719	0.983922
CPNE1_GGCTGGGGCTGTCGGCCGCG	CPNE1	ARMCX3	-0.0150479	0.653622
CPNE1_GGCTGGGGCTGTCGGCCGCG	CPNE1	DECR1	-0.00714961	0.888941
CPNE1_GGCTGGGGCTGTCGGCCGCG	CPNE1	CCND3	-0.0112686	0.770568
CPNE1_GGCTGGGGCTGTCGGCCGCG	CPNE1	ARHGEF39	0.00230544	0.965093
CPNE1_GGCTGGGGCTGTCGGCCGCG	CPNE1	BACH1	0.00836466	0.843486
CPNE1_GGCTGGGGCTGTCGGCCGCG	CPNE1	CRK	0.0069623	0.904975
CPNE1_GGCTGGGGCTGTCGGCCGCG	CPNE1	ZNRF3	-0.00236779	0.963285
CPNE1_GGCTGGGGCTGTCGGCCGCG	CPNE1	RBM12	-0.107137	5.75550611417576e-13
CPSF1_AGTCGGCTCCAACTGCCAGG	CPSF1	WAC-AS1	0.00225101	0.956919
CPSF4_AAGGAGGAGTGTGTGCGGCG	CPSF4	GPI	-0.0100943	0.856543
CPSF4_AAGGAGGAGTGTGTGCGGCG	CPSF4	C7orf50	0.00697987	0.903483
CPSF4_AAGGAGGAGTGTGTGCGGCG	CPSF4	HMGB2	-0.100593	3.52151340949638e-09
CPSF4_AAGGAGGAGTGTGTGCGGCG	CPSF4	RAB31	-0.000279914	0.996798
CPSF4_AAGGAGGAGTGTGTGCGGCG	CPSF4	BLOC1S4	0.0286811	0.25926
CPSF4_CGAAGGAGGAGTGTGTGCGG	CPSF4	CERS5	0.0219655	0.279714
CPSF4_CGAAGGAGGAGTGTGTGCGG	CPSF4	BLOC1S4	0.0180705	0.554152
CPSF4_CGAAGGAGGAGTGTGTGCGG	CPSF4	EMP2	0.0123904	0.69
CPSF4_GCGGCGAGGCGAAGCGAAGG	CPSF4	ITGA6	0.00175168	0.989694
CPSF4_GCGGCGAGGCGAAGCGAAGG	CPSF4	YY1	0.00202391	0.987792
CPSF4_GCGGCGAGGCGAAGCGAAGG	CPSF4	DHX36	0.00569966	0.962143
CRYZ_AGTGGGAATTAAAATCTGCG	CRYZ	MYO10	0.00738557	0.932445
CRYZ_GTGGGAATTAAAATCTGCGT	CRYZ	ATRX	-0.0130861	0.803264
CRYZ_GTGGGAATTAAAATCTGCGT	CRYZ	NAPG	0.000263509	0.996326
CRYZ_GTGGGAATTAAAATCTGCGT	CRYZ	TYW3	-0.14137	5.35438100883137e-30
CRYZ_GTGGGAATTAAAATCTGCGT	CRYZ	LINGO1	0.00835854	0.816104
CRYZ_TGTGGCAGTCCTCATTTCTG	CRYZ	BBS7	-0.00537551	0.887071
CSNK2B_AGCGACGACTTCAGACTCAC	CSNK2B	DNAJA3	-0.0118849	0.774695
CSNK2B_AGCGACGACTTCAGACTCAC	CSNK2B	GPANK1	-0.0497715	0.000893078
CSNK2B_CCGTGTCCCGGCATCCACCG	CSNK2B	RB1CC1	-0.00354102	0.96529
CSNK2B_CCGTGTCCCGGCATCCACCG	CSNK2B	GPANK1	-0.00748425	0.882897
CSNK2B_CCGTGTCCCGGCATCCACCG	CSNK2B	ZNF718	-0.00225568	0.967536
CSNK2B_TGGCTGTCACGAAGGCCCGG	CSNK2B	GPANK1	-0.0139276	0.727559
CSTF3_GCGGTGGCGATTGGTGTTGG	CSTF3	POLR2E	0.0810746	1.36732933582299e-05
CSTF3_GGCGATTGGTGTTGGCGGTC	CSTF3	GGA2	0.026112	0.577326
CTR9_AGAGCTCCAGCGGCGCCGCG	CTR9	ARFGEF1	-0.0996849	0.000156656
CTR9_AGAGCTCCAGCGGCGCCGCG	CTR9	TRIM65	-0.00169501	0.982972
CTR9_GCTCCAGCGGCGCCGCGGGG	CTR9	KPNA3	-0.0123584	0.83502
CTR9_GCTCCAGCGGCGCCGCGGGG	CTR9	CTCF	-0.0384988	0.325971
CTR9_GCTCCAGCGGCGCCGCGGGG	CTR9	PTGES2	-0.0148681	0.816511
CTR9_GCTCCAGCGGCGCCGCGGGG	CTR9	LITAF	-0.0114256	0.882608
CTR9_TGGTCTTGACTGCCGCCCCG	CTR9	DAZAP1	-0.139945	2.82366340092327e-30
CTR9_TGGTCTTGACTGCCGCCCCG	CTR9	ACOT8	-0.0120026	0.68024
CTSD_CGGGTCGGAGAGGGTCGCCG	CTSD	POLR2H	-0.0304401	0.496347
CTSD_CGGGTCGGAGAGGGTCGCCG	CTSD	LMBRD1	0.015664	0.59893
CTSD_CGGGTCGGAGAGGGTCGCCG	CTSD	CLN8	-0.0133686	0.718935
CTSD_CTCGGCGACCCTCTCCGACC	CTSD	CNN2	-0.0131549	0.692721
CTSD_CTCGGCGACCCTCTCCGACC	CTSD	POLR2H	0.00152617	0.980586
CTSD_TCATCCCGGCTATAAGCGCA	CTSD	CLN8	0.00638095	0.930591
CUL1_GGGACGCAGCTAGACCTTGG	CUL1	SRRM2	0.0301194	0.420597
CUL1_GGGACGCAGCTAGACCTTGG	CUL1	LAMP1	0.0242396	0.629405
CWC15_AGTGTGAGCGGCAAGAGGAT	CWC15	FAM117A	0.00363686	0.948473
CWC15_AGTGTGAGCGGCAAGAGGAT	CWC15	TXN	0.0159466	0.735488
CWC15_AGTGTGAGCGGCAAGAGGAT	CWC15	TMBIM6	0.0624936	0.00606231
DBR1_CTGAGCGATCAGTCGGTCCT	DBR1	DCLK1	-0.0160741	0.767062
DCTN6_CGGAGAAGACTCAAAAGAGG	DCTN6	NCOR2	-0.161766	0.523823
DCTN6_TGGCGGAGAAGACTCAAAAG	DCTN6	RIMKLB	0.110336	0.122274
DCTN6_TGGCGGAGAAGACTCAAAAG	DCTN6	UBXN2A	-0.0453193	0.702313
DDIT4_GGACCTGGGACGGGTCTGGG	DDIT4	FBXO2	0.00981563	0.894049
DDIT4_GGACCTGGGACGGGTCTGGG	DDIT4	DHRSX	-0.0132874	0.790148
DDIT4_GGACCTGGGACGGGTCTGGG	DDIT4	RTKN2	-0.02559	0.485274
DDX23_GGGAACCGCCTCCACCGCCC	DDX23	PLTP	-0.0784096	1.18318460314561e-10
DDX23_GGGAACCGCCTCCACCGCCC	DDX23	CALCOCO2	-0.00796405	0.703373
DDX23_TGGGCGGTTCAGACTCAGGG	DDX23	OSBPL10	-0.0303503	0.56292
DDX39B_AACCTAAACGAAGAGATGAG	DDX39B	CCDC86	0.00947442	0.908699
DDX39B_AACCTAAACGAAGAGATGAG	DDX39B	SSBP4	-0.00605034	0.938995
DDX39B_CGAGAGCAAAGAGCTCCTGG	DDX39B	EIF4EBP2	-0.115182	0.000381534
DDX39B_CGAGAGCAAAGAGCTCCTGG	DDX39B	CXXC5	-0.0411422	0.524038
DDX46_ACTAGCAGCACCTACAGCTG	DDX46	CHKB	-0.014228	0.808766
DDX46_AGCAGCACCTACAGCTGTGG	DDX46	DCTN6	-0.00043923	0.992313
DDX46_AGCAGCACCTACAGCTGTGG	DDX46	ARL1	0.00574531	0.93148
DDX46_AGCAGCACCTACAGCTGTGG	DDX46	EEF2	-0.000291053	0.996025
DDX46_AGCAGCACCTACAGCTGTGG	DDX46	NOL12	-0.00703097	0.883755
DDX46_GGGATGGCCGCCACAGCTGT	DDX46	MZT1	-0.0307449	0.637958
DGCR14_CCCGCCTCGCGCTTCCTCGG	DGCR14	MPG	-0.0777665	4.34866954875141e-07
DGCR14_CCCGCCTCGCGCTTCCTCGG	DGCR14	PPP6R1	-0.0516873	0.000380064
DGCR14_CCCGCCTCGCGCTTCCTCGG	DGCR14	EMC1	0.0135549	0.674305
DGCR14_CCCGCCTCGCGCTTCCTCGG	DGCR14	TRMT112	0.0836466	5.38886670317442e-10
DGCR14_CCGCCGCGTCCAGGCCCCCG	DGCR14	WNK1	-0.0736752	0.0318013
DGCR14_CCGCCGCGTCCAGGCCCCCG	DGCR14	ATG101	-0.025607	0.644889
DGCR14_CCGCCGCGTCCAGGCCCCCG	DGCR14	GEMIN4	-0.0153881	0.780119
DGCR14_CCGCCGCGTCCAGGCCCCCG	DGCR14	IDH2	-0.027107	0.616651
DGCR8_ACAGGCTTTCCAGATGGCTG	DGCR8	PCOLCE	0.00762665	0.968289
DGCR8_ACAGGCTTTCCAGATGGCTG	DGCR8	SCAMP4	-0.0119009	0.938322
DGCR8_GGCTTTCCAGATGGCTGCGG	DGCR8	MPST	0.00550151	0.972699
DGCR8_GGCTTTCCAGATGGCTGCGG	DGCR8	ITPR1	0.0182065	0.528908
DGCR8_GGCTTTCCAGATGGCTGCGG	DGCR8	ATCAY	0.018763	0.815332
DGCR8_GGCTTTCCAGATGGCTGCGG	DGCR8	COX5A	-0.0189387	0.829609
DHPS_AGTCAAAGCTGCCCCTAGGC	DHPS	EGLN3	-0.00751757	0.907895
DHPS_CCCCTAGGCCGGGCTTACGG	DHPS	SYNE2	0.0206684	0.696595
DHPS_CCCCTAGGCCGGGCTTACGG	DHPS	VCP	-0.015541	0.794674
DIMT1_AGCGTGAGAAAGCCACCACG	DIMT1	IPO11	0.00500664	0.930217
DIMT1_GCGTGAGAAAGCCACCACGT	DIMT1	IPO11	0.017736	0.659947
DIMT1_TTGGGCCAGAGTGGTGCGGG	DIMT1	IPO11	-0.00561063	0.940317
DIMT1_TTGGGCCAGAGTGGTGCGGG	DIMT1	COL1A1	-0.00745379	0.930388
DIMT1_TTGGGCCAGAGTGGTGCGGG	DIMT1	GMDS	0.0183297	0.730098
DMAP1_GCAGCTGCCGGACCCAGGTG	DMAP1	NUDCD1	-0.0261708	0.528804
DMAP1_GCAGCTGCCGGACCCAGGTG	DMAP1	ENY2	-0.00568368	0.943465
DMAP1_GCAGCTGCCGGACCCAGGTG	DMAP1	TMEM8A	0.0299021	0.282036
DMAP1_GCAGCTGCCGGACCCAGGTG	DMAP1	FOS	0.0570447	0.0109944
DMAP1_GCAGCTGCCGGACCCAGGTG	DMAP1	TRNP1	0.0158387	0.729092
DNAJC9_GCCGGGCGGAGATACGACCC	DNAJC9	PIAS3	0.000553594	0.994013
DNAJC9_GGGAGCGGCTGCTTCCTCCG	DNAJC9	FKBP1A	-0.158226	7.02864070513636e-26
DNAJC9_GGGAGCGGCTGCTTCCTCCG	DNAJC9	JPH4	0.00626269	0.872091
DNAJC9_GGGAGCGGCTGCTTCCTCCG	DNAJC9	SLC25A6	-0.00111235	0.985542
DR1_AAACCTTCCCTGGCATCTGG	DR1	CARS2	0.00728543	0.879566
DR1_AAACCTTCCCTGGCATCTGG	DR1	GGH	-0.0224322	0.525978
DR1_AAACCTTCCCTGGCATCTGG	DR1	BUB1	-0.00235492	0.975346
DR1_AACCTTCCCTGGCATCTGGA	DR1	HMGB1	-0.00307716	0.950025
DR1_GGTGGTCCCTCCAGATGCCA	DR1	ACTB	0.00518656	0.880001
DR1_GGTGGTCCCTCCAGATGCCA	DR1	MYL12B	-0.00235375	0.975612
DYNC1H1_CAAGAGACAGAAACGGCCGC	DYNC1H1	PABPC4	-0.00452846	0.96564
DYNC1H1_CTGGCTGTCTCGCTGAGTCG	DYNC1H1	SORBS3	-0.0160888	0.726682
DYNC1H1_CTGGCTGTCTCGCTGAGTCG	DYNC1H1	ETS2	-0.0220508	0.532296
DYNC1H1_CTGGCTGTCTCGCTGAGTCG	DYNC1H1	MID1IP1	0.0107293	0.88162
DYNC1H1_GCGGACGGTCCGGCTTCCGG	DYNC1H1	PDXK	0.00786412	0.858887
EEF1A1_AGGCCCGCGGGAACCACACA	EEF1A1	BAZ1B	-0.00984201	0.861428
EEF1A1_AGGCCCGCGGGAACCACACA	EEF1A1	CDK16	0.000576402	0.993696
EEF1A1_AGGCCCGCGGGAACCACACA	EEF1A1	MDFI	-0.00336222	0.952265
EEF1A1_AGTGCCGTGTGTGGTTCCCG	EEF1A1	BAZ1B	0.00713221	0.916718
EEF1A1_GTGCCGTGTGTGGTTCCCGC	EEF1A1	BAZ1B	0.0396209	0.163207
EEF1A1_GTGCCGTGTGTGGTTCCCGC	EEF1A1	DNM2	-0.00427924	0.946384
EEF1A1_GTGCCGTGTGTGGTTCCCGC	EEF1A1	EIF4G2	0.0142226	0.750667
EIF1AD_CGAGGGCCAGAGACTAAGTG	EIF1AD	BANF1	-0.534042	4.76658508607551e-283
EIF1AD_TCAGCGTCCAGCCTAGACGG	EIF1AD	BANF1	-0.556589	2.00776296672407e-28
EIF1AD_TCTAGGCTGGACGCTGAGAG	EIF1AD	MPG	-0.0192234	0.732149
EIF1AD_TCTAGGCTGGACGCTGAGAG	EIF1AD	BANF1	-0.664773	0
EIF1AD_TCTAGGCTGGACGCTGAGAG	EIF1AD	LAGE3	-0.0136689	0.85359
EIF1AX_CAGGCGGATCTCTGAAGAGC	EIF1AX	YBX1	0.0235903	0.276012
EIF1AX_CAGGCGGATCTCTGAAGAGC	EIF1AX	RAB21	-0.00606271	0.919377
EIF1AX_CAGGCGGATCTCTGAAGAGC	EIF1AX	AK3	-0.0141203	0.765455
EIF1AX_CCGTGGTCCGGGGGTCCGGG	EIF1AX	COL1A1	0.0113627	0.877053
EIF1AX_CCGTGGTCCGGGGGTCCGGG	EIF1AX	PCNX2	-0.000855293	0.992282
EIF1_CGGAACGTCGGGAAGCGAGG	EIF1	SNU13	-0.0189993	0.658546
EIF1_CGGGAAGCGAGGGGGCTCAA	EIF1	SNU13	0.0127942	0.885752
EIF1_GGAAGCGAGGGGGCTCAAGG	EIF1	CNN2	0.0209101	0.739096
EIF1_GGAAGCGAGGGGGCTCAAGG	EIF1	SNU13	0.000145041	0.998959
EIF1_GGAAGCGAGGGGGCTCAAGG	EIF1	GXYLT1	0.0147025	0.724112
EIF1_GGAAGCGAGGGGGCTCAAGG	EIF1	UBE2V2	-0.0103278	0.905421
EIF2B1_CCGCCCGCGCTGTCTCGAAC	EIF2B1	GTF2H3	-0.131348	1.51459934137446e-21
EIF2B1_GCTGTCTCGAACGGGTCCGC	EIF2B1	GTF2H3	-0.139302	4.04930055357018e-29
EIF2B1_GGACCCGTTCGAGACAGCGC	EIF2B1	GTF2H3	-0.112521	3.72921748837291e-05
EIF2B2_CAACTCCGAGCCCTTCGCTG	EIF2B2	FGFR1OP2	-0.00802489	0.866479
EIF2B2_TAGCTGCCTTCAGCCTTCAC	EIF2B2	DDR1	-0.0408046	0.0139918
EIF3B_CCCAACGCTGCCTACTCGCA	EIF3B	SNX8	-0.0152806	0.649444
EIF3B_CCCAACGCTGCCTACTCGCA	EIF3B	DNMT1	-0.000828664	0.993519
EIF3B_CCCAACGCTGCCTACTCGCA	EIF3B	VHL	-0.0145169	0.733246
EIF3B_GCAGGACGCGGAGAACGTGG	EIF3B	ALKBH5	0.0299368	0.467673
EIF3B_GCAGGACGCGGAGAACGTGG	EIF3B	SNX8	-0.0279645	0.369919
EIF3B_GCAGGACGCGGAGAACGTGG	EIF3B	KCNA1	-0.0002198	0.975041
EIF3B_GCAGGACGCGGAGAACGTGG	EIF3B	CKAP4	-0.014626	0.86162
EIF3B_GCAGGACGCGGAGAACGTGG	EIF3B	PDCL	-0.0126716	0.789068
EIF3B_GCAGGACGCGGAGAACGTGG	EIF3B	SNX2	-0.00416761	0.966616
EIF3B_GCAGGACGCGGAGAACGTGG	EIF3B	UHRF1	-0.000272754	0.997941
EIF3B_GGCCGCGGAGCCCTGCGAGT	EIF3B	SNX8	-0.0303084	0.440742
EIF3B_GGCCGCGGAGCCCTGCGAGT	EIF3B	SOCS2	0.0825725	0.00566352
EIF3B_GGCCGCGGAGCCCTGCGAGT	EIF3B	ETV5	-0.0395633	0.367296
EIF3C_GGGCCCTGCGGTGTGACTCG	EIF3C	CERS2	0.0247809	0.426966
EIF3C_GGGCCCTGCGGTGTGACTCG	EIF3C	RCE1	-0.00120162	0.985129
EIF3F_GGAGCACTTACTGGTACCGC	EIF3F	ALG1	0.0177005	0.656646
EIF3F_GGCCACGCCAACCCCAGTCC	EIF3F	ALG1	0.0179188	0.592671
EIF3F_GGCCACGCCAACCCCAGTCC	EIF3F	SENP3	-0.0113366	0.713506
EIF3F_GGCCACGCCAACCCCAGTCC	EIF3F	ZNF445	-0.00981917	0.807134
EIF3F_GGCCACGCCAACCCCAGTCC	EIF3F	AGRN	0.015724	0.598777
EIF3F_GGCCACGCCAACCCCAGTCC	EIF3F	NOC2L	-0.0274591	0.466872
EIF3G_GTGAGTCGGCGATCGCGGAA	EIF3G	TP53BP2	-0.0011924	0.985945
EIF3H_AGAGCCGGTACCTTCCTTGC	EIF3H	TCFL5	0.00502146	0.867588
EIF3H_AGAGCCGGTACCTTCCTTGC	EIF3H	ARMC8	0.0094237	0.752159
EIF3H_GCCGGCGGTGGAGCTGGAAG	EIF3H	RAI14	-0.00618695	0.943567
EIF3H_GCCGGCGGTGGAGCTGGAAG	EIF3H	ITGB1BP1	0.0207193	0.532026
EIF3H_GCCGGCGGTGGAGCTGGAAG	EIF3H	CPSF3	0.0160514	0.781914
EIF3H_GCCGGCGGTGGAGCTGGAAG	EIF3H	TMEM47	-0.0199713	0.613266
EIF3H_GCCGGCGGTGGAGCTGGAAG	EIF3H	SETD5	-0.0231245	0.681662
EIF3H_GCGTCCCGCAAGGAAGGTAC	EIF3H	PNN	-0.00110787	0.9908
EIF3J_CACCCGGCTCGAGATGGCGG	EIF3J	SDHA	-0.0325231	0.503295
EIF3J_CACCCGGCTCGAGATGGCGG	EIF3J	MDC1	0.0136519	0.825883
EIF3J_CACCCGGCTCGAGATGGCGG	EIF3J	FAM234A	-0.0017653	0.983094
EIF3J_CAGCAACTTCTCCTCACCCC	EIF3J	DAP	0.00316278	0.951434
EIF3M_TCACTGATGTCGATGAAGGC	EIF3M	TCTN3	-0.0035104	0.95137
EIF3M_TGGTGCAGGCCCGGGCACAG	EIF3M	WBP11	-0.0715263	0.00112517
EIF3M_TGGTGCAGGCCCGGGCACAG	EIF3M	ACOT7	0.0280755	0.512295
EIF3M_TGGTGCAGGCCCGGGCACAG	EIF3M	NEFM	-0.0448375	0.0345962
EIF3M_TGGTGCAGGCCCGGGCACAG	EIF3M	CLPP	-0.0138516	0.807841
EIF3M_TGGTGCAGGCCCGGGCACAG	EIF3M	GPN2	-0.00122497	0.982539
EIF3M_TGGTGCAGGCCCGGGCACAG	EIF3M	DNAJB12	0.00091026	0.98743
EIF3M_TGGTGCAGGCCCGGGCACAG	EIF3M	VWA1	-0.0276452	0.290772
EIF3M_TGGTGCAGGCCCGGGCACAG	EIF3M	NUTM2A-AS1	0.0118127	0.805033
EIF4A2_ATAACAGGTATGCAGTCTGT	EIF4A2	BTBD3	0.00899173	0.803549
EIF4EBP1_CGCACAGGAGACCATGTCCG	EIF4EBP1	PIK3R2	-0.00739575	0.893167
EIF4EBP1_CGCACAGGAGACCATGTCCG	EIF4EBP1	ETS2	-0.00881483	0.877416
EIF4EBP1_CGCACAGGAGACCATGTCCG	EIF4EBP1	MID1IP1	0.0131548	0.854251
EIF4EBP1_GCACAGGAGACCATGTCCGG	EIF4EBP1	MRPL49	-0.00487438	0.929479
EIF4EBP1_GCACAGGAGACCATGTCCGG	EIF4EBP1	FAU	-0.000327097	0.994958
EIF4EBP1_GCACAGGAGACCATGTCCGG	EIF4EBP1	RPP38	0.00359658	0.947708
EIF4EBP1_GCGCACAGGAGACCATGTCC	EIF4EBP1	GMDS	-0.000780571	0.991643
EIF4EBP1_GCGCACAGGAGACCATGTCC	EIF4EBP1	NDUFB10	0.0243892	0.536879
EIF4EBP1_GCGCACAGGAGACCATGTCC	EIF4EBP1	H1FX	-0.0759222	0.00890524
EIF4E_CGGAGCGCGGGGACCCGTGG	EIF4E	KIAA0100	-0.0653214	0.00306448
EIF4E_CGGAGCGCGGGGACCCGTGG	EIF4E	TTYH3	-0.0311836	0.281227
EIF4E_CGGAGCGCGGGGACCCGTGG	EIF4E	CACNA1A	-0.00870588	0.788121
EIF4E_CGGAGCGCGGGGACCCGTGG	EIF4E	CHD1	0.0350176	0.409367
EIF4E_GACGGAGCGCGGGGACCCGT	EIF4E	PDS5B	0.00717481	0.928451
EIF4E_GACGGAGCGCGGGGACCCGT	EIF4E	SUB1	-0.0463461	0.297224
EIF4E_TAAGATGGCGACTGTCGAAC	EIF4E	CHD1	-0.00937213	0.886686
EIF4G1_CGCGGACTGAAGGAGACTGA	EIF4G1	CD59	-0.0276652	0.545081
EIF4G1_CGCGGACTGAAGGAGACTGA	EIF4G1	UQCC2	-0.102621	0.000131388
EIF4G2_AGGTGGCAGCGGGTACCGAG	EIF4G2	CTDP1	-0.0560572	0.00231386
EIF4G2_AGGTGGCAGCGGGTACCGAG	EIF4G2	DNM2	0.023915	0.627348
EIF4G2_AGGTGGCAGCGGGTACCGAG	EIF4G2	UHRF2	0.0183923	0.554378
EIF4G2_CGGCCTCAAACTCAGCTCAG	EIF4G2	DNM2	0.0587146	0.553586
EIF4G2_CGGCCTCAAACTCAGCTCAG	EIF4G2	LRRC8D	-0.0235014	0.845834
EIF4G2_TCGCTGCTGCAGCCGCCACT	EIF4G2	CD9	0.00883393	0.921923
EIF4G2_TCGCTGCTGCAGCCGCCACT	EIF4G2	DNM2	-0.00629191	0.938736
EIF4G2_TCGCTGCTGCAGCCGCCACT	EIF4G2	GTF3C2	-0.0223804	0.64868
EIF4G2_TCGCTGCTGCAGCCGCCACT	EIF4G2	TUG1	-0.0397465	0.274137
EIF5A_CCCGTGTGCAGCAGCGGCGG	EIF5A	ARID1A	-0.069539	0.533649
EIF5A_CCCGTGTGCAGCAGCGGCGG	EIF5A	PAM	-0.00231014	0.989638
EIF5A_CCCGTGTGCAGCAGCGGCGG	EIF5A	AZIN1	0.165263	0.0496893
EIF5A_CCCGTGTGCAGCAGCGGCGG	EIF5A	MIDN	-0.0312598	0.863028
ELAC2_ACGCGGGCGTAGGTGACCGG	ELAC2	UBE2I	0.0241029	0.740049
ELAC2_ACGCGGGCGTAGGTGACCGG	ELAC2	PTPN9	-0.00531445	0.951127
ELAC2_ACGCGGGCGTAGGTGACCGG	ELAC2	PUSL1	-0.016359	0.809643
ELF2_TGTCGCCGCCGTCGCCTAGG	ELF2	DDX5	-0.00124007	0.989556
ELF2_TGTCGCCGCCGTCGCCTAGG	ELF2	DYM	-0.0202011	0.517314
ELF2_TGTCGCCGCCGTCGCCTAGG	ELF2	ARF1	-0.049539	0.0938073
ELOF1_CAGCTGGAGAAGGTGAGTGC	ELOF1	NAT14	0.00533571	0.931811
ELOF1_CAGCTGGAGAAGGTGAGTGC	ELOF1	CNPY3	-0.00338754	0.964969
ELOF1_CAGCTGGAGAAGGTGAGTGC	ELOF1	ZMYM4	-0.0216916	0.61564
ELOF1_GGAGAAGGTGAGTGCTGGTG	ELOF1	OFD1	-0.0246928	0.348625
ELOF1_GGAGAAGGTGAGTGCTGGTG	ELOF1	ETV6	-0.023957	0.130366
ELOF1_GGAGAAGGTGAGTGCTGGTG	ELOF1	GLTP	-0.0112804	0.743851
ELOF1_GGAGAAGGTGAGTGCTGGTG	ELOF1	COL6A2	0.0134351	0.710442
ELP3_AGCCACAAACTCAGACCACG	ELP3	FOXP1	-0.0209314	0.58745
ELP3_AGCCACAAACTCAGACCACG	ELP3	MPHOSPH10	0.0306386	0.466923
ELP3_AGCCACAAACTCAGACCACG	ELP3	NAV2	-0.0013964	0.98698
EME1_AATCCGCAGGCCTGCGACCG	EME1	MRPL27	-0.47565	6.37974165495824e-84
EME1_CAATCCGCAGGCCTGCGACC	EME1	MRPL27	-0.414333	1.06219755720314e-131
EME1_CAATCCGCAGGCCTGCGACC	EME1	MORC3	-0.00584097	0.894194
EME1_GGAAGCCCTGCCCAATCCGC	EME1	MRPL27	-0.289261	2.292365786562e-110
EME1_GGAAGCCCTGCCCAATCCGC	EME1	YWHAE	0.0114762	0.755453
EME1_GGAAGCCCTGCCCAATCCGC	EME1	GAMT	-0.00469962	0.916208
EME1_GGAAGCCCTGCCCAATCCGC	EME1	DHRSX	-0.00485863	0.898102
EME1_GGAAGCCCTGCCCAATCCGC	EME1	ZBED1	0.0101811	0.709321
EP400_ATCCTCCCGCCCTCCTGACG	EP400	SYNE2	-0.037826	0.23017
EP400_ATCCTCCCGCCCTCCTGACG	EP400	PELI1	0.026646	0.322746
EP400_GGCCGCGTCAGGAGGGCGGG	EP400	ARHGAP21	-0.0689631	0.0745989
EP400_GGCCGCGTCAGGAGGGCGGG	EP400	TPI1	-0.13528	3.94852944591487e-09
EP400_GGCCGCGTCAGGAGGGCGGG	EP400	SHKBP1	-0.0205947	0.803775
EP400_GGCCGCGTCAGGAGGGCGGG	EP400	DHX57	0.0156125	0.831063
EP400_GGCCGCGTCAGGAGGGCGGG	EP400	VKORC1L1	-0.0255632	0.777076
EP400_TGGGCCTCAGGGCTGCGCTC	EP400	RBCK1	-0.00411015	0.961185
EP400_TGGGCCTCAGGGCTGCGCTC	EP400	TP53I13	0.00086364	0.991553
EP400_TGGGCCTCAGGGCTGCGCTC	EP400	NET1	-0.0222032	0.706118
EP400_TGGGCCTCAGGGCTGCGCTC	EP400	SIGIRR	0.0550871	0.0557208
EP400_TGGGCCTCAGGGCTGCGCTC	EP400	LITAF	0.0593316	0.134382
EXOSC2_CCAAGATGGCGATGGAGATG	EXOSC2	FPGS	-0.0234699	0.676446
EXOSC2_CCAAGATGGCGATGGAGATG	EXOSC2	NEAT1	0.126483	1.52488619820941e-12
EXOSC2_GATGGAGATGAGGCTTCCAG	EXOSC2	NDUFAF7	0.0152308	0.76755
EXOSC2_GATGGAGATGAGGCTTCCAG	EXOSC2	RPUSD1	0.0278262	0.443615
EXOSC2_GATGGAGATGAGGCTTCCAG	EXOSC2	ADGRL1	-0.0111637	0.827421
EXOSC2_GATGGAGATGAGGCTTCCAG	EXOSC2	CEBPZ	0.056847	0.147206
EXOSC2_GATGGAGATGAGGCTTCCAG	EXOSC2	CHTF18	0.00638463	0.913915
EXOSC2_GATGGAGATGAGGCTTCCAG	EXOSC2	NREP	-0.0137929	0.867017
EXOSC2_GATGGAGATGAGGCTTCCAG	EXOSC2	CNPY3	-0.0317659	0.523743
EXOSC3_GGCCGAACCTGCGTCTGTCG	EXOSC3	DLGAP1	0.012679	0.602946
EXOSC6_CTTCAGGGCCGCGGATGCGG	EXOSC6	TRIOBP	0.00620941	0.95497
EXOSC6_CTTCAGGGCCGCGGATGCGG	EXOSC6	INTS12	-0.0194133	0.649446
EXOSC6_GCCAAGAACCGCCATGCCTG	EXOSC6	CLDN12	0.00370445	0.960905
EXOSC6_GCCAAGAACCGCCATGCCTG	EXOSC6	PSENEN	0.00370314	0.975919
EXOSC6_GCGGCGGTGATCCCCAGGCA	EXOSC6	VPS53	-0.00919551	0.813337
EXOSC6_GCGGCGGTGATCCCCAGGCA	EXOSC6	TMEM18	-0.0190613	0.662754
EXOSC8_GGCTGGGTTCAAGTGAGTGT	EXOSC8	HP1BP3	-0.0255562	0.666162
EXOSC8_GGCTGGGTTCAAGTGAGTGT	EXOSC8	SGO1	0.0173252	0.730303
EXOSC8_TTCAAGTGAGTGTTGGCGGG	EXOSC8	CTSA	0.00812531	0.917343
EXOSC8_TTCAAGTGAGTGTTGGCGGG	EXOSC8	USP7	0.0610848	0.159474
EZH2_GACACCCGGTGGGACTCAGA	EZH2	SNX12	0.0232421	0.490154
EZH2_GACACCCGGTGGGACTCAGA	EZH2	KRT8	0.0184972	0.813469
FAM103A1_AGTACAGATCACCGCACAGG	FAM103A1	REXO1	0.00646999	0.87128
FAM103A1_CGAGGTGTCCTCCCCCTGTG	FAM103A1	HTATIP2	0.00796834	0.880881
FAM50A_CTTGTATTGAGCCATGGCAG	FAM50A	PLD3	0.021043	0.746091
FAM50A_GGCGCCCTTGTATTGAGCCA	FAM50A	RMDN1	-0.0444134	0.42262
FAM50A_GGCGCCCTTGTATTGAGCCA	FAM50A	ZFAS1	-1.20926e-05	0.999955
FAM50A_GGCGCCCTTGTATTGAGCCA	FAM50A	TOPORS	0.0182209	0.853525
FAU_CCAACCTGCTACAAGCCCTT	FAU	LPAR2	-0.00627266	0.90037
FAU_CCAACCTGCTACAAGCCCTT	FAU	PPIE	-0.00323926	0.956331
FAU_CCCCATTCTTACCTGAACGG	FAU	FAM169A	0.0311259	0.481788
FAU_GGGCCTTGGCTGGATCCGAA	FAU	MRPL49	-0.0529517	0.00234968
FBXO46_CGATGGTGAGAGCCCAGGCG	FBXO46	BLVRA	0.0372037	0.240436
FBXO46_CGATGGTGAGAGCCCAGGCG	FBXO46	PUS7L	0.0291956	0.442619
FBXO46_CGATGGTGAGAGCCCAGGCG	FBXO46	PDXK	0.0327051	0.539834
FBXO46_CGCGGCGATGGTGAGAGCCC	FBXO46	BCL11A	0.0121313	0.83524
FBXO46_GATGGTGAGAGCCCAGGCGC	FBXO46	ARID2	0.0112051	0.881476
FBXO46_GATGGTGAGAGCCCAGGCGC	FBXO46	NF1	0.0266526	0.605481
FBXO46_GATGGTGAGAGCCCAGGCGC	FBXO46	TUG1	0.00394211	0.974334
FDPS_AGCAGAATCCGCTCCGCGAT	FDPS	INSIG1	0.231383	6.98899619473483e-60
FDPS_CCACAGAGCCGATCGCGGAG	FDPS	YTHDC1	0.020489	0.630643
FDPS_CCACAGAGCCGATCGCGGAG	FDPS	HNRNPH3	0.0182532	0.708762
FDPS_CCACAGAGCCGATCGCGGAG	FDPS	INSIG1	0.256028	2.36862782672858e-72
FDPS_GCTCGGTCCCGCTTGTTGGC	FDPS	INSIG1	0.187585	1.2278072594648e-35
FRS2_AGACTCGATCTGCTCCAAGT	FRS2	GNAI2	0.0126764	0.775445
FRS2_AGACTCGATCTGCTCCAAGT	FRS2	ACTC1	0.10362	9.99063249965877e-10
FRS2_CCCCAGACTCCGACCCGCGC	FRS2	ZC3H13	-0.0147997	0.914978
FRS2_CCCCAGACTCCGACCCGCGC	FRS2	FGF2	0.100373	0.0976814
FRS2_CCCCAGACTCCGACCCGCGC	FRS2	ADM	-0.024373	0.861253
FRS2_CCCCAGACTCCGACCCGCGC	FRS2	PPP4C	0.0628041	0.376603
FRS2_CCCCAGACTCCGACCCGCGC	FRS2	WDR43	0.0115383	0.938456
FRS2_CCCCAGACTCCGACCCGCGC	FRS2	SNX2	-0.0144553	0.909153
FRS2_GTAGGGGCTCCAGCGCGGGT	FRS2	CD3EAP	-0.0534798	0.490357
FRS2_GTAGGGGCTCCAGCGCGGGT	FRS2	QRICH1	-0.0155313	0.901886
FRS2_GTAGGGGCTCCAGCGCGGGT	FRS2	DBNDD2	-0.0238121	0.850549
FXN_CCGCGCAGTAGCCGGCCTCC	FXN	TOMM5	0.00165297	0.986912
FXN_CTCGGGCGCCGCGCAGTAGC	FXN	IDI1	-0.00673868	0.961887
FXN_CTCGGGCGCCGCGCAGTAGC	FXN	BCL9L	0.00822059	0.922573
GABPA_GGAGACAGTCTGCGACCGGA	GABPA	UBA52	-0.00898795	0.841481
GARS_CCTCTAAGCAGCACTGGACG	GARS	NISCH	0.0185392	0.562663
GARS_CCTCTAAGCAGCACTGGACG	GARS	TYMS	0.00405852	0.965364
GARS_CGAGCACCTCTAAGCAGCAC	GARS	CCNA2	0.0151204	0.832459
GARS_CGAGCACCTCTAAGCAGCAC	GARS	GOLIM4	0.00474086	0.947807
GCSH_AGGGGCAGTTCGCGGCCGGA	GCSH	FGD4	-0.000223296	0.99816
GCSH_AGGGGCAGTTCGCGGCCGGA	GCSH	RCC1	-0.0170884	0.787872
GCSH_AGGGGCAGTTCGCGGCCGGA	GCSH	TOP1	0.0127623	0.880971
GCSH_CCTCCGCGCCTCCATCCAGC	GCSH	CDK9	0.0113863	0.918791
GCSH_GGGCGGGGAGGGGCAGTTCG	GCSH	HNRNPUL1	-0.00760302	0.893586
GCSH_GGGCGGGGAGGGGCAGTTCG	GCSH	NMU	-0.0115609	0.792275
GCSH_GGGCGGGGAGGGGCAGTTCG	GCSH	SLC35B1	0.0148813	0.669324
GCSH_GGGCGGGGAGGGGCAGTTCG	GCSH	TMBIM6	0.0219282	0.473521
GCSH_GGGCGGGGAGGGGCAGTTCG	GCSH	JDP2	0.000234776	0.996784
GFER_AACCTCTTCTTCCTGCCGGG	GFER	FBLN1	-0.0104874	0.833233
GFER_AACCTCTTCTTCCTGCCGGG	GFER	COL1A1	-0.0162292	0.659548
GFER_CGCCCCCCGGCAGGAAGAAG	GFER	BNIP3	-0.243943	9.17100580726974e-19
GFER_CGCCCCCCGGCAGGAAGAAG	GFER	CALM1	0.00751828	0.919389
GFM1_GGAAGCGGTCAAAGTCACGC	GFM1	AR	-0.000928615	0.982835
GFM1_TACCGGCAGCTGAACCCACC	GFM1	SRSF7	-0.0231554	0.686832
GFM1_TACCGGCAGCTGAACCCACC	GFM1	DYNLT1	-0.0212433	0.72578
GFM1_TCAGCTGCCGGTAACGCACC	GFM1	DYNLT1	0.0070112	0.92421
GIGYF2_GGTTCTGAGACTCCCTGTCC	GIGYF2	OSBPL1A	-0.0258084	0.459696
GIGYF2_GTTACCTGCGGTCCGGGACA	GIGYF2	AARS	0.0865074	0.00272846
GIGYF2_GTTACCTGCGGTCCGGGACA	GIGYF2	KIF4A	-0.0159244	0.749482
GIGYF2_GTTACCTGCGGTCCGGGACA	GIGYF2	PDZD11	-0.00763173	0.903313
GLRX3_GGCAGCTGTAGCGGCCGTGG	GLRX3	PXN	-0.023157	0.75803
GLRX3_GGCAGCTGTAGCGGCCGTGG	GLRX3	GANAB	0.000291071	0.998466
GLRX3_GGCAGCTGTAGCGGCCGTGG	GLRX3	SMARCD2	-0.0339034	0.629649
GLRX3_GGCAGCTGTAGCGGCCGTGG	GLRX3	SENP6	-0.00871157	0.946055
GLRX3_GGCGGCTGAGGCAGCTGTAG	GLRX3	SPEN	-0.0128015	0.845194
GLRX3_GGCGGCTGAGGCAGCTGTAG	GLRX3	RBPMS	-0.0241792	0.646529
GLRX3_GGCGGCTGAGGCAGCTGTAG	GLRX3	CLDN7	-0.0171368	0.80082
GLRX3_GGCGGCTGAGGCAGCTGTAG	GLRX3	HTT	0.00315498	0.96493
GLRX3_GTAGCGGCCGTGGAGGAGGT	GLRX3	STAU1	-0.021441	0.863636
GLRX3_GTAGCGGCCGTGGAGGAGGT	GLRX3	TUBA1A	0.116683	0.024932
GLRX3_GTAGCGGCCGTGGAGGAGGT	GLRX3	TUBA1C	0.0780942	0.179773
GLRX3_GTAGCGGCCGTGGAGGAGGT	GLRX3	POLR1D	-0.0378832	0.690145
GON4L_TGAGGGTACAGGTTTGTGTG	GON4L	MED15	0.0207869	0.280093
GON4L_TGAGGGTACAGGTTTGTGTG	GON4L	OTX2	-0.0167767	0.425336
GON4L_TGAGGGTACAGGTTTGTGTG	GON4L	BSG	0.0603038	3.52817230585881e-05
GPX4_CACCCCGAGCGCCGCTAGCG	GPX4	TXNL1	0.0224413	0.799777
GRB2_GGCAGAGTCTGTGCCTGTGG	GRB2	ELAC2	-0.00362603	0.967702
GRB2_GGCAGAGTCTGTGCCTGTGG	GRB2	ASF1B	0.00193135	0.978524
GRB2_GGCAGAGTCTGTGCCTGTGG	GRB2	UBTF	0.00654819	0.939872
GRB2_GGCAGAGTCTGTGCCTGTGG	GRB2	OSER1	0.00190533	0.978905
GRB2_GGCAGAGTCTGTGCCTGTGG	GRB2	COL6A2	0.00885427	0.881773
GRB2_GGCAGAGTCTGTGCCTGTGG	GRB2	BAG6	-0.017463	0.770527
GRB2_TGTGGCAGAGTCTGTGCCTG	GRB2	ASAP1	-0.0123851	0.810949
GRB2_TGTGGCAGAGTCTGTGCCTG	GRB2	AMOTL1	0.00644433	0.912259
GRB2_TGTGGCAGAGTCTGTGCCTG	GRB2	TUG1	0.00262556	0.976525
GTF2H2_CAGCTTCCCTCCCTACTCTG	GTF2H2	FKBP4	-0.0267601	0.464198
GTF2H2_CAGCTTCCCTCCCTACTCTG	GTF2H2	GRB10	0.0176746	0.591208
GTF2H2_CAGCTTCCCTCCCTACTCTG	GTF2H2	RRP36	-0.0098314	0.862816
GTF2H2_CAGCTTCCCTCCCTACTCTG	GTF2H2	SEC11A	-0.0264789	0.40575
GTF2H2_CAGCTTCCCTCCCTACTCTG	GTF2H2	PKNOX1	-0.0141801	0.646391
GTF2H2_CAGCTTCCCTCCCTACTCTG	GTF2H2	SF3A3	-0.00872054	0.891476
GTF2H2_CCGGCTGAGAGTCCTTCTAG	GTF2H2	MARS	-0.0110797	0.848856
GTF2H2_TCCGCGTGTGGAAGTCTGTG	GTF2H2	PHLDB1	0.00795924	0.845106
GTF2H2_TCCGCGTGTGGAAGTCTGTG	GTF2H2	SEMA4D	-0.00130666	0.979787
GUK1_AGAGGTGGCCCCGGATGCTG	GUK1	RBCK1	0.032095	0.344131
GUK1_AGAGGTGGCCCCGGATGCTG	GUK1	SIGIRR	-0.0212482	0.643528
GUK1_CGGTGGGGCCCGGCCCAGGG	GUK1	RNF126	-0.00336497	0.976818
GUK1_CGGTGGGGCCCGGCCCAGGG	GUK1	NME4	0.031963	0.656512
GUK1_CGGTGGGGCCCGGCCCAGGG	GUK1	PLEKHJ1	0.0142328	0.882643
GUK1_CGGTGGGGCCCGGCCCAGGG	GUK1	SF3A2	0.0580753	0.208398
GUK1_CGGTGGGGCCCGGCCCAGGG	GUK1	ZNF706	-0.00395302	0.974115
GUK1_GCCGCAGCCAGCCCGGCCAG	GUK1	KDM2B	0.0381756	0.366678
GUK1_GCCGCAGCCAGCCCGGCCAG	GUK1	CTSD	0.0131228	0.885897
GUK1_GCCGCAGCCAGCCCGGCCAG	GUK1	KHDRBS3	-0.00828518	0.90048
GUK1_GCCGCAGCCAGCCCGGCCAG	GUK1	BZW2	0.00271698	0.980571
HARS2_ACTAGTCACGAAGGCTGAGG	HARS2	DNM1L	0.0180616	0.688534
HARS2_ACTAGTCACGAAGGCTGAGG	HARS2	CPVL	-0.0141648	0.792087
HARS2_ACTAGTCACGAAGGCTGAGG	HARS2	RPL7A	0.0220397	0.470961
HARS2_CCGCGCACCAGGGAAAACTC	HARS2	NT5C	0.000265243	0.998171
HARS2_CCGCGCACCAGGGAAAACTC	HARS2	HARS	-0.14449	6.59169749099135e-14
HARS2_CTCACTAGTCACGAAGGCTG	HARS2	RFXANK	-0.0143807	0.768201
HARS2_CTCACTAGTCACGAAGGCTG	HARS2	BORCS8	0.00815672	0.841727
HDAC3_CGGCACCATGGCCAAGACCG	HDAC3	GFER	0.0468129	0.0250437
HDAC3_CGGCACCATGGCCAAGACCG	HDAC3	BZW2	0.0441175	0.098647
HDAC3_CGGCACCATGGCCAAGACCG	HDAC3	CACNA1A	-0.0127484	0.541692
HDAC3_CGGCACCATGGCCAAGACCG	HDAC3	TBL3	-0.0120579	0.783897
HDAC3_GCCATGGTGCCGGCGGGAGC	HDAC3	ATF5	0.0282697	0.850789
HDAC3_GCCATGGTGCCGGCGGGAGC	HDAC3	NUP62	-0.0215301	0.882977
HDAC3_GCCATGGTGCCGGCGGGAGC	HDAC3	TXNDC5	-0.0526746	0.664553
HDAC3_GCCTGCTCCCGCCGGCACCA	HDAC3	SNX6	-0.0224396	0.595757
HDAC3_GCCTGCTCCCGCCGGCACCA	HDAC3	TMEM47	0.0483984	0.00416907
HDAC3_GCCTGCTCCCGCCGGCACCA	HDAC3	ATF5	-0.023617	0.560057
HDAC3_GCCTGCTCCCGCCGGCACCA	HDAC3	NUP62	0.00272255	0.969373
HIF1AN_CCTCTGGCTCTGGAGAGCCC	HIF1AN	MYL12A	-0.0163314	0.953755
HIF1AN_CCTCTGGCTCTGGAGAGCCC	HIF1AN	PLCB3	0.0171206	0.944144
HIF1AN_GGAGATGGCGGCGACAGCGG	HIF1AN	RSF1	-0.00254885	0.981648
HIF1AN_GGAGATGGCGGCGACAGCGG	HIF1AN	CERK	0.0216235	0.535599
HIF1AN_GGAGATGGCGGCGACAGCGG	HIF1AN	PABPN1	-0.0305943	0.495063
HIF1AN_GGAGATGGCGGCGACAGCGG	HIF1AN	RIOK3	-0.00839544	0.893243
HIF1AN_GGAGATGGCGGCGACAGCGG	HIF1AN	GGA2	0.0406484	0.143857
HIF1AN_GGAGATGGCGGCGACAGCGG	HIF1AN	SYMPK	0.00325775	0.969098
HIF1AN_GGAGATGGCGGCGACAGCGG	HIF1AN	USP15	-0.00293234	0.970355
HIF1AN_GGAGATGGCGGCGACAGCGG	HIF1AN	APP	0.0485944	0.284354
HIF1AN_GGAGATGGCGGCGACAGCGG	HIF1AN	RCHY1	0.000972478	0.991084
HIF1AN_GGAGATGGCGGCGACAGCGG	HIF1AN	LINGO1	0.0172195	0.679379
HIF1AN_GGAGATGGCGGCGACAGCGG	HIF1AN	RBM4	-0.0318392	0.53367
HIF1AN_GGAGATGGCGGCGACAGCGG	HIF1AN	TTC3	-0.0246681	0.461192
HIF1AN_GGAGATGGCGGCGACAGCGG	HIF1AN	ANKRD28	0.00130987	0.986468
HIF1AN_GGCGGAGATGGCGGCGACAG	HIF1AN	MPP5	0.0162375	0.542687
HIF1AN_GGCGGAGATGGCGGCGACAG	HIF1AN	EED	0.00192304	0.970938
HIF1AN_GGCGGAGATGGCGGCGACAG	HIF1AN	CERK	0.00809422	0.847032
HIF1AN_GGCGGAGATGGCGGCGACAG	HIF1AN	MAN2A1	0.0103874	0.858517
HIF1AN_GGCGGAGATGGCGGCGACAG	HIF1AN	SORBS3	0.0180755	0.669642
HIF1AN_GGCGGAGATGGCGGCGACAG	HIF1AN	ZNF462	0.00598425	0.938598
HIF1AN_GGCGGAGATGGCGGCGACAG	HIF1AN	PTMS	-0.197661	5.86616087770716e-25
HIF1AN_GGCGGAGATGGCGGCGACAG	HIF1AN	PGP	0.000775515	0.993401
HMGCS1_CCCAGTTCTACTCCCCAGCG	HMGCS1	EIF5	-0.0411324	0.653914
HMGCS1_CCCAGTTCTACTCCCCAGCG	HMGCS1	POLD4	0.0107482	0.912874
HMGCS1_GCGTGACCGAGCGGCAGCAG	HMGCS1	AIMP2	0.0212264	0.854659
HMGCS1_GCGTGACCGAGCGGCAGCAG	HMGCS1	COL1A1	0.0300787	0.75123
HMGCS1_GCGTGACCGAGCGGCAGCAG	HMGCS1	TRABD	1.3670211847284e-05	0.999929
HMGCS1_GCGTGACCGAGCGGCAGCAG	HMGCS1	CEBPB	-0.103444	0.00400416
HNF1A_AGGCAGGGGCCCTGATTCAC	HNF1A	SERINC2	-0.00991576	0.740349
HNF1A_CCCCAGCGGCCCGTGAATCA	HNF1A	CDK6	0.0196651	0.59235
HNF1A_CCCCAGCGGCCCGTGAATCA	HNF1A	ARID3A	-0.0153591	0.755166
HNF1A_CCCCAGCGGCCCGTGAATCA	HNF1A	AP2A2	-0.00629412	0.888569
HNF1A_CCCTGATTCACGGGCCGCTG	HNF1A	ARID3A	0.0151278	0.846814
HNF1A_CCCTGATTCACGGGCCGCTG	HNF1A	AP2A2	0.00308317	0.967813
HNF1B_GAGGAGCCTCCGGGACCCCG	HNF1B	CTNNBL1	0.0506611	0.170048
HNF1B_GAGGAGCCTCCGGGACCCCG	HNF1B	WWC2	0.00852789	0.94666
HNF1B_GAGGAGCCTCCGGGACCCCG	HNF1B	DYRK1A	-0.0315502	0.513897
HNF1B_GGTGTCTGGAGGCTGAAGGG	HNF1B	CD81	0.00643844	0.941676
HNF1B_GGTGTCTGGAGGCTGAAGGG	HNF1B	TMEM14B	0.00199127	0.985599
HNF1B_GGTGTCTGGAGGCTGAAGGG	HNF1B	MYO10	-0.0418939	0.396141
HNF1B_GGTGTCTGGAGGCTGAAGGG	HNF1B	VWA1	-0.0139371	0.791991
HNRNPA1_TAGGCCGTGGCAGCGACCGA	HNRNPA1	CBX5	-0.025147	0.635116
HNRNPA1_TGCCGTCATGTCTAAGTCAG	HNRNPA1	CBX5	0.0155621	0.704772
HNRNPA1_TGGCGACTTGAACTTTGGGA	HNRNPA1	CBX5	-0.0290514	0.514155
HNRNPC_CGGCGGCAGAGGAGACTCGG	HNRNPC	TMEM184B	0.00741468	0.894711
HNRNPH1_TGCAGTTCAGCGACCACGGT	HNRNPH1	HNRNPM	-0.0542802	0.423274
HNRNPH1_TTGCAGTTCAGCGACCACGG	HNRNPH1	CAD	0.0119529	0.935801
HNRNPH1_TTGCAGTTCAGCGACCACGG	HNRNPH1	TICRR	-0.0574387	0.26047
HNRNPK_CACGAGCCGCTCCCCCAACC	HNRNPK	RMI1	-0.0285673	0.0609976
HNRNPK_GACGGCAGTCTCGCGCGGTG	HNRNPK	RMI1	-0.0395449	0.010272
HNRNPK_GCGGCGCGGCAGCGGAGGGA	HNRNPK	POLA2	-0.0317095	0.578123
HNRNPK_GCGGCGCGGCAGCGGAGGGA	HNRNPK	PHLDB1	0.00947755	0.918495
HNRNPK_GCGGCGCGGCAGCGGAGGGA	HNRNPK	TM9SF1	-0.0124582	0.885338
HNRNPK_GCGGCGCGGCAGCGGAGGGA	HNRNPK	ATL2	0.030464	0.614257
HNRNPK_GCGGCGCGGCAGCGGAGGGA	HNRNPK	GFER	0.0123549	0.918064
HNRNPK_GCGGCGCGGCAGCGGAGGGA	HNRNPK	CLUH	-0.0190268	0.775764
HNRNPK_GCGGCGCGGCAGCGGAGGGA	HNRNPK	UTP14A	-0.0164979	0.870147
HNRNPK_GCGGCGCGGCAGCGGAGGGA	HNRNPK	GTPBP6	-0.0473304	0.47324
HNRNPK_GCGGCGCGGCAGCGGAGGGA	HNRNPK	RMI1	-0.0831732	0.0150729
HNRNPK_GCGGCGCGGCAGCGGAGGGA	HNRNPK	FLNA	-0.064355	0.52119
HNRNPM_CGCGGAGAAAATGGCGGCAG	HNRNPM	DIDO1	-0.0259714	0.631452
HNRNPM_CGCGGAGAAAATGGCGGCAG	HNRNPM	SSU72	-0.203431	2.25419196654591e-21
HNRNPM_CGCGGAGAAAATGGCGGCAG	HNRNPM	COPS6	0.0260345	0.652333
HNRNPM_CGCGGAGAAAATGGCGGCAG	HNRNPM	PCCA	-0.0354103	0.248505
HNRNPM_GGCGGCAGGGGTCGAAGCGG	HNRNPM	DICER1	-0.101972	5.23276763014723e-06
HNRNPM_GGCGGCAGGGGTCGAAGCGG	HNRNPM	FA2H	0.0130292	0.278858
HNRNPM_GGCGGCAGGGGTCGAAGCGG	HNRNPM	NUP98	0.045995	0.183419
HNRNPM_GGCGGCAGGGGTCGAAGCGG	HNRNPM	PGAP2	-0.00829663	0.91526
HNRNPM_GGCGGCAGGGGTCGAAGCGG	HNRNPM	CTXN1	-0.0139385	0.86812
HNRNPM_GGCGGCAGGGGTCGAAGCGG	HNRNPM	ADI1	-0.0119378	0.877079
HNRNPU_GATGGGTTCGTGCTGCAGAG	HNRNPU	DDI2	0.0070852	0.942111
HNRNPU_GCTGCGGCTGCGGCTGGAGA	HNRNPU	R3HDM1	-0.0203358	0.78019
HNRNPU_GCTGCGGCTGCGGCTGGAGA	HNRNPU	CHERP	0.00414196	0.971515
HNRNPU_GCTGCGGCTGCGGCTGGAGA	HNRNPU	PATZ1	-0.0126741	0.863206
HNRNPU_GCTGCGGCTGCGGCTGGAGA	HNRNPU	CRACR2B	-0.00896118	0.908906
HPS5_AGGTACTGCCCTGGATGTGG	HPS5	ERC1	0.0194795	0.486696
HPS5_AGGTACTGCCCTGGATGTGG	HPS5	GTF2H1	-0.118769	3.20039633926057e-34
HPS5_AGGTACTGCCCTGGATGTGG	HPS5	LSM4	0.0180725	0.588203
HPS5_AGGTACTGCCCTGGATGTGG	HPS5	UBE2D2	-0.0321337	0.212468
HPS5_AGGTACTGCCCTGGATGTGG	HPS5	RAB15	-0.00874661	0.814912
HPS5_AGGTACTGCCCTGGATGTGG	HPS5	ZDHHC5	-0.00506694	0.884383
HPS5_AGGTACTGCCCTGGATGTGG	HPS5	NF1	-0.0332283	0.0298774
HPS5_AGGTACTGCCCTGGATGTGG	HPS5	ZNF551	-0.00715971	0.800291
HPS5_AGGTACTGCCCTGGATGTGG	HPS5	INS	0
HPS5_CCGATCTACTGAGAGCTGCG	HPS5	GTF2H1	-0.104484	2.5346686615277e-17
HPS5_CCGATCTACTGAGAGCTGCG	HPS5	PEX6	-0.00174967	0.960665
HPS5_CCGATCTACTGAGAGCTGCG	HPS5	LSM4	-0.0191584	0.665191
HPS5_GTAGATCGGATCTTGTCTCC	HPS5	GTF2H1	-0.106047	1.19690476711259e-30
HPS5_GTAGATCGGATCTTGTCTCC	HPS5	LSM4	-0.00933194	0.824231
HSD17B12_AAGAGCGAGTGAATGAATCC	HSD17B12	ARHGAP21	-0.00986889	0.839113
HSD17B12_AAGAGCGAGTGAATGAATCC	HSD17B12	RPL14	-0.00525167	0.872118
HSD17B12_AGGCGCCGGCCGTGACGGTG	HSD17B12	MSL1	0.0185477	0.493622
HSD17B12_TTTCATTCACGAAGGTAGTG	HSD17B12	NAT10	0.00109345	0.986722
HSD17B12_TTTCATTCACGAAGGTAGTG	HSD17B12	COL6A2	-0.0217437	0.402622
HSPA8_AGGCCTGGCTCCAATAACGA	HSPA8	SPATS2	0.0154975	0.662744
HSPA8_AGGCCTGGCTCCAATAACGA	HSPA8	DYM	0.00657516	0.893625
HSPA8_TAAAACCTCTGCTCAAGAGT	HSPA8	SLC7A3	-0.0154692	0.896825
HSPA8_TAAAACCTCTGCTCAAGAGT	HSPA8	XPOT	0.0337126	0.691578
HTR1D_AAAGTTCCAGGTGTGGGTGA	HTR1D	PIAS2	0.0291055	0.494066
ING3_CGAGCGGGTGCTGCTAGCGG	ING3	UBE2M	-0.0832368	0.0107822
ING3_CGAGCGGGTGCTGCTAGCGG	ING3	TMEM256	0.00488941	0.9651
ING3_GCGGAGGCGCCATATTGGAG	ING3	RFT1	0.0210894	0.213045
ING3_GCGGAGGCGCCATATTGGAG	ING3	CHD9	-0.0108546	0.765493
INO80C_CGCGCTGGGAAAAAGGTGGG	INO80C	GFER	-0.0215873	0.732551
INO80C_CGCGCTGGGAAAAAGGTGGG	INO80C	ZC3H4	0.0165047	0.719985
INO80C_CGCGCTGGGAAAAAGGTGGG	INO80C	SAE1	-0.0539919	0.245671
INO80C_GGCCCGCGCTGGGAAAAAGG	INO80C	KLHL42	-0.00544206	0.915996
INTS10_CCCGAAGCGGCCGGAACGTC	INTS10	PLXDC2	0.00883981	0.847889
INTS10_CTCTGGACTCTCAGCCGCCA	INTS10	YTHDC1	0.0121744	0.898833
INTS10_CTCTGGACTCTCAGCCGCCA	INTS10	CD81	-0.0272369	0.664641
INTS10_CTCTGGACTCTCAGCCGCCA	INTS10	PLXDC2	0.0245701	0.479176
INTS10_CTCTGGACTCTCAGCCGCCA	INTS10	RBM15B	0.0307663	0.607949
INTS10_GGCGGCTGAGAGTCCAGAGC	INTS10	PLEKHA1	-0.0199323	0.759138
INTS10_GGCGGCTGAGAGTCCAGAGC	INTS10	PLXDC2	0.0044346	0.956282
INTS11_GAGATCAGAGTCACGCCCTT	INTS11	UBE2I	0.0012781	0.98389
INTS11_GCCGCGCTCCCGGACCCGCG	INTS11	KLF6	0.0342802	0.501557
INTS11_GCCGCGCTCCCGGACCCGCG	INTS11	DICER1	-0.0140964	0.890735
INTS11_GCCGCGCTCCCGGACCCGCG	INTS11	UBE2I	0.0167235	0.871584
INTS11_GCCGCGCTCCCGGACCCGCG	INTS11	CARS2	-0.0219022	0.749182
INTS11_GCCGCGCTCCCGGACCCGCG	INTS11	ING1	-0.0384098	0.38534
INTS11_GCCGCGCTCCCGGACCCGCG	INTS11	MTERF3	0.00034898	0.997576
INTS11_GCCGCGCTCCCGGACCCGCG	INTS11	PTDSS1	0.0335999	0.636931
INTS11_GCCGCGCTCCCGGACCCGCG	INTS11	FIRRE	0.00427106	0.971181
INTS11_TCGCGGGTCCGGGAGCGCGG	INTS11	CECR2	-0.00451412	0.981637
INTS11_TCGCGGGTCCGGGAGCGCGG	INTS11	UBE2I	0.0117358	0.938985
INTS11_TCGCGGGTCCGGGAGCGCGG	INTS11	PSMG2	-0.0184313	0.898459
INTS11_TCGCGGGTCCGGGAGCGCGG	INTS11	RPS27A	0.0453393	0.0763389
INTS12_CGCGGGGGTCTCGAGCCTCC	INTS12	NME4	0.00525074	0.956901
INTS12_CGCGGGGGTCTCGAGCCTCC	INTS12	CDK5RAP2	-0.00106792	0.989536
INTS12_CGCGGGGGTCTCGAGCCTCC	INTS12	FSTL1	0.0112408	0.893619
INTS12_CGCGGGGGTCTCGAGCCTCC	INTS12	HELZ	-0.0160977	0.716823
INTS12_CGCGGGGGTCTCGAGCCTCC	INTS12	PIM3	-0.0215882	0.539325
INTS12_CTCTGCTCCTGGCCTCCTGG	INTS12	ALKBH5	0.0217969	0.437763
INTS12_CTCTGCTCCTGGCCTCCTGG	INTS12	PFN1	0.0169256	0.163542
INTS12_CTCTGCTCCTGGCCTCCTGG	INTS12	MSN	0.0429341	0.118669
INTS12_CTCTGCTCCTGGCCTCCTGG	INTS12	CCAR2	0.00663653	0.901854
INTS12_CTCTGCTCCTGGCCTCCTGG	INTS12	ZBTB7A	-0.0178405	0.476901
INTS12_CTCTGCTCCTGGCCTCCTGG	INTS12	CALR	0.075863	1.0793556539572e-06
INTS12_CTCTGCTCCTGGCCTCCTGG	INTS12	TEAD1	-0.00675102	0.907292
INTS12_GGGGGTCTCGAGCCTCCAGG	INTS12	ALG5	-0.00623931	0.885755
INTS12_GGGGGTCTCGAGCCTCCAGG	INTS12	MAP1S	0.0234308	0.426019
INTS12_GGGGGTCTCGAGCCTCCAGG	INTS12	AGRN	-0.00438152	0.922944
INTS12_GGGGGTCTCGAGCCTCCAGG	INTS12	CCNL2	0.00690375	0.891133
INTS5_TCCGCGCTGTGCGACCCTCC	INTS5	MTFP1	0.0274468	0.507162
INTS6_CAGGGACTCCCTCCGCACCC	INTS6	MRTO4	-0.0175727	0.484525
INTS6_CAGGGACTCCCTCCGCACCC	INTS6	EMC1	-0.0104709	0.670746
INTS6_CAGGGACTCCCTCCGCACCC	INTS6	NQO1	0.0179122	0.467299
INTS6_GGACTCCCTCCGCACCCCGG	INTS6	SPIN1	-0.00999134	0.769136
INTS8_GTTCCGCATACCCCAGGCAC	INTS8	RNH1	0.000909818	0.991055
INTS8_TGCGGAACCCGGTGGGAGAG	INTS8	MAEA	-0.0282929	0.634313
INTS8_TGCGGAACCCGGTGGGAGAG	INTS8	PIP4K2A	-0.0126368	0.840316
INTS8_TGCGGAACCCGGTGGGAGAG	INTS8	HMGN2	0.0295328	0.636468
IPO7_GGGTCCATGTGCGCAGTGAG	IPO7	VCL	0.0292711	0.542315
IPO7_GGGTCCATGTGCGCAGTGAG	IPO7	RND3	0.0203218	0.489096
IPO7_GGGTCCATGTGCGCAGTGAG	IPO7	TMEM254	-0.00337567	0.935744
IPO7_GGGTCCATGTGCGCAGTGAG	IPO7	TARS2	-0.013045	0.584794
IPO7_GTTGCCGCTGCGGAGCGCGG	IPO7	TCFL5	0.0260711	0.647126
IPO7_GTTGCCGCTGCGGAGCGCGG	IPO7	ATP11C	-0.0643013	0.254039
ISCU_CGGCATCGGCTCTGCTGCTG	ISCU	TRIO	0.0259369	0.395963
ISCU_CGGCATCGGCTCTGCTGCTG	ISCU	HM13	0.0449476	0.28144
ISCU_CGGCATCGGCTCTGCTGCTG	ISCU	PLCG1	0.00552529	0.942521
ISCU_CGGCATCGGCTCTGCTGCTG	ISCU	MRPL17	0.0186059	0.782212
ISCU_GGCTTTCCGTCTGAGGCGGG	ISCU	USP48	-0.0180999	0.872488
ISCU_GGCTTTCCGTCTGAGGCGGG	ISCU	ACTG1	0.0154298	0.881976
ITGAV_CGTGGAGCGGCGGAGCCGGA	ITGAV	RAPGEF1	-0.00368076	0.970013
ITGAV_CGTGGAGCGGCGGAGCCGGA	ITGAV	EBPL	-0.161571	2.75936017068982e-06
ITGAV_GCCTCAGACGCTGCGTGGAG	ITGAV	PEMT	-0.0199289	0.832401
ITGAV_GCCTCAGACGCTGCGTGGAG	ITGAV	VSNL1	-0.00747998	0.953968
ITGAV_GCGTGGAGCGGCGGAGCCGG	ITGAV	PRKCZ	-0.0137257	0.769443
ITGAV_GCGTGGAGCGGCGGAGCCGG	ITGAV	RBBP6	-0.160741	6.3777731784394e-13
ITGAV_GCGTGGAGCGGCGGAGCCGG	ITGAV	PRR12	-0.0106729	0.837137
ITGAV_GCGTGGAGCGGCGGAGCCGG	ITGAV	LRR1	-0.0176141	0.762784
ITGAV_GCGTGGAGCGGCGGAGCCGG	ITGAV	PDE12	0.0124999	0.762723
ITGAV_GCGTGGAGCGGCGGAGCCGG	ITGAV	OST4	-0.0363692	0.442768
ITGB1BP1_AAGGCCGCGGCACTCCCACG	ITGB1BP1	KDM5A	-0.0155283	0.619818
ITGB1BP1_AAGGCCGCGGCACTCCCACG	ITGB1BP1	CPSF3	-0.0728819	2.53481014976276e-06
ITGB1BP1_AAGGCCGCGGCACTCCCACG	ITGB1BP1	CCDC77	-0.00878247	0.758151
ITGB1BP1_AAGGCCGCGGCACTCCCACG	ITGB1BP1	SETD5	-0.0257504	0.448052
ITGB1BP1_AAGGCCGCGGCACTCCCACG	ITGB1BP1	ZNF217	0.00869226	0.864967
ITGB1BP1_ACCCCGAAGTCCGCAACCCG	ITGB1BP1	CPSF3	-0.165555	1.26326714205492e-36
ITGB1BP1_ACCCCGAAGTCCGCAACCCG	ITGB1BP1	SETD5	0.00412692	0.949642
ITGB1BP1_GGGTCCGCGTGGGAGTGCCG	ITGB1BP1	C1orf198	0.0218642	0.336154
ITGB1BP1_GGGTCCGCGTGGGAGTGCCG	ITGB1BP1	PPP4R1	-0.00547851	0.916027
ITGB1BP1_GGGTCCGCGTGGGAGTGCCG	ITGB1BP1	NOLC1	0.025842	0.548403
KIAA1143_CTGGCCGCACGTACGATACC	KIAA1143	KIF15	-0.121596	9.24749722751223e-27
KIAA1143_GGAACCAGGTATCGTACGTG	KIAA1143	KIF15	-0.0943675	2.46186133884642e-15
KIAA1143_TACCATGAGCAAGCGGAACC	KIAA1143	KIF15	-0.11546	3.31752292928229e-05
LAGE3_CGCGGCAGCTGTGGCCACCC	LAGE3	ACADVL	0.0168289	0.696462
LAGE3_GCAGGCGGAGGCGCTGACGG	LAGE3	CHGA	0.0269748	0.271701
LAGE3_GCAGGCGGAGGCGCTGACGG	LAGE3	FMR1	0.0193	0.394347
LAGE3_GCAGGCGGAGGCGCTGACGG	LAGE3	TAF5	-0.0102422	0.724857
LAGE3_GCAGGCGGAGGCGCTGACGG	LAGE3	SOX11	-0.00683356	0.87688
LAGE3_GCAGGCGGAGGCGCTGACGG	LAGE3	FLII	0.0239403	0.462871
LAGE3_GCAGGCGGAGGCGCTGACGG	LAGE3	LCMT1	0.012023	0.798105
LAGE3_GGTGGCCACAGCTGCCGCGG	LAGE3	RNASET2	-0.00239254	0.966215
LAGE3_GGTGGCCACAGCTGCCGCGG	LAGE3	HDAC5	-0.00275211	0.958699
LAGE3_GGTGGCCACAGCTGCCGCGG	LAGE3	TMTC3	-0.00462889	0.934566
LAGE3_GGTGGCCACAGCTGCCGCGG	LAGE3	RSL1D1	-0.0142349	0.785793
LAGE3_GGTGGCCACAGCTGCCGCGG	LAGE3	CHMP1B	0.0122605	0.741055
LAMTOR5_ATCCCACCCACCGACCACTC	LAMTOR5	SRSF7	-0.0380385	0.153613
LAMTOR5_ATCCCACCCACCGACCACTC	LAMTOR5	CA14	0.00515437	0.921267
LAMTOR5_ATCCCACCCACCGACCACTC	LAMTOR5	SET	-0.00164619	0.97178
LAMTOR5_ATCCCACCCACCGACCACTC	LAMTOR5	PCGF2	-0.00202124	0.974455
LAMTOR5_GGGTTCTGAGCCGGAGTGGT	LAMTOR5	SARS2	-0.0315566	0.471132
LAMTOR5_GGGTTCTGAGCCGGAGTGGT	LAMTOR5	MRPS12	-0.0119566	0.89536
LAMTOR5_GGGTTCTGAGCCGGAGTGGT	LAMTOR5	PCYT2	0.00847521	0.890988
LAMTOR5_GGGTTCTGAGCCGGAGTGGT	LAMTOR5	ZBED5	0.00156062	0.986205
LAPTM4A_AGCCGTTTGAGTTTGGCTGC	LAPTM4A	CRNKL1	0.00187059	0.971807
LAPTM4A_AGCCGTTTGAGTTTGGCTGC	LAPTM4A	BNIP3L	-0.0154717	0.714711
LAPTM4A_CGGGTGGAGAACGTTTGTCA	LAPTM4A	CRNKL1	-0.00489503	0.90267
LAPTM4A_GGGTGGAGAACGTTTGTCAG	LAPTM4A	BCKDHB	-0.00545966	0.882268
LAPTM4A_GGGTGGAGAACGTTTGTCAG	LAPTM4A	CRNKL1	-0.00919851	0.752249
LAPTM4A_GGGTGGAGAACGTTTGTCAG	LAPTM4A	HMOX2	-0.00743871	0.858004
LARS_AGCGTGTGCTTTAGTTTCGT	LARS	CEP85	0.0184037	0.522531
LARS_AGCGTGTGCTTTAGTTTCGT	LARS	PDE9A	0.00977111	0.833039
LARS_CACACGCTTCACACCTGCTG	LARS	SDHA	-0.00751025	0.939963
LARS_CACACGCTTCACACCTGCTG	LARS	BSG	-0.0371707	0.431957
LCORL_AGGGCTCCGGCACTGAGCGG	LCORL	PFN1	-0.00144494	0.966307
LCORL_AGGGCTCCGGCACTGAGCGG	LCORL	TMEM141	-0.0330466	0.312568
LCORL_CCGAGGGCTCCGGCACTGAG	LCORL	TARDBP	0.01382	0.817062
LCORL_CCGAGGGCTCCGGCACTGAG	LCORL	NCOA5	-0.0101139	0.731095
LCORL_CCGAGGGCTCCGGCACTGAG	LCORL	CCDC28B	0.0105118	0.77177
LCORL_GCTCCGGCACTGAGCGGCGG	LCORL	PRKACA	-0.012374	0.797315
LCORL_GCTCCGGCACTGAGCGGCGG	LCORL	RAB2A	0.012987	0.888184
LCORL_GCTCCGGCACTGAGCGGCGG	LCORL	FBRSL1	0.0219518	0.729225
LCORL_GCTCCGGCACTGAGCGGCGG	LCORL	RRP1	0.0127912	0.875629
LENG8_GAGCCAGCCGGGTGGCACAG	LENG8	CDK5RAP2	0.0144616	0.711796
LENG8_GAGCCAGCCGGGTGGCACAG	LENG8	DSN1	0.00468991	0.926233
LENG8_GAGCCAGCCGGGTGGCACAG	LENG8	APBB2	0.00803044	0.873231
LENG8_GAGCCAGCCGGGTGGCACAG	LENG8	ZNF850	-0.00984328	0.835666
LMNA_ACCAGCCAACCCAGATCCCG	LMNA	ROMO1	0.0373912	0.165539
LMNA_GGATCTGGGTTGGCTGGTGT	LMNA	NEFM	-0.0322957	0.103098
LMNA_GGATCTGGGTTGGCTGGTGT	LMNA	DCXR	0.00726296	0.904323
LMNA_GGATCTGGGTTGGCTGGTGT	LMNA	GUSB	-0.00245049	0.962856
LMNA_GGATCTGGGTTGGCTGGTGT	LMNA	PRRC2A	-0.0043265	0.953483
LPCAT2_ACCTACTAGAGTCCCAGCCT	LPCAT2	BBX	0.00208006	0.99685
LPCAT2_ACCTACTAGAGTCCCAGCCT	LPCAT2	PAK4	0.0375009	0.900586
LRPPRC_CCAACGCGCGGATCTCAGCA	LRPPRC	POP1	0.0246784	0.388089
LRPPRC_CCAACGCGCGGATCTCAGCA	LRPPRC	RIDA	-0.0212184	0.705159
LRPPRC_GGAGCGTGCTTCCCGCTGCG	LRPPRC	RALBP1	-0.0209475	0.67976
LRPPRC_GGAGCGTGCTTCCCGCTGCG	LRPPRC	RCOR2	-0.0195193	0.649
LRPPRC_GGAGCGTGCTTCCCGCTGCG	LRPPRC	SETD5	0.0422532	0.222026
LSM10_GCAGGACGGAGAAACCATGC	LSM10	LDHA	0.00529556	0.961256
LSM10_GCAGGACGGAGAAACCATGC	LSM10	FUBP1	-0.00606861	0.946805
LSM10_GCAGGACGGAGAAACCATGC	LSM10	SMIM14	-0.00783224	0.890559
LSM10_GCAGGACGGAGAAACCATGC	LSM10	NAP1L1	-0.00272209	0.970397
LSM10_GGACAGAGCGGCCCGGTCGC	LSM10	HSP90AA1	0.0151695	0.687662
LSM10_GGACAGAGCGGCCCGGTCGC	LSM10	DDB1	0.0386801	0.353477
LSM2_CGGCCGGCCAGGGAGGAAGT	LSM2	TYMS	0.00400273	0.967165
LSM5_CTAAGGGCAGCAGCTGCGAC	LSM5	MIEN1	0.00949264	0.960171
LSM6_GGTGCGGCTCACCTCGCCGG	LSM6	ZC3H13	0.0156144	0.723965
LSM6_GGTTCTGGTTCCCGCCGGCG	LSM6	GSE1	0.00540848	0.92255
LSM6_GGTTCTGGTTCCCGCCGGCG	LSM6	USP39	0.0280319	0.405338
LSM6_GGTTCTGGTTCCCGCCGGCG	LSM6	C2orf68	-0.0222057	0.358229
LSS_ACTGCAGCAGCAATGACGGA	LSS	SLC25A23	0.0169331	0.896416
LSS_ACTGCAGCAGCAATGACGGA	LSS	SRRM1	0.0167755	0.92545
LSS_ACTGCAGCAGCAATGACGGA	LSS	SCG5	0.0202667	0.843676
LSS_ACTGCAGCAGCAATGACGGA	LSS	PNPLA2	-0.0640913	0.444985
LSS_CACGTGAGTCCCCTCGCCCC	LSS	WEE1	-0.0188646	0.615829
LUC7L3_AGGGATTTCGGCCTGAGAGC	LUC7L3	PTPRD	0.0116161	0.829838
LYRM2_GCTCCGCGGGGCCTGACGGG	LYRM2	SPTBN1	-0.0343561	0.564518
LYRM2_GCTCCGCGGGGCCTGACGGG	LYRM2	RBCK1	-0.00695546	0.923555
LYRM2_GCTCCGCGGGGCCTGACGGG	LYRM2	SIGIRR	0.0173677	0.753769
LYRM2_GGGCGGTGCTTCGCTCCGCG	LYRM2	ABLIM1	0.012169	0.779383
LYRM2_GGGCGGTGCTTCGCTCCGCG	LYRM2	NT5C3A	5.70613069053141e-05	0.99936
LYRM2_GGGCGGTGCTTCGCTCCGCG	LYRM2	PPDPF	0.0128794	0.788506
LYRM2_GGGCGGTGCTTCGCTCCGCG	LYRM2	REEP3	-0.00714158	0.897662
LYRM2_GGGCGGTGCTTCGCTCCGCG	LYRM2	JMJD1C	0.010133	0.877033
LYRM2_GTGCCTCCCGTCAGGCCCCG	LYRM2	TULP3	-0.00410155	0.911116
LYRM2_GTGCCTCCCGTCAGGCCCCG	LYRM2	MRPS5	0.0143548	0.704788
LYRM2_GTGCCTCCCGTCAGGCCCCG	LYRM2	SERPINB9	-0.00701288	0.890923
LYRM2_GTGCCTCCCGTCAGGCCCCG	LYRM2	IPO7	0.00191904	0.979664
MAD2L1BP_CGCAAGGAGTAGCGGAGGGG	MAD2L1BP	NT5C2	-0.0135498	0.857596
MAD2L1BP_CGCAAGGAGTAGCGGAGGGG	MAD2L1BP	SMARCC1	-0.0784046	0.114572
MAD2L1BP_CGGAGGGGAGGTCGTGATGG	MAD2L1BP	FUNDC1	0.0135622	0.541953
MAD2L1BP_CGGAGGGGAGGTCGTGATGG	MAD2L1BP	TPX2	0.0255047	0.372599
MAD2L1BP_CGGAGGGGAGGTCGTGATGG	MAD2L1BP	GOLGA4	0.00248082	0.96916
MAD2L1BP_GGTCGTGATGGCGGCGCCGG	MAD2L1BP	HOOK2	-0.0246657	0.484523
MAD2L1BP_GGTCGTGATGGCGGCGCCGG	MAD2L1BP	UBTF	0.00419463	0.958904
MAD2L1BP_GGTCGTGATGGCGGCGCCGG	MAD2L1BP	SLC29A1	-0.0339606	0.404998
MAD2L1BP_GGTCGTGATGGCGGCGCCGG	MAD2L1BP	SMARCA4	0.0143778	0.811259
MAD2L1BP_GGTCGTGATGGCGGCGCCGG	MAD2L1BP	NIPA2	0.00942913	0.877698
MAD2L1BP_GGTCGTGATGGCGGCGCCGG	MAD2L1BP	RAB6A	0.00918041	0.889899
MAD2L1BP_GGTCGTGATGGCGGCGCCGG	MAD2L1BP	PNPLA2	0.0180148	0.677112
MAD2L1BP_GGTCGTGATGGCGGCGCCGG	MAD2L1BP	LITAF	0.0329778	0.420292
MAX_GATCCGGTGCTGCAGTGAGG	MAX	CMAS	0.0467754	0.0919428
MAX_GTTGATCCGGTGCTGCAGTG	MAX	ARHGAP35	0.0254285	0.328029
MAX_GTTGATCCGGTGCTGCAGTG	MAX	TKT	-0.0610553	9.02653625993561e-08
MAX_GTTGATCCGGTGCTGCAGTG	MAX	NAP1L4	-0.045384	0.0474263
MBD3_AGCGGAGGCAGCTGAGGCGG	MBD3	SNX8	-0.129704	0.000110715
MBD3_AGCGGAGGCAGCTGAGGCGG	MBD3	TMEM8A	-0.0059562	0.971188
MBD3_AGCGGAGGCAGCTGAGGCGG	MBD3	OTUB1	0.0615856	0.573568
MBD3_AGCGGAGGCAGCTGAGGCGG	MBD3	MSL1	-0.0206441	0.857672
MBD3_AGCGGCAGCGGAGGCAGCTG	MBD3	MGST1	0.0390701	0.495972
MBD3_AGCGGCAGCGGAGGCAGCTG	MBD3	WAC	0.016361	0.869906
MBD3_AGCGGCAGCGGAGGCAGCTG	MBD3	CENPV	0.0745255	0.180244
MBD3_AGCGGCAGCGGAGGCAGCTG	MBD3	AP1S2	0.0232531	0.829081
MBD3_AGCGGCAGCGGAGGCAGCTG	MBD3	PTP4A2	-0.0362601	0.660068
MBD3_AGCGGCAGCGGAGGCAGCTG	MBD3	WAC-AS1	-0.026142	0.572558
MCM3AP_AAGACTTGAGGCGCAAGCAC	MCM3AP	LRRC41	0.00392793	0.958131
MCM3AP_AAGACTTGAGGCGCAAGCAC	MCM3AP	YBEY	-0.100267	2.30552077224401e-08
MCM3AP_TGGCCCCTCGGAAAGACTTG	MCM3AP	LRRC41	-0.00743046	0.829473
MCM3AP_TGGCCCCTCGGAAAGACTTG	MCM3AP	LSM12	0.0334407	0.201513
MCM3AP_TGGCCCCTCGGAAAGACTTG	MCM3AP	YBEY	-0.118376	2.34539124973253e-32
MCM3AP_TTGCGCCTCAAGTCTTTCCG	MCM3AP	LRRC41	-0.00695355	0.853817
MCM3AP_TTGCGCCTCAAGTCTTTCCG	MCM3AP	YBEY	-0.0507041	4.34660858010904e-05
MCM6_GTCTGGAAAAAAGCGACTTG	MCM6	RBAK	0.0160035	0.692361
MEAF6_CGCCGGGTGTCCGGGATCTG	MEAF6	PCMTD1	-0.0118719	0.794601
MED10_ACTTCTCCAGGTGCTCCTCT	MED10	SRRM2	0.0175094	0.790882
MED10_ACTTCTCCAGGTGCTCCTCT	MED10	IRX2	0.0554679	0.0167682
MED10_GGGACGGGCCGAGGCGATGG	MED10	PNPLA4	-0.00301081	0.944563
MED10_GGGACGGGCCGAGGCGATGG	MED10	PCNP	0.00661172	0.911364
MED10_GGGACGGGCCGAGGCGATGG	MED10	INSR	0.000779182	0.987519
MED10_GGGACGGGCCGAGGCGATGG	MED10	MRPL36	0.0284631	0.350793
MED10_GGGACGGGCCGAGGCGATGG	MED10	CTXN1	-0.147214	2.29046200796675e-21
MED17_GGGAGCTTGCGGTGCGTTCT	MED17	TAF1D	-0.0448771	0.329632
MED17_TCCGAAAGACTTACCGAGGA	MED17	TAF1D	-0.0560232	0.0427046
MED18_AAAGCTCCTAGGTGCGCGGG	MED18	RUNX1T1	-0.0180428	0.598987
MED18_AAAGCTCCTAGGTGCGCGGG	MED18	FLT1	-0.0255405	0.656075
MED18_AAAGCTCCTAGGTGCGCGGG	MED18	RRM2	-0.000168323	0.998789
MED18_ACGATTAGATACCAGCACTC	MED18	FLT1	-0.101886	0.0934679
MED18_TTATATCCACCCGCGCACCT	MED18	FLT1	-0.0378594	0.478285
MED27_CTTCAGCCGGTACCTACTTG	MED27	SEMA3A	-0.00810449	0.805911
MED28_GCAGCCACCCGGTCCCCCTC	MED28	NFATC3	0.00895333	0.71384
MED28_GCAGCCACCCGGTCCCCCTC	MED28	CKAP5	0.0156116	0.675766
MED28_GGCGGGGCCTGAGGGGGACC	MED28	DOT1L	0.0262218	0.535681
MED28_GGCGGGGCCTGAGGGGGACC	MED28	PANK2	-0.055413	0.273254
MED28_GGCGGGGCCTGAGGGGGACC	MED28	OLFM1	0.0276755	0.639431
MED28_GGCGGGGCCTGAGGGGGACC	MED28	TRAF7	-0.0440101	0.489766
MED28_GGCGGGGCCTGAGGGGGACC	MED28	ELP5	0.00549034	0.964841
MED28_GGCGGGGCCTGAGGGGGACC	MED28	CTDNEP1	-0.0238671	0.759586
MED28_GGCGGGGCCTGAGGGGGACC	MED28	TGIF1	-0.0287024	0.771394
MED28_GGCGGGGCCTGAGGGGGACC	MED28	CRACR2B	-0.0249378	0.669856
MED28_GGCGGGGCCTGAGGGGGACC	MED28	ZNF721	-0.0185459	0.835218
MED28_GGCGGGGCCTGAGGGGGACC	MED28	C22orf39	0.0159549	0.846864
MED28_GGGGCCTGAGGGGGACCGGG	MED28	CELF2	-0.0427287	0.325057
MED28_GGGGCCTGAGGGGGACCGGG	MED28	COX7A2L	0.0263683	0.802585
MED28_GGGGCCTGAGGGGGACCGGG	MED28	DNMT3A	-0.0798043	0.151545
MED28_GGGGCCTGAGGGGGACCGGG	MED28	KRAS	-0.11802	0.00725531
MED28_GGGGCCTGAGGGGGACCGGG	MED28	NCOA2	0.0499939	0.0997033
MED28_GGGGCCTGAGGGGGACCGGG	MED28	LRRN1	-0.0509873	0.536583
MED28_GGGGCCTGAGGGGGACCGGG	MED28	TGIF1	-0.0315673	0.76803
MED4_AAAATGGCTGCGTCTTCGAG	MED4	ZNF738	-0.0839574	0.758921
MED4_AAGGAGAAGGAGCGGCTGGG	MED4	FBXO7	-0.0142537	0.770787
MED4_AAGGAGAAGGAGCGGCTGGG	MED4	GNAI2	0.0149746	0.797609
MED4_AAGGAGAAGGAGCGGCTGGG	MED4	HNRNPLL	0.0109978	0.85042
MED4_AAGGAGAAGGAGCGGCTGGG	MED4	CLPX	0.017061	0.692413
MED4_TGCGTCTTCGAGTGGTGAGA	MED4	TAF1B	0.0254045	0.787788
MED4_TGCGTCTTCGAGTGGTGAGA	MED4	RPUSD3	0.0230286	0.870273
MED7_TGGGGAGGCATGGCTGAGTT	MED7	SEZ6L2	-0.00372121	0.954394
MED7_TGGGGAGGCATGGCTGAGTT	MED7	NRARP	0.0281649	0.383267
MED8_AACTCTCACCTGCATTGCGG	MED8	ESD	-0.0205601	0.863531
MED8_AATGCAGGTGAGAGTTGCGT	MED8	GNL2	0.00941044	0.903115
MED8_ATGCAGGTGAGAGTTGCGTT	MED8	DIAPH1	0.00691778	0.926381
MED8_ATGCAGGTGAGAGTTGCGTT	MED8	SERPINF1	0.019524	0.598062
MED9_ACCTCTGGCTAACCTACCCC	MED9	ABCC8	-0.000924018	0.906968
MED9_ACCTCTGGCTAACCTACCCC	MED9	CECR2	-0.00887453	0.867167
MED9_AGCAGAGGCCATGGCTCCGG	MED9	ABCC8	0.00375863	0.651262
MED9_AGCAGAGGCCATGGCTCCGG	MED9	CECR2	-0.046202	0.290035
MED9_AGCAGAGGCCATGGCTCCGG	MED9	NAPA	0.0512405	0.0961639
MED9_AGCAGAGGCCATGGCTCCGG	MED9	ELP6	-0.0270565	0.472047
MED9_CAGCAGAGGCCATGGCTCCG	MED9	ABCC8	-0.00671525	0.522525
MED9_CAGCAGAGGCCATGGCTCCG	MED9	GPATCH2L	0.0394074	0.482904
MED9_CAGCAGAGGCCATGGCTCCG	MED9	CECR2	-0.046304	0.558948
MED9_CAGCAGAGGCCATGGCTCCG	MED9	RNF20	0.00984247	0.928581
MED9_CAGCAGAGGCCATGGCTCCG	MED9	PTMS	0.209533	5.03950705592305e-09
METTL26_GGCGGCCGCGGAGCGGAACA	METTL26	BCAP29	0.0207834	0.682275
METTL26_GGCGGCCGCGGAGCGGAACA	METTL26	SEPHS1	0.0467731	0.359117
METTL26_GGCGGCCGCGGAGCGGAACA	METTL26	EEF1D	-0.00542942	0.955407
METTL26_GGCGGCCGCGGAGCGGAACA	METTL26	C12orf49	0.00424594	0.960767
METTL26_GGCGGCCGCGGAGCGGAACA	METTL26	PPA2	0.0349275	0.506599
METTL3_ATCCTGGAGCGAGTGCTGGG	METTL3	BRD9	-0.000610238	0.992648
METTL3_ATCCTGGAGCGAGTGCTGGG	METTL3	TRIP13	-0.0114152	0.807735
METTL3_ATCCTGGAGCGAGTGCTGGG	METTL3	GET4	-0.0156452	0.739817
METTL3_CGTGAGAATTGGCTATATCC	METTL3	ARMCX2	0.00473896	0.934034
MMADHC_GGGACAGCTGGAGACAGTGG	MMADHC	RPUSD1	-0.00592801	0.93679
MMADHC_GGGACAGCTGGAGACAGTGG	MMADHC	PFKP	0.0332339	0.511818
MMADHC_GGGACAGCTGGAGACAGTGG	MMADHC	SNRPB	-0.0111394	0.889866
MMADHC_GGGACAGCTGGAGACAGTGG	MMADHC	CHTF18	-0.00863663	0.884313
MMADHC_GGGACAGCTGGAGACAGTGG	MMADHC	EIF3M	-0.00413376	0.968311
MMADHC_GGGACAGCTGGAGACAGTGG	MMADHC	CALM3	0.00425956	0.969618
MMADHC_TCCTGCCATCAAAATGGCGG	MMADHC	MARK2	-0.0136912	0.854098
MMADHC_TCCTGCCATCAAAATGGCGG	MMADHC	MT1X	-0.0220233	0.876314
MMS19_AGTCGTGCACGAGGCCCCAT	MMS19	NTS	0.0185529	0.752307
MMS19_AGTCGTGCACGAGGCCCCAT	MMS19	UBTD1	0.0117553	0.743671
MMS19_CGCCGCCGCCTCCACAGCCG	MMS19	RABEP1	-0.0349096	0.291681
MMS19_CGCCGCCGCCTCCACAGCCG	MMS19	ARHGAP5	-0.000856438	0.991437
MMS19_CGCCGCCGCCTCCACAGCCG	MMS19	INTS10	0.0114968	0.829442
MMS19_CGCCGCCGCCTCCACAGCCG	MMS19	PLXDC2	-0.0155778	0.629598
MMS19_CGCCGCCGCCTCCACAGCCG	MMS19	USP25	0.00351057	0.961601
MMS19_CGCCGCCGCCTCCACAGCCG	MMS19	SLBP	0.0031857	0.970662
MMS19_CGCCGCCGCCTCCACAGCCG	MMS19	SETD5	0.00423063	0.964486
MMS19_CGCCGCCGCCTCCACAGCCG	MMS19	SLC25A6	-0.0175168	0.683391
MMS19_CGCCGCCGCCTCCACAGCCG	MMS19	YES1	0.00388813	0.963546
MMS19_CGCCGCCGCCTCCACAGCCG	MMS19	RPLP2	0.0045122	0.914727
MMS19_CGCCGCCGCCTCCACAGCCG	MMS19	GTPBP6	0.00482636	0.948341
MMS19_CGCCGCCGCCTCCACAGCCG	MMS19	THUMPD3-AS1	-0.0123064	0.831914
MMS19_GTCGTGCACGAGGCCCCATA	MMS19	UBTD1	-0.0119743	0.826789
MRPL10_GGCCACTCCTTACCCGCCTG	MRPL10	SCRIB	-0.0103263	0.792783
MRPL10_GTGGCGGGGATGCTGCGAGG	MRPL10	TTLL12	0.00356066	0.964676
MRPL10_GTGGCGGGGATGCTGCGAGG	MRPL10	OSBP	-0.000380511	0.996764
MRPL10_GTGGCGGGGATGCTGCGAGG	MRPL10	ORC5	0.00793374	0.88274
MRPL10_GTGGCGGGGATGCTGCGAGG	MRPL10	RUVBL1	-0.0235621	0.678794
MRPL10_TGCCCCAGGCGGGTAAGGAG	MRPL10	PPP2R5D	-0.0472856	0.107674
MRPL10_TGCCCCAGGCGGGTAAGGAG	MRPL10	OSBPL1A	-0.0393214	0.408401
MRPL10_TGCCCCAGGCGGGTAAGGAG	MRPL10	EPB41	-0.296246	4.33786923104292e-44
MRPL10_TGCCCCAGGCGGGTAAGGAG	MRPL10	GTPBP6	-0.0245008	0.656032
MRPL10_TGCCCCAGGCGGGTAAGGAG	MRPL10	ZNF33A	0.00699816	0.920691
MRPL16_AGCCGATTACAGCTAGGTAG	MRPL16	CDK9	0.00656782	0.943042
MRPL16_TCCTGCACCCAGGTAAGCAG	MRPL16	MRPL48	0.000614314	0.993665
MRPL16_TCCTGCACCCAGGTAAGCAG	MRPL16	EMP2	0.00654559	0.92008
MRPL18_AGGAGCAGCCATATAAAGTC	MRPL18	XRN2	-0.0500825	0.107002
MRPL18_AGGAGCAGCCATATAAAGTC	MRPL18	SLC12A9	-0.00494753	0.915382
MRPL18_GGAGCAGCCATATAAAGTCA	MRPL18	ILK	-0.0169736	0.827191
MRPL18_GGCTTGTCCCTGACTTTATA	MRPL18	TCP1	-0.426657	1.3187585677935e-122
MRPL21_CGCGGACGCCAGCCGCCCTA	MRPL21	DNAJC11	-0.0217471	0.604062
MRPL22_CTTAGTGGTTAAGCGACAGA	MRPL22	NUP93	0.0600504	0.300719
MRPL22_GCGGCAGTACTGGGACAGTT	MRPL22	PTPRS	0.0117003	0.848536
MRPL27_ATGGGACGCAGTAGTCAGAG	MRPL27	EME1	-0.0489424	3.70963847600572e-06
MRPL27_CGTCCCATTACCGGCTGTCC	MRPL27	EME1	-0.0527975	7.91553610021978e-12
MRPL27_CGTCGGTGGTGTTGGCGCTG	MRPL27	BTBD1	-0.000679976	0.993656
MRPL27_CGTCGGTGGTGTTGGCGCTG	MRPL27	COL4A2	-0.00269667	0.977287
MRPL27_CGTCGGTGGTGTTGGCGCTG	MRPL27	EME1	-0.0562788	1.56651018117158e-08
MRPL27_CGTCGGTGGTGTTGGCGCTG	MRPL27	COL4A1	-0.00314235	0.973429
MRPL30_GCCACTCATTCCCCACTCAC	MRPL30	LARP4B	-0.00466196	0.931418
MRPL30_GCCACTCATTCCCCACTCAC	MRPL30	ARID3A	-0.0142192	0.694545
MRPL30_GCCACTCATTCCCCACTCAC	MRPL30	WDR41	0.0288925	0.105711
MRPL30_GCCACTCATTCCCCACTCAC	MRPL30	GAK	-0.00418351	0.919441
MRPL30_TTAGCGGGTGCCGGTGAGTG	MRPL30	THADA	0.0010704	0.984413
MRPL30_TTAGCGGGTGCCGGTGAGTG	MRPL30	MITD1	-0.101852	1.4832110332576e-14
MRPL30_TTAGCGGGTGCCGGTGAGTG	MRPL30	CDKN2AIP	-0.0708355	5.49128682554965e-07
MRPL30_TTTCAGGCTGAAGGTTTAGC	MRPL30	TPGS2	0.0215448	0.880296
MRPL32_ACTCCCCGGGCCGCAGACCA	MRPL32	PSMA2	-0.23232	1.44573533949318e-36
MRPL32_ACTCCCCGGGCCGCAGACCA	MRPL32	PYURF	-0.00605899	0.94718
MRPL32_CGAAACCACCAAGACCAGCA	MRPL32	TECR	-0.0303483	0.79196
MRPL32_CGAAACCACCAAGACCAGCA	MRPL32	PSMA2	-0.556621	4.51293903434684e-79
MRPL32_CGAAACCACCAAGACCAGCA	MRPL32	NUDT10	0.0112771	0.903563
MRPL32_CGAAACCACCAAGACCAGCA	MRPL32	DNAJB1	0.00282033	0.984474
MRPL32_CGAAACCACCAAGACCAGCA	MRPL32	PCBP2	0.0108269	0.940211
MRPL32_GTAGTTTCGAAGCACTCCCC	MRPL32	PSMA2	-0.297136	5.79766586045538e-124
MRPL32_GTAGTTTCGAAGCACTCCCC	MRPL32	AKAP1	0.0109174	0.776394
MRPL34_AGTAGGTCGGCAGCGTTGCT	MRPL34	CARS	0.154245	0.119
MRPL36_GAGAAGACGGCTCCCTTACC	MRPL36	DNMBP	-0.0113021	0.906105
MRPL36_GAGAAGACGGCTCCCTTACC	MRPL36	MRPL49	-0.00194604	0.989562
MRPL36_GAGAAGACGGCTCCCTTACC	MRPL36	FAU	-0.0364989	0.460669
MRPL36_GAGCCGTCTTCTCAGGTCAG	MRPL36	COTL1	0.0380154	0.886899
MRPL36_GAGCCGTCTTCTCAGGTCAG	MRPL36	SLC35B2	-0.0185903	0.925816
MRPL36_GAGCCGTCTTCTCAGGTCAG	MRPL36	DLGAP1	-0.0317653	0.82882
MRPL36_GGACCCCTGACCTGAGAAGA	MRPL36	HAGHL	-0.0139182	0.717111
MRPL36_GGACCCCTGACCTGAGAAGA	MRPL36	TTYH3	0.002768	0.963902
MRPL36_GGACCCCTGACCTGAGAAGA	MRPL36	DNAAF5	-0.0179968	0.649768
MRPL36_GGACCCCTGACCTGAGAAGA	MRPL36	PRKAR1B	-0.00730601	0.899776
MRPL36_GGACCCCTGACCTGAGAAGA	MRPL36	PCBP2	-0.0125569	0.823672
MRPL38_GAGCCGCGCTGTGCGAGTGT	MRPL38	FBXO22	-0.00206959	0.983028
MRPL38_TGTGCGAGTGTCGGAGATGG	MRPL38	NDUFA4	-0.0176644	0.612951
MRPL39_CAGCCAGAGCCGCAGCGCCC	MRPL39	POLD3	0.00477967	0.925993
MRPL39_CAGCCAGAGCCGCAGCGCCC	MRPL39	NFE2L1	0.0307514	0.32369
MRPL39_CAGCCAGAGCCGCAGCGCCC	MRPL39	LAMTOR2	0.0103889	0.853209
MRPL39_CAGCCAGAGCCGCAGCGCCC	MRPL39	NPC2	-0.0107049	0.861554
MRPL39_CAGCCAGAGCCGCAGCGCCC	MRPL39	EML4	-0.01587	0.759475
MRPL39_CAGCCAGAGCCGCAGCGCCC	MRPL39	ISCA2	0.0109849	0.834582
MRPL39_CCGCAGCGCCCGGGAACCCA	MRPL39	RNH1	-0.00449752	0.96157
MRPL39_CCGCAGCGCCCGGGAACCCA	MRPL39	CIRBP	-0.00100735	0.99435
MRPL39_CCGCAGCGCCCGGGAACCCA	MRPL39	CCNE1	-0.0204652	0.739748
MRPL39_CCGCAGCGCCCGGGAACCCA	MRPL39	ATG101	-0.0229359	0.724784
MRPL39_CCGCAGCGCCCGGGAACCCA	MRPL39	UBE2J2	0.0277028	0.631965
MRPL41_ACACGAGCTCCAAGCGGCCC	MRPL41	MRPL54	-0.00102731	0.993392
MRPL41_GACCCCACACGAGCTCCAAG	MRPL41	PDCD5	0.00532388	0.954462
MRPL41_GACCCCACACGAGCTCCAAG	MRPL41	GNL2	-0.00160911	0.986839
MRPL42_GAGGGAAGCGGTTACCTTGA	MRPL42	EIF5	0.0117031	0.866778
MRPL42_GAGGGAAGCGGTTACCTTGA	MRPL42	PRDM15	-0.00543171	0.775892
MRPL42_GTCCTCGACAGGAGGAGTAG	MRPL42	ZNF398	0.0132994	0.873196
MRPL48_CGCCCTGGGAACGCGGCTGC	MRPL48	HOOK2	-0.00774314	0.926148
MRPL48_CGCCCTGGGAACGCGGCTGC	MRPL48	PRPS2	0.0101171	0.880289
MRPL48_CGCCCTGGGAACGCGGCTGC	MRPL48	EIF3M	0.000970408	0.993294
MRPL48_CGCCCTGGGAACGCGGCTGC	MRPL48	WWC2	0.0214499	0.777251
MRPL48_GGGAACGCGGCTGCAGGGTC	MRPL48	QSER1	-0.0758256	0.412783
MRPL48_GGGAACGCGGCTGCAGGGTC	MRPL48	HOOK2	7.54656911652118e-05	0.999679
MRPL48_GGGAACGCGGCTGCAGGGTC	MRPL48	PRPS2	0.00985387	0.941285
MRPL48_GGGAACGCGGCTGCAGGGTC	MRPL48	SPG11	-0.0173291	0.851844
MRPL48_GGGAACGCGGCTGCAGGGTC	MRPL48	CLCN3	0.0167175	0.893206
MRPL48_TAGCTGTGCAAACCGAAGAC	MRPL48	COL1A1	-0.00842713	0.964285
MRPL55_CTCCTGCGTGGCCTCGTCCC	MRPL55	NDFIP2	0.00778414	0.875238
MRPL55_CTCCTGCGTGGCCTCGTCCC	MRPL55	RBPJ	-0.000940069	0.992632
MRPL55_CTCCTGCGTGGCCTCGTCCC	MRPL55	ATAD5	0.0175435	0.720807
MRPL55_GATCAAGGTACTCACTGCGT	MRPL55	RBM3	-0.00324604	0.965133
MRPL55_GATCAAGGTACTCACTGCGT	MRPL55	C1orf109	-0.0059776	0.888395
MRPS11_ACGCGGGGTCGCGGTTCCTG	MRPS11	MRPL46	-0.112379	1.20208584270659e-10
MRPS11_ATTTGTTACCCGGCTGTCTG	MRPS11	MRPL46	-0.0838906	0.0120285
MRPS11_CATGCAGGCTGTGAGAAACG	MRPS11	PLEKHJ1	-0.0339163	0.521377
MRPS11_CATGCAGGCTGTGAGAAACG	MRPS11	SF3A2	-0.00804875	0.930748
MRPS11_CATGCAGGCTGTGAGAAACG	MRPS11	GNAI2	-0.0114256	0.894509
MRPS11_CATGCAGGCTGTGAGAAACG	MRPS11	SNX4	0.0223071	0.451996
MRPS11_CATGCAGGCTGTGAGAAACG	MRPS11	MRPL46	-0.115372	1.30587109257594e-09
MRPS12_AGGACCTAAAGGTGAGGTCG	MRPS12	DNMT1	-0.00439278	0.963869
MRPS12_CCTCACAGGACCTAAAGGTG	MRPS12	SARS2	-0.124634	1.16794535926085e-14
MRPS12_CCTCACAGGACCTAAAGGTG	MRPS12	INO80	-0.0277981	0.3024
MRPS12_CCTCACAGGACCTAAAGGTG	MRPS12	GTF2A1	0.00826015	0.89096
MRPS12_CCTCACAGGACCTAAAGGTG	MRPS12	C22orf39	0.00617258	0.920051
MRPS18A_GGCTGTGGGCGGCTTCTCCG	MRPS18A	ERCC1	0.0259667	0.409333
MRPS18A_GGCTGTGGGCGGCTTCTCCG	MRPS18A	EXOC2	-0.00125314	0.985896
MRPS18A_GGCTGTGGGCGGCTTCTCCG	MRPS18A	NOCT	0.00954959	0.839304
MRPS18A_GGCTGTGGGCGGCTTCTCCG	MRPS18A	TEAD4	0.0163906	0.763545
MRPS27_AGATGGCTGCCTCCATAGTG	MRPS27	SARS2	0.00910044	0.846832
MRPS27_AGATGGCTGCCTCCATAGTG	MRPS27	DOT1L	0.00330935	0.935271
MRPS27_AGATGGCTGCCTCCATAGTG	MRPS27	MRPS12	0.0329593	0.309227
MRPS27_AGATGGCTGCCTCCATAGTG	MRPS27	TRAF7	-0.024179	0.48629
MRPS33_ACTTTGGGGGTCTGCAGCAA	MRPS33	FAM171A1	0.0256235	0.562362
MRPS33_ACTTTGGGGGTCTGCAGCAA	MRPS33	CHD2	-0.0103958	0.918795
MRPS33_CGAGGGCGCGTGGGTGAGGA	MRPS33	COL1A1	-0.00608141	0.93996
MRPS33_CGAGGGCGCGTGGGTGAGGA	MRPS33	MED6	-0.112569	4.2911443392549e-13
MRPS33_CGAGGGCGCGTGGGTGAGGA	MRPS33	TRABD	-0.0159387	0.760835
MRPS33_CGAGGGCGCGTGGGTGAGGA	MRPS33	RARG	0.000736793	0.990732
MRPS33_CGAGGGCGCGTGGGTGAGGA	MRPS33	ZNF770	0.0442126	0.266207
MRPS33_CGAGGGCGCGTGGGTGAGGA	MRPS33	STK38L	0.0161111	0.684641
MRPS35_ATGGCTGTCTCTGCAGTCGA	MRPS35	NT5C3A	0.00552397	0.938366
MRPS35_TGTCTCTGCAGTCGAGGGCA	MRPS35	DOT1L	0.0122665	0.740624
MRPS35_TGTCTCTGCAGTCGAGGGCA	MRPS35	ARFGEF2	-0.0120231	0.775925
MRPS35_TGTCTCTGCAGTCGAGGGCA	MRPS35	TRAF7	-0.0125524	0.856191
MRPS35_TGTCTCTGCAGTCGAGGGCA	MRPS35	ADAM10	0.0266961	0.593428
MRPS35_TGTCTCTGCAGTCGAGGGCA	MRPS35	SPRY4	-0.00435595	0.957171
MTERF3_GTGCGGCCCAGCGAGTTGGT	MTERF3	OAZ1	0.0369046	0.313003
MTERF3_TGAGGAGCCGGCGTGCGGCG	MTERF3	JARID2	-0.018276	0.72131
MTERF3_TGAGGAGCCGGCGTGCGGCG	MTERF3	PCNX1	-0.00269487	0.958492
MTERF3_TGAGGAGCCGGCGTGCGGCG	MTERF3	PDGFA	-0.00599992	0.907742
MTERF3_TGAGGAGCCGGCGTGCGGCG	MTERF3	LYN	-0.0137525	0.704064
MTERF3_TTCCCGTAGCGGGTGACCCC	MTERF3	PTDSS1	-0.272084	3.74751769897441e-36
MVK_CCGGCTTCGGCGCGGAGGGG	MVK	FAM234A	-0.0115881	0.884934
MVK_TGGGAGTTGGGGAGCTGCTC	MVK	KEAP1	0.0368019	0.487119
MVK_TGGGAGTTGGGGAGCTGCTC	MVK	ENO2	0.0183732	0.803063
MVK_TGGGAGTTGGGGAGCTGCTC	MVK	EXOC2	0.0376232	0.359738
MVK_TGGGAGTTGGGGAGCTGCTC	MVK	MMAB	-0.152434	2.27249314637384e-16
MVK_TGGGAGTTGGGGAGCTGCTC	MVK	PCGF2	-0.0108997	0.897032
MVK_TTGGGGAGCTGCTCCGGCTT	MVK	MMAB	-0.171781	6.12495253151064e-33
NCAPG_AGCGCGGGCAGGACTCGTCC	NCAPG	ARL4A	0.0207409	0.614437
NCAPG_AGCGCGGGCAGGACTCGTCC	NCAPG	DCAF16	-0.121808	2.04944708393205e-16
NCAPG_GGACGAGTCCTGCCCGCGCT	NCAPG	ERC1	-0.00548612	0.952478
NCAPG_GGACGAGTCCTGCCCGCGCT	NCAPG	FBXL5	-0.0327033	0.515622
NCAPG_GGACGAGTCCTGCCCGCGCT	NCAPG	FAM200B	-0.00368759	0.967703
NCAPG_TGGCAGGCTGTAGCCGAGCG	NCAPG	FBXL5	-0.054922	0.225047
NCAPG_TGGCAGGCTGTAGCCGAGCG	NCAPG	MRPL11	0.010268	0.929277
NCAPG_TGGCAGGCTGTAGCCGAGCG	NCAPG	NOC2L	-0.043576	0.544759
NCAPG_TGGCAGGCTGTAGCCGAGCG	NCAPG	FAM200B	-0.0343492	0.522618
NCBP1_CGCGGAACCGAGAGGCCAGG	NCBP1	TENM3	-0.0641376	0.0187823
NCBP1_CGGAGGGCAGCATGTCGCGG	NCBP1	ENO1	0.0398995	0.0912529
NCBP1_CGGAGGGCAGCATGTCGCGG	NCBP1	SCG3	0.0388426	0.355716
NDUFB1_CGGGGTCGCTGTAGGCGCTG	NDUFB1	CPSF2	-0.215592	1.72261873228997e-27
NDUFB1_CTTGGTCTCGGGGTCGCTGT	NDUFB1	FKBP5	0.0110348	0.855196
NDUFB1_CTTGGTCTCGGGGTCGCTGT	NDUFB1	CHKA	0.0125195	0.856164
NDUFB1_CTTGGTCTCGGGGTCGCTGT	NDUFB1	CPSF2	-0.260607	1.35009677700843e-34
NDUFB1_TAGGCGCTGAGGCTGCAGGT	NDUFB1	GRN	0.0771569	0.0409938
NEDD8_AATTGCTGCTCCTACCGCTC	NEDD8	GMPR2	-0.297021	1.43437738758764e-40
NEDD8_AATTGCTGCTCCTACCGCTC	NEDD8	TACC2	-0.0284188	0.624964
NEDD8_CTTGCAGGCAAGAGTGCTGG	NEDD8	RHOA	-0.0109823	0.871923
NEDD8_CTTGCAGGCAAGAGTGCTGG	NEDD8	TEAD2	-0.0299222	0.616385
NEDD8_CTTGCAGGCAAGAGTGCTGG	NEDD8	GMPR2	-0.389623	3.61141907279132e-88
NEDD8_CTTGCAGGCAAGAGTGCTGG	NEDD8	KAT8	-0.0276727	0.540652
NEDD8_CTTGCAGGCAAGAGTGCTGG	NEDD8	CDCP1	-0.0311535	0.281329
NEDD8_CTTGCAGGCAAGAGTGCTGG	NEDD8	RALGAPA1	0.0257026	0.416699
NEDD8_CTTGCAGGCAAGAGTGCTGG	NEDD8	ZNF652	0.00874923	0.894066
NEDD8_CTTGCAGGCAAGAGTGCTGG	NEDD8	TAF15	0.00663267	0.95527
NEDD8_GGCGGCAGCGGCGACCGGAG	NEDD8	PATZ1	0.0160389	0.743597
NEDD8_GGCGGCAGCGGCGACCGGAG	NEDD8	GMPR2	-0.311698	2.40230396423982e-65
NEDD8_GGCGGCAGCGGCGACCGGAG	NEDD8	DCLK1	0.0160145	0.749882
NEDD8_GGCGGCAGCGGCGACCGGAG	NEDD8	PPHLN1	0.0253953	0.603909
NEDD8_GGCGGCAGCGGCGACCGGAG	NEDD8	ELP2	0.0112228	0.882712
NEDD8_GGCGGCAGCGGCGACCGGAG	NEDD8	SLC39A6	0.0409322	0.170571
NEDD8_GGCGGCAGCGGCGACCGGAG	NEDD8	PTPRD	-0.00992283	0.826483
NEDD8_GGCGGCAGCGGCGACCGGAG	NEDD8	MEMO1	-0.000638384	0.992843
NEDD8_GGCGGCAGCGGCGACCGGAG	NEDD8	TALDO1	0.0180661	0.772908
NEDD8_GGCGGCAGCGGCGACCGGAG	NEDD8	AGRN	0.0173232	0.689544
NEFL_CGGTGGGAGCCCGGAGAGAG	NEFL	PFKP	-0.0118021	0.875378
NEFL_CGGTGGGAGCCCGGAGAGAG	NEFL	RPL27A	0.0339141	0.304302
NEFL_CGGTGGGAGCCCGGAGAGAG	NEFL	MLST8	-0.0290115	0.587585
NEFL_CGGTGGGAGCCCGGAGAGAG	NEFL	SETD2	0.0448325	0.264312
NEFL_GGAGCCCGGAGAGAGAGGAC	NEFL	RBCK1	0.019959	0.728897
NEFL_GGAGCCCGGAGAGAGAGGAC	NEFL	COX16	0.0171028	0.836374
NEFL_GGAGCCCGGAGAGAGAGGAC	NEFL	LHFPL2	-0.026264	0.514591
NEFL_GGAGCCCGGAGAGAGAGGAC	NEFL	SNTB2	0.00507074	0.942232
NEFL_GGAGCCCGGAGAGAGAGGAC	NEFL	SETD2	0.00382842	0.971527
NEFL_GGAGCCCGGAGAGAGAGGAC	NEFL	SIGIRR	-0.0137329	0.84504
NEFL_GGTGGCTCCCCGGCCCGCGG	NEFL	MKNK2	0.0250202	0.507486
NEFL_GGTGGCTCCCCGGCCCGCGG	NEFL	RANGAP1	0.0111557	0.823157
NEFL_GGTGGCTCCCCGGCCCGCGG	NEFL	PLD3	0.256043	2.41837631333056e-47
NEFL_GGTGGCTCCCCGGCCCGCGG	NEFL	HNRNPUL1	-0.0146341	0.801028
NEFL_GGTGGCTCCCCGGCCCGCGG	NEFL	PRDX4	-0.0275413	0.481315
NEFL_GGTGGCTCCCCGGCCCGCGG	NEFL	SNRPN	-0.0222572	0.632607
NEFL_GGTGGCTCCCCGGCCCGCGG	NEFL	SLC6A8	-0.0109619	0.82451
NEFL_GGTGGCTCCCCGGCCCGCGG	NEFL	NELFA	-0.0132115	0.772072
NEFL_GGTGGCTCCCCGGCCCGCGG	NEFL	CMC1	-0.0245224	0.473212
NEFL_GGTGGCTCCCCGGCCCGCGG	NEFL	RNPS1	-0.0823311	1.81730940808062e-05
NFRKB_GAGAAGGGCTGCGGGTTAGG	NFRKB	KLHL42	-0.027165	0.196539
NOLC1_ACAGGTCGCTGGGAACCACG	NOLC1	ANXA7	-0.0121337	0.830813
NOLC1_CGCAGGAAGCCGAGCACGAG	NOLC1	CDH1	-0.0110638	0.866282
NOLC1_CGCAGGAAGCCGAGCACGAG	NOLC1	IPO11	0.0128531	0.772253
NOLC1_CGCAGGAAGCCGAGCACGAG	NOLC1	MDM2	-0.0119804	0.839887
NOLC1_CGCAGGAAGCCGAGCACGAG	NOLC1	MTA2	0.0103586	0.846081
NOLC1_CGCAGGAAGCCGAGCACGAG	NOLC1	AKT1S1	0.0130538	0.742994
NRDE2_GGGAACAGCGCCATGACCAC	NRDE2	SAFB	-0.00123926	0.98505
NSL1_GGGTCAAGGACCACCAACTC	NSL1	IPO7	-0.0215861	0.705178
NSMCE4A_GCTATGTCTGGGGACAGCAG	NSMCE4A	DSP	0.0722565	0.73382
NSMCE4A_GCTATGTCTGGGGACAGCAG	NSMCE4A	NDUFS7	0.045904	0.847451
NSMCE4A_GCTATGTCTGGGGACAGCAG	NSMCE4A	NTAN1	-0.0729822	0.570238
NSMCE4A_GCTATGTCTGGGGACAGCAG	NSMCE4A	SLC25A6	0.0262339	0.897193
NSMCE4A_GGTGAATTGGCGCTATGTCT	NSMCE4A	AIG1	0.0260215	0.595341
NSMCE4A_GTGAATTGGCGCTATGTCTG	NSMCE4A	VAT1	-0.0023855	0.975209
NT5DC1_AGTGCTGAGCCATGGCTGCG	NT5DC1	CARM1	-0.0130725	0.845116
NT5DC1_TGGCTGCGCGGGGAGCACCA	NT5DC1	TARDBP	0.0242499	0.699863
NT5DC1_TGGCTGCGCGGGGAGCACCA	NT5DC1	PRMT1	-0.00644008	0.936845
NUDCD3_TGAAGCGTACCTAGGGCGGG	NUDCD3	ICA1	0.00328312	0.963918
NUDCD3_TGAAGCGTACCTAGGGCGGG	NUDCD3	ATF1	-0.0150235	0.770964
NUDCD3_TGTGTGAAGCGTACCTAGGG	NUDCD3	UPF1	0.00602306	0.930833
NUDT21_AGATAACCGCTTCCCGCACG	NUDT21	OGFOD1	-0.149404	1.14513042785005e-41
NUDT21_GGCGGGCAGTAGCCGCTGAG	NUDT21	RASGRP2	0.0197319	0.713538
NUDT21_GGCGGGCAGTAGCCGCTGAG	NUDT21	OGFOD1	-0.0650347	0.0123406
NUP153_AGCAGGGGTAATAGGCGCAA	NUP153	BCL2L13	0.00214811	0.971397
NUP153_AGCAGGGGTAATAGGCGCAA	NUP153	CISD3	0.00596375	0.911866
NUP153_GGTAATAGGCGCAACGGCGG	NUP153	MPP5	-0.0192102	0.546045
NUP153_GGTAATAGGCGCAACGGCGG	NUP153	BCL2L13	-0.00403746	0.95326
NUP153_TGCAGGGACGACGACGACGA	NUP153	BCL2L13	-0.0243278	0.583785
NUP153_TGCAGGGACGACGACGACGA	NUP153	TMEM189	0.00953308	0.885183
NXT1_AGGCTTACTCTGGGTCACCG	NXT1	AK6	-0.0240026	0.512385
NXT1_AGGCTTACTCTGGGTCACCG	NXT1	NCOA2	0.00625584	0.869161
NXT1_AGGCTTACTCTGGGTCACCG	NXT1	RAD17	0.0137043	0.678714
NXT1_AGGCTTACTCTGGGTCACCG	NXT1	TAF9	-0.0340952	0.323412
NXT1_CGGAAAGTCCCCCGGCTCTG	NXT1	RPL13A	-0.00633411	0.880607
NXT1_CGGAAAGTCCCCCGGCTCTG	NXT1	ST5	0.0168462	0.564079
OGFOD1_AGGTAGCGTCTTGATCTGCG	OGFOD1	RAP1B	-0.0158444	0.811667
OGFOD1_AGGTAGCGTCTTGATCTGCG	OGFOD1	NUDT21	-0.366617	6.68125693878081e-77
OGFOD1_GCGTCTTGATCTGCGTGGCG	OGFOD1	NUDT21	-0.364398	6.3281823413629e-59
OGFOD1_TCAAGACGCTACCTTCCTGA	OGFOD1	PLEKHA8	-0.0012621	0.985558
OGFOD1_TCAAGACGCTACCTTCCTGA	OGFOD1	NUDT21	-0.572201	4.20515052903756e-277
ORC6_CCCGATCAGCTCCGACCCCA	ORC6	SCAF1	0.0182975	0.838023
ORC6_CCCGATCAGCTCCGACCCCA	ORC6	HMGB1	-0.0190687	0.807411
ORC6_GCCATGGGGTCGGAGCTGAT	ORC6	VPS35	-0.136494	1.56260461645249e-08
ORC6_GCCATGGGGTCGGAGCTGAT	ORC6	TP53RK	-0.00601594	0.947887
ORC6_GCCATGGGGTCGGAGCTGAT	ORC6	VPS13A	-0.0118668	0.873651
ORC6_TAGTGCCGGCGCCATGGGGT	ORC6	VPS35	-0.0971853	1.11325413511378e-06
ORC6_TAGTGCCGGCGCCATGGGGT	ORC6	OSBPL8	-0.0159021	0.795817
ORC6_TAGTGCCGGCGCCATGGGGT	ORC6	TP53RK	0.00159044	0.984874
PAF1_GAAGAGCTCCAGCGAGACTC	PAF1	PGRMC2	0.0239939	0.918169
PAF1_GAAGAGCTCCAGCGAGACTC	PAF1	INF2	-0.00936466	0.964719
PAF1_GGTGAACGCGCAGGCAGCAC	PAF1	MED29	-0.143238	8.96746747289681e-19
PAF1_GGTGAACGCGCAGGCAGCAC	PAF1	SEZ6L2	-0.0596043	0.0084905
PAF1_TGAACGCGCAGGCAGCACCG	PAF1	MED29	-0.112138	1.67882001884535e-18
PAM16_AGTCGGAGTTTGAGCCCCGG	PAM16	IGBP1	0.00546625	0.94445
PAM16_GCCCGACTCGGGGCTCACCA	PAM16	EIF4EBP1	0.0350505	0.231616
PAM16_GCCCGACTCGGGGCTCACCA	PAM16	SYNGAP1	0.013091	0.597954
PAM16_TGGCAGCCGCTCTGCCTCCG	PAM16	MTHFD2L	0.00663117	0.875495
PAM16_TGGCAGCCGCTCTGCCTCCG	PAM16	PDZD8	0.00345993	0.952146
PARD3B_CAGGGCCGGCCCCAAGCCGG	PARD3B	RIOK3	0.0204091	0.576914
PARD3B_CAGGGCCGGCCCCAAGCCGG	PARD3B	MIDN	0.0392108	0.305553
PARD3B_CAGGGCCGGCCCCAAGCCGG	PARD3B	MDM4	0.0375715	0.141102
PARD3B_CAGGGCCGGCCCCAAGCCGG	PARD3B	PDCD6	-0.0397406	0.28876
PARD3B_CCACTCCAGCCCCCGGCTTG	PARD3B	ROGDI	-0.0179393	0.665585
PARD3B_CCACTCCAGCCCCCGGCTTG	PARD3B	CLASP2	0.0102237	0.870203
PARD3B_CCACTCCAGCCCCCGGCTTG	PARD3B	UBE2O	-0.0951006	0.000122144
PARD3B_GCAGGGCCGGCCCCAAGCCG	PARD3B	RASGRP2	0.00123551	0.993906
PARD3B_GCAGGGCCGGCCCCAAGCCG	PARD3B	EIF3B	-0.0887874	0.211284
PARD3B_GCAGGGCCGGCCCCAAGCCG	PARD3B	LINGO1	0.0363508	0.571809
PARD3B_GCAGGGCCGGCCCCAAGCCG	PARD3B	WDR6	-0.0511315	0.469314
PARD3B_GCAGGGCCGGCCCCAAGCCG	PARD3B	RNPS1	7.30939810393964e-05	0.999699
PARD3B_GCAGGGCCGGCCCCAAGCCG	PARD3B	UBA52	0.0265256	0.703375
PAXBP1_CATCCCCGCGGCCCGCACGG	PAXBP1	CRMP1	0.0189379	0.631289
PAXBP1_CATCCCCGCGGCCCGCACGG	PAXBP1	KIAA1522	-0.00803979	0.822803
PAXBP1_GAATACTCGCTTCCACACCG	PAXBP1	KIAA1522	0.00430485	0.926306
PAXBP1_GGCCTTTCGGAACATCCCCG	PAXBP1	KIAA1522	0.0100059	0.79207
PCBP1_CAGACCGCCGAGGCTGCCGC	PCBP1	KCNN2	-0.00923347	0.738706
PCBP1_CAGACCGCCGAGGCTGCCGC	PCBP1	MTA2	-0.0227614	0.354585
PCBP1_CAGACCGCCGAGGCTGCCGC	PCBP1	RUVBL1	-0.0318996	0.214892
PCBP1_GCGGGGCCGGGAGCGGCGGG	PCBP1	PCBP1-AS1	-0.15315	4.21790406413397e-15
PCBP1_GGGCGCGGCGGTGGCGACTC	PCBP1	PDS5B	0.0057934	0.923763
PCBP1_GGGCGCGGCGGTGGCGACTC	PCBP1	TRMT2A	-0.020699	0.411721
PCBP1_GGGCGCGGCGGTGGCGACTC	PCBP1	RANBP1	0.00952864	0.85595
PCBP1_GGGCGCGGCGGTGGCGACTC	PCBP1	MGRN1	-0.0142763	0.702994
PCBP1_GGGCGCGGCGGTGGCGACTC	PCBP1	FBRSL1	-0.000697099	0.993396
PCBP1_GGGCGCGGCGGTGGCGACTC	PCBP1	SUB1	-0.0609233	0.0091822
PCBP1_GGGCGCGGCGGTGGCGACTC	PCBP1	IGFBP4	-0.0529539	0.0836431
PCBP1_GGGCGCGGCGGTGGCGACTC	PCBP1	PPP1R14B	0.025133	0.461047
PCBP1_GGGCGCGGCGGTGGCGACTC	PCBP1	PCBP1-AS1	-0.151412	1.56430655033029e-28
PDCD5_AGGGGCTGCGAGAGTGACCG	PDCD5	LARS2	0.013469	0.626999
PDCD5_AGGGGCTGCGAGAGTGACCG	PDCD5	DAP	-0.00193808	0.971448
PDCD5_CGTCAGCGCTGGAGCAGCCG	PDCD5	MRGBP	0.0318937	0.703405
PDCD5_GCGCTGACGCCGAGCCATGG	PDCD5	LRIG1	0.0140965	0.718876
PDCD5_GCGCTGACGCCGAGCCATGG	PDCD5	MRPS16	0.00924108	0.893206
PEX6_CCGCAAGACAGCCAGCGCCA	PEX6	TAF1D	0.0669311	0.32033
PEX6_GCCAACGGGGGTGTCTCGGT	PEX6	NEDD4L	0.0231958	0.575355
PEX6_GCCAACGGGGGTGTCTCGGT	PEX6	ROGDI	0.0161936	0.692405
PEX6_GCCAACGGGGGTGTCTCGGT	PEX6	CSNK2A2	0.00742529	0.931464
PFDN6_AGGATTTCGGTTGAGAGGCT	PFDN6	BAZ2A	-0.00610348	0.957015
PFDN6_AGGATTTCGGTTGAGAGGCT	PFDN6	NFX1	0.0136517	0.836814
PFDN6_AGGATTTCGGTTGAGAGGCT	PFDN6	WDR46	-0.164702	1.51089724463796e-13
PFDN6_AGGTTAGGATTTCGGTTGAG	PFDN6	NFX1	-0.00915746	0.818281
PFDN6_AGGTTAGGATTTCGGTTGAG	PFDN6	WDR46	-0.138873	1.38747923679886e-25
PFDN6_GATTTCGGTTGAGAGGCTTG	PFDN6	NFX1	0.0121776	0.769066
PFDN6_GATTTCGGTTGAGAGGCTTG	PFDN6	NUDT1	0.0140014	0.816751
PFDN6_GATTTCGGTTGAGAGGCTTG	PFDN6	WDR46	-0.155476	1.34923830951615e-25
PGRMC1_AGCCATGATCTCTGGAGTAA	PGRMC1	CDH1	-0.00363716	0.966642
PGRMC1_AGCCATGATCTCTGGAGTAA	PGRMC1	MCM3	-0.0294428	0.471625
PIM1_AGAGGAGTCGGTGGCAGCGG	PIM1	STARD3NL	0.00625888	0.917583
PIM1_AGAGGAGTCGGTGGCAGCGG	PIM1	CRLS1	-0.0229598	0.534744
PIM1_AGAGGAGTCGGTGGCAGCGG	PIM1	HNRNPUL1	-0.0126995	0.850679
PIM1_AGAGGAGTCGGTGGCAGCGG	PIM1	EHBP1	-0.00626018	0.908695
PIM1_AGAGGAGTCGGTGGCAGCGG	PIM1	ERI3	-0.0131298	0.832417
PIM1_AGAGGAGTCGGTGGCAGCGG	PIM1	TMEM165	-0.00553543	0.945658
PIM1_AGAGGAGTCGGTGGCAGCGG	PIM1	STRBP	-0.00103078	0.991085
PIM1_AGAGGAGTCGGTGGCAGCGG	PIM1	BSCL2	-0.014972	0.795283
PIM1_AGAGGAGTCGGTGGCAGCGG	PIM1	MEX3C	-0.0211606	0.60828
PIM1_AGAGGAGTCGGTGGCAGCGG	PIM1	SOX12	-0.0462797	0.0136384
PIM1_AGAGGAGTCGGTGGCAGCGG	PIM1	FAM217B	-0.037745	0.0308847
PIM1_AGAGGAGTCGGTGGCAGCGG	PIM1	TCF4	-0.000572159	0.99513
PIM1_AGAGGAGTCGGTGGCAGCGG	PIM1	L1TD1	-0.173236	7.21587451577103e-30
PIM1_GGAGGCCCGAGAGGAGTCGG	PIM1	CTSA	0.00330464	0.958552
PIM1_GGAGGCCCGAGAGGAGTCGG	PIM1	KIF3B	0.0183105	0.531696
PIM1_GGAGGCCCGAGAGGAGTCGG	PIM1	FAM32A	-0.00863247	0.886245
PIM1_GGAGGCCCGAGAGGAGTCGG	PIM1	YIPF4	-0.0211865	0.451944
PIM1_GGAGGCCCGAGAGGAGTCGG	PIM1	MIS18A	0.0112965	0.850649
PIM1_GGAGGCCCGAGAGGAGTCGG	PIM1	SAMD4B	-0.00812842	0.867882
PIM1_GGAGGCCCGAGAGGAGTCGG	PIM1	HLA-B	-0.0233675	0.519613
PIM1_GGTGGCTGAGGAGGCCCGAG	PIM1	CAPNS1	0.0091324	0.886709
PIM1_GGTGGCTGAGGAGGCCCGAG	PIM1	SMIM15	0.0233486	0.500414
PKMYT1_CTCACGGGAGTCCTCCGCCC	PKMYT1	TMEM147	0.0219202	0.604773
PKMYT1_CTCACGGGAGTCCTCCGCCC	PKMYT1	DPH6	0.0167431	0.572044
PKMYT1_CTCACGGGAGTCCTCCGCCC	PKMYT1	COMMD10	0.00114435	0.986236
PKMYT1_GACTGTTCCGGACGCCCGGG	PKMYT1	H3F3B	0.0538019	0.00110087
PMPCA_CTGCGGGGCTCGGGTTCTTG	PMPCA	RAB5C	0.00770825	0.921608
PMPCA_CTGCGGGGCTCGGGTTCTTG	PMPCA	ING5	0.0191855	0.607385
PMPCA_CTGTGGTGCTGGCGGCGACG	PMPCA	GOLGA5	0.00144233	0.97836
PMPCA_CTGTGGTGCTGGCGGCGACG	PMPCA	ADSL	-0.0105043	0.861581
PMPCA_TGGCGGCGACGCGGTTGCTG	PMPCA	SMARCD2	0.023694	0.623028
PMPCA_TGGCGGCGACGCGGTTGCTG	PMPCA	EIF3G	0.0382717	0.367597
PMPCA_TGGCGGCGACGCGGTTGCTG	PMPCA	UGP2	-0.0205991	0.752647
PNISR_AGTAGAAGCATCGAAAGCGT	PNISR	PPP2R2B	0.0196841	0.811564
PNKP_ACGGCCACTTCCGACCAGGG	PNKP	RPL27A	0.0100531	0.866343
PNKP_AGGACCTCCCTGGTCGGAAG	PNKP	CDC42BPB	-0.0097847	0.820228
PNKP_GCTCACGGCCACTTCCGACC	PNKP	HMGCS1	0.0107814	0.884218
PNKP_GCTCACGGCCACTTCCGACC	PNKP	TLN1	0.00087408	0.990057
PNKP_GCTCACGGCCACTTCCGACC	PNKP	AIMP1	0.0109786	0.803798
PNKP_GCTCACGGCCACTTCCGACC	PNKP	API5	-0.0169645	0.671784
PNPT1_AAGGAAAGGACCATCGCTCA	PNPT1	PGLS	-0.0195449	0.733668
PNPT1_AAGGAAAGGACCATCGCTCA	PNPT1	QDPR	-0.0173631	0.709101
PNPT1_AAGGAAAGGACCATCGCTCA	PNPT1	CXADR	-0.0231433	0.672017
PNPT1_GGTACTGCTGCTCGTGCCTC	PNPT1	ADRM1	-0.00289588	0.979875
PNPT1_GGTACTGCTGCTCGTGCCTC	PNPT1	HMGB1	-0.000378105	0.996714
POLD2_AGGGAAACGGGGTCAGCTGG	POLD2	HDAC5	-0.00567157	0.919759
POLD2_AGGGAAACGGGGTCAGCTGG	POLD2	CRACR2B	0.0276607	0.349917
POLD2_AGGGAAACGGGGTCAGCTGG	POLD2	RNF220	-0.00955991	0.887898
POLD2_CCTGGACCCCACTCACCGCG	POLD2	HDAC5	0.000333819	0.995735
POLD2_CCTGGACCCCACTCACCGCG	POLD2	COL6A1	0.0326184	0.274788
POLD2_CCTGGACCCCACTCACCGCG	POLD2	ZNF526	0.00125187	0.972572
POLD2_GGCGCGCCGCGCGGTGAGTG	POLD2	FKBP4	-0.0288013	0.489652
POLD2_GGCGCGCCGCGCGGTGAGTG	POLD2	HDAC5	-0.0103907	0.799384
POLD2_GGCGCGCCGCGCGGTGAGTG	POLD2	VWA1	-0.166526	3.69764182737413e-36
POLR1D_AGGTGGTGCTGGCGGATCGG	POLR1D	CKAP4	-0.0188812	0.707308
POLR1D_AGGTGGTGCTGGCGGATCGG	POLR1D	CD2BP2	-0.017564	0.613081
POLR1D_GGGCTCTGTCCCATAGCGCG	POLR1D	RAB18	-0.0113118	0.937048
POLR2I_ACTTACGAGCCGGGCTTCGT	POLR2I	TBCB	-0.445294	2.42744178885677e-74
POLR2I_CGCGTCGCCATGGAGCCCGA	POLR2I	AGO1	0.0359537	0.469668
POLR2I_CGCGTCGCCATGGAGCCCGA	POLR2I	TBCB	-0.343236	1.42173449500007e-40
POLR2I_GTATTCGCTTCTGCCAGGAA	POLR2I	TBCB	-0.419246	1.37498958943597e-156
POLR2J_GGCGGCGGCGGCGGACCCTT	POLR2J	GCLC	0.023872	0.527015
POLR2J_GGCGGCGGCGGCGGACCCTT	POLR2J	NOP14	0.0153262	0.813129
POLR2J_GGCGGCGGCGGCGGACCCTT	POLR2J	MAPKAPK5	-0.0149295	0.796556
POLR2J_GGCGGCGGCGGCGGACCCTT	POLR2J	TSC22D1	0.039005	0.3294
POLR2J_GGCGGCGGCGGCGGACCCTT	POLR2J	ARID3A	0.027356	0.5186
POLR2J_GGCGGCGGCGGCGGACCCTT	POLR2J	COMMD7	-0.00868379	0.913548
POLR2J_GGCGGCGGCGGCGGACCCTT	POLR2J	RBPMS2	-0.0862271	0.00153749
POLR2J_GGCGGCGGCGGCGGACCCTT	POLR2J	USP47	0.0184252	0.678579
POLR2J_GGCGGCGGCGGCGGACCCTT	POLR2J	BLOC1S2	0.0320798	0.494846
POLR2J_GGCGGCGGCGGCGGACCCTT	POLR2J	MAPKAPK5-AS1	0.0224741	0.618787
POLR2L_CAAGATCGTCGGCAACAAGT	POLR2L	TSPAN4	-0.0456886	0.047691
POLR2L_GATCGTCGGCAACAAGTGGG	POLR2L	TSPAN4	-0.0335452	0.320467
POLR2L_GCAGCGTACAGGGATGATCA	POLR2L	TSPAN4	-0.136938	1.48727829860275e-10
POLR3G_AGGGTGACGGCAGAGAACGC	POLR3G	PRR14L	0.0217246	0.827568
POLR3G_AGGGTGACGGCAGAGAACGC	POLR3G	PTPN1	0.00973851	0.928241
POP5_AGGCACTGGGAGGGTCTGGA	POP5	UBR5	0.0336122	0.496671
POP5_AGGCACTGGGAGGGTCTGGA	POP5	GMDS	0.00415272	0.956098
POP5_AGGCACTGGGAGGGTCTGGA	POP5	AURKAIP1	-0.010554	0.871994
POP5_GGAGAGCGCGGAGGCAGCCA	POP5	ACTB	-0.0281456	0.460064
POP5_GGAGAGCGCGGAGGCAGCCA	POP5	XPO5	0.00170173	0.990414
POP5_GGAGAGCGCGGAGGCAGCCA	POP5	DCAKD	0.00957601	0.902988
POP5_GGCACTGGGAGGGTCTGGAA	POP5	GARS	-0.00320067	0.977788
POP5_GGCACTGGGAGGGTCTGGAA	POP5	GMDS	0.034395	0.365254
POP5_GGCACTGGGAGGGTCTGGAA	POP5	PSMF1	0.00437701	0.962535
POP5_GGCACTGGGAGGGTCTGGAA	POP5	SUN1	-0.0214817	0.653232
POP5_GGCACTGGGAGGGTCTGGAA	POP5	AURKAIP1	0.032968	0.447389
POP5_GGCACTGGGAGGGTCTGGAA	POP5	NIPSNAP1	-0.0179478	0.806195
POU5F1_AGTGCAGTGGAGTACAATGA	POU5F1	DNAJA1	-0.00930555	0.887674
POU5F1_AGTGCAGTGGAGTACAATGA	POU5F1	ABCC1	-0.0067514	0.874618
POU5F1_AGTGCAGTGGAGTACAATGA	POU5F1	MRPL2	-0.0276685	0.378205
POU5F1_AGTGCAGTGGAGTACAATGA	POU5F1	UBA1	-0.051606	0.0272917
POU5F1_AGTGCAGTGGAGTACAATGA	POU5F1	APTX	-0.0235653	0.32095
POU5F1_AGTGCAGTGGAGTACAATGA	POU5F1	CCT5	-0.0812122	6.13649924124772e-08
POU5F1_AGTGCAGTGGAGTACAATGA	POU5F1	NT5DC2	0.0140329	0.78169
POU5F1_AGTGCAGTGGAGTACAATGA	POU5F1	MYO5A	-0.0135843	0.605131
POU5F1_AGTGCAGTGGAGTACAATGA	POU5F1	ZNF808	0.0206543	0.107389
POU5F1B_ACCGCCTGGAGGGGGCGAGA	POU5F1B	POU5F1	-0.604389	9.5986619019909e-248
POU5F1B_ATCACCCCCACCGCCTGGAG	POU5F1B	TLE4	0.0524831	2.25554144084255e-09
POU5F1B_ATCACCCCCACCGCCTGGAG	POU5F1B	SPP1	0.249796	2.77771382920878e-92
POU5F1B_ATCACCCCCACCGCCTGGAG	POU5F1B	SNRPN	-0.0353992	0.0776572
POU5F1B_ATCACCCCCACCGCCTGGAG	POU5F1B	JDP2	0.0328123	0.0137025
POU5F1B_ATCACCCCCACCGCCTGGAG	POU5F1B	NEU1	0.0357459	0.0254732
POU5F1B_ATCACCCCCACCGCCTGGAG	POU5F1B	POU5F1	-1.46116	0
POU5F1B_ATCACCCCCACCGCCTGGAG	POU5F1B	NEFL	-0.0807304	4.95733289285456e-15
POU5F1B_TCACCCCCACCGCCTGGAGG	POU5F1B	UBR4	0.011345	0.852125
POU5F1_GAAGGATGTTTGCCTAATGG	POU5F1	TSSC4	-0.0118433	0.746867
POU5F1_TGGAAGCTTAGCCAGGTCCG	POU5F1	POU5F1B	-0.00652732	0.362081
PPIG_ATGCCAGGACTGAGTTGTGG	PPIG	MATK	-0.0131102	0.600901
PPIG_ATGCCAGGACTGAGTTGTGG	PPIG	HECTD1	-0.00260797	0.966144
PPIG_ATGCCAGGACTGAGTTGTGG	PPIG	NDUFV2	-0.0034292	0.952554
PPIG_CATGCCAGGACTGAGTTGTG	PPIG	HECTD1	0.00263198	0.973744
PPIG_CATGCCAGGACTGAGTTGTG	PPIG	SSU72	0.00224209	0.978331
PPIG_CATGCCAGGACTGAGTTGTG	PPIG	CCT2	0.014531	0.729307
PPIG_GGGGGAGGGAGGCGGTTAGC	PPIG	RPL31	-0.00966441	0.726251
PPIG_GGGGGAGGGAGGCGGTTAGC	PPIG	FKBP5	-0.0111349	0.742241
PPIG_GGGGGAGGGAGGCGGTTAGC	PPIG	UBE2E1	-0.0108646	0.83096
PPM1G_CGCGGCAGGAGCAGGCCCCG	PPM1G	ELAC2	-0.00995674	0.869401
PPM1G_CGCGGCAGGAGCAGGCCCCG	PPM1G	GRN	-0.000409053	0.996527
PPM1G_CGTGCCGGAGCCGAAGCCCC	PPM1G	ADD1	-0.0012384	0.987563
PPM1G_CGTGCCGGAGCCGAAGCCCC	PPM1G	ZNF138	0.00148994	0.976887
PPP1CB_CCTCATCACCCGGCTGCTGG	PPP1CB	AKT2	-0.00183611	0.978007
PPP1CB_CCTCATCACCCGGCTGCTGG	PPP1CB	LAMTOR3	-0.00315159	0.961488
PPP1CB_CCTCATCACCCGGCTGCTGG	PPP1CB	FAM207A	0.0113841	0.870037
PPP1CB_CCTCATCACCCGGCTGCTGG	PPP1CB	RABL6	0.00259629	0.979645
PPP1CB_CCTCCAGCAGCCGGGTGATG	PPP1CB	TUBB2B	-0.047673	0.47073
PPP1CB_GGCGGACGGGGAGCTGAACG	PPP1CB	C12orf49	-0.00184901	0.973826
PPP1R35_CCCGCATCCCCGCACCCTCA	PPP1R35	ACP1	-0.0028979	0.974093
PPP1R35_CCCGCATCCCCGCACCCTCA	PPP1R35	C7orf50	0.00391459	0.960865
PPP1R35_CCCGCATCCCCGCACCCTCA	PPP1R35	GRID2	0.00285686	0.967677
PPP1R35_CCCGCATCCCCGCACCCTCA	PPP1R35	LPCAT1	0.00505127	0.951621
PPP1R35_CCCGCATCCCCGCACCCTCA	PPP1R35	DHRS13	0.00354079	0.954634
PPP1R35_GCACCTCCAAAGATGATGAT	PPP1R35	CNN3	0.0237839	0.60328
PPP1R35_TCATCTTTGGAGGTGCCTTG	PPP1R35	ANK2	-0.000119014	0.997967
PPP1R35_TCATCTTTGGAGGTGCCTTG	PPP1R35	BICD1	0.00911938	0.846523
PPP4R2_CGTACCGGGCGCCATGTTGG	PPP4R2	PLPP2	0.0187139	0.66802
PPP4R2_CGTACCGGGCGCCATGTTGG	PPP4R2	C20orf96	0.000358533	0.994693
PPP4R2_GCTCTCTCGCACGCTTCCCC	PPP4R2	XPO1	-0.00676512	0.927129
PPP4R2_GCTCTCTCGCACGCTTCCCC	PPP4R2	GNL2	0.0157946	0.746447
PPP4R2_GCTCTCTCGCACGCTTCCCC	PPP4R2	PLPP2	0.0495309	0.0350732
PPP4R2_GCTCTCTCGCACGCTTCCCC	PPP4R2	GTF2E1	-0.0276494	0.19998
PPP4R2_GCTCTCTCGCACGCTTCCCC	PPP4R2	C20orf96	0.00333859	0.941512
PPRC1_GCGCGCCGGGGACGGAGAGA	PPRC1	TCFL5	0.0588501	0.0205102
PPRC1_GCGCGCCGGGGACGGAGAGA	PPRC1	NUDT1	0.0313764	0.697601
PPRC1_GCGCGCCGGGGACGGAGAGA	PPRC1	GMDS	0.000442332	0.99719
PPRC1_GCGCGCCGGGGACGGAGAGA	PPRC1	COMTD1	0.0166394	0.855756
PPRC1_GCGCGCCGGGGACGGAGAGA	PPRC1	RIC8A	0.0013755	0.990597
PPRC1_TGGGTGTTCAGGGGCCAAGA	PPRC1	NCLN	-0.000642361	0.994696
PPRC1_TGGGTGTTCAGGGGCCAAGA	PPRC1	BRD2	0.0557278	0.116998
PPT1_GAGAAGCGCAGGTCCATGGC	PPT1	HPS4	0.00720175	0.912114
PPT1_GAGAAGCGCAGGTCCATGGC	PPT1	BCOR	0.0397695	0.427459
PPT1_GCCCGAGAAGCGCAGGTCCA	PPT1	CALB1	0.015682	0.729402
PPT1_GCCCGAGAAGCGCAGGTCCA	PPT1	BCOR	0.00209488	0.981263
PPT1_TGGCGTCGCCCGGCTGCCTG	PPT1	PHLDB1	0.00380083	0.919832
PPT1_TGGCGTCGCCCGGCTGCCTG	PPT1	SZRD1	0.00516198	0.912812
PPT1_TGGCGTCGCCCGGCTGCCTG	PPT1	PYCARD	0.00371817	0.948387
PPT1_TGGCGTCGCCCGGCTGCCTG	PPT1	CD151	0.0215032	0.510236
PRDM14_CACCTCCAAGAGCGCCACCG	PRDM14	CCND3	0.0112231	0.762224
PRDM14_CACCTCCAAGAGCGCCACCG	PRDM14	PKDCC	-0.130777	3.83683780152523e-20
PRDM15_GCTCTGCACATTCCAAAGGC	PRDM15	ZNF766	-0.0208894	0.422327
PRDM15_GCTCTGCACATTCCAAAGGC	PRDM15	ZNF358	0.00311826	0.959783
PRDM15_TGCCTTTGGAATGTGCAGAG	PRDM15	EPB41	-0.00353674	0.964025
PRDM15_TGCCTTTGGAATGTGCAGAG	PRDM15	MED11	0.00605276	0.898579
PRDM15_TGCCTTTGGAATGTGCAGAG	PRDM15	LENG8	0.00448225	0.93356
PRKCG_AGAGCCAAAGGCAGGGGCGC	PRKCG	SCAF1	0.0164791	0.73561
PRKCG_AGAGCCAAAGGCAGGGGCGC	PRKCG	PURB	-0.00710439	0.902693
PRKCG_AGAGCCAAAGGCAGGGGCGC	PRKCG	YWHAB	0.00655883	0.924459
PRKCG_AGAGCCAAAGGCAGGGGCGC	PRKCG	YIF1A	0.00368169	0.969082
PRKCG_AGAGCCAAAGGCAGGGGCGC	PRKCG	GABBR1	0.00698643	0.890609
PRKCG_AGAGCCAAAGGCAGGGGCGC	PRKCG	TAF9	-0.0314242	0.492808
PRKCG_GCAGGGGCGCCGGCAGCCGG	PRKCG	GLT8D1	-0.00868447	0.849798
PRKCG_GCAGGGGCGCCGGCAGCCGG	PRKCG	BAMBI	0.00770708	0.894387
PRKCG_GCAGGGGCGCCGGCAGCCGG	PRKCG	PPM1A	0.000521825	0.993759
PRKCG_GCAGGGGCGCCGGCAGCCGG	PRKCG	SPCS1	0.0031302	0.970632
PRKCG_GCAGGGGCGCCGGCAGCCGG	PRKCG	ETV6	-0.000425874	0.994014
PRKCG_GCAGGGGCGCCGGCAGCCGG	PRKCG	SBNO1	-0.00863388	0.903056
PRKCG_GCAGGGGCGCCGGCAGCCGG	PRKCG	ACTC1	-0.0359778	0.448458
PRKCG_GCAGGGGCGCCGGCAGCCGG	PRKCG	SIGIRR	-0.0104237	0.850032
PRKCG_GCAGGGGCGCCGGCAGCCGG	PRKCG	NOC2L	0.0166991	0.77842
PRKCG_GGAGGAAGAGCCAAAGGCAG	PRKCG	METRN	-0.0103774	0.802452
PRKCG_GGAGGAAGAGCCAAAGGCAG	PRKCG	CTSD	0.0172022	0.741354
PRKCG_GGAGGAAGAGCCAAAGGCAG	PRKCG	SERPINF1	-0.0151692	0.656437
PRKCG_GGAGGAAGAGCCAAAGGCAG	PRKCG	MGMT	-0.0193386	0.479177
PRKCG_GGAGGAAGAGCCAAAGGCAG	PRKCG	NOC2L	-0.0116467	0.842899
PRPF31_GTGAGTGTGATGGGGACCAC	PRPF31	SEL1L3	-0.015389	0.669235
PRPF31_GTGAGTGTGATGGGGACCAC	PRPF31	SDC1	-0.0107287	0.792532
PRPF31_GTGAGTGTGATGGGGACCAC	PRPF31	PRMT2	0.0219348	0.544197
PRPF31_TGAGTGTGATGGGGACCACG	PRPF31	CBR1	-0.0643778	0.0533193
PRPF31_TGAGTGTGATGGGGACCACG	PRPF31	FHL3	-0.0223527	0.516198
PRPF31_TGAGTGTGATGGGGACCACG	PRPF31	C20orf96	-0.0121562	0.713617
PRPF31_TGGGGACCACGGGGAGCGGG	PRPF31	MLLT10	-0.00975344	0.882862
PRPF31_TGGGGACCACGGGGAGCGGG	PRPF31	RAB21	0.0178707	0.722732
PRPF31_TGGGGACCACGGGGAGCGGG	PRPF31	DNPH1	-0.0792724	0.00405762
PRPF31_TGGGGACCACGGGGAGCGGG	PRPF31	SOX11	-0.0847186	2.03834957505617e-05
PRPF31_TGGGGACCACGGGGAGCGGG	PRPF31	C8orf82	-0.0125562	0.799707
PRPF38B_AGATCGAGCTCCCTGGCTGC	PRPF38B	MED25	-0.013804	0.701938
PRPF38B_CCTTCTGCGTGGAGTTCTCG	PRPF38B	CLASRP	0.025997	0.296999
PRPF40A_CCGGGGACGGGAGCTGAGCG	PRPF40A	EMC6	-0.0736064	0.124537
PRPF40A_CCGGGGACGGGAGCTGAGCG	PRPF40A	TSC1	-0.0381425	0.22319
PRPF40A_CCGGGGACGGGAGCTGAGCG	PRPF40A	ARL6IP6	-0.0844601	0.0268547
PRPF40A_CCGGGGACGGGAGCTGAGCG	PRPF40A	TAX1BP3	-0.033184	0.614184
PRPF40A_GCAGTCTGAGCCCGACGATG	PRPF40A	ARL6IP6	-0.111033	6.47887365338077e-14
PRPF40A_TCTGAGCCCGACGATGAGGC	PRPF40A	RAB11B	0.0235424	0.762552
PSMA2_GACTACATTCAGGTATGGAA	PSMA2	MRPL32	0.0117618	0.85672
PSMA2_TCGCTGACTACATTCAGGTA	PSMA2	TRIT1	0.0261911	0.323956
PSMA2_TCGCTGACTACATTCAGGTA	PSMA2	MRPL32	-0.0768381	0.00553094
PSMA2_TGACTACATTCAGGTATGGA	PSMA2	MYO9B	0.0100511	0.745033
PSMA2_TGACTACATTCAGGTATGGA	PSMA2	MRPL32	-0.034912	0.117786
PSMA2_TGACTACATTCAGGTATGGA	PSMA2	RPS13	0.0168507	0.10624
PSMA2_TGACTACATTCAGGTATGGA	PSMA2	GCNT2	0.00790022	0.787201
PSMA2_TGACTACATTCAGGTATGGA	PSMA2	MPRIP	0.0115766	0.626341
PSMA2_TGACTACATTCAGGTATGGA	PSMA2	SPINT1	-0.00254968	0.967474
PSMB3_GGAATTGCTCTGGCGATCGA	PSMB3	U2AF2	-0.000802381	0.996022
PSMC1_CGGAAGTTCCTCCACCACTG	PSMC1	ARID4B	-0.00789381	0.85142
PSMC1_CGGAAGTTCCTCCACCACTG	PSMC1	SORL1	-0.030789	0.0649211
PSMC1_GGCAAGATGGTGAGTGACTA	PSMC1	CNDP2	-0.0132122	0.944827
PSMC1_GGCAAGATGGTGAGTGACTA	PSMC1	ETS2	-0.00850963	0.959144
PSMC1_GGCAAGATGGTGAGTGACTA	PSMC1	MID1IP1	-0.0744235	0.50582
PSMC1_GGCAAGATGGTGAGTGACTA	PSMC1	TGIF1	-0.089223	0.382219
PSMC1_GGCAAGATGGTGAGTGACTA	PSMC1	EHMT2	0.035228	0.820925
PSMC1_GGCAAGATGGTGAGTGACTA	PSMC1	PPP4R3B	0.00540547	0.975342
PWP1_CTGAGCGTGTGGCAGCAGTG	PWP1	SRM	0.0300399	0.594869
PWP1_CTGAGCGTGTGGCAGCAGTG	PWP1	TAF3	0.0127427	0.806138
PWP1_GCTAGAAACCAGGCTGCATA	PWP1	VEGFA	0.00474072	0.966811
PWP1_GCTAGAAACCAGGCTGCATA	PWP1	DYNC1LI1	0.0229277	0.814739
QKI_AGAGAGACCCCCCGAGCCCG	QKI	NCAPG2	-0.0106496	0.817354
QKI_AGAGAGACCCCCCGAGCCCG	QKI	UQCRFS1	-0.249368	2.1071431686806e-59
QKI_CGGCAGCGGCAGAGGCGCCG	QKI	WDR18	-0.0260086	0.639166
QKI_CGGCAGCGGCAGAGGCGCCG	QKI	MBD3	-0.00327818	0.964077
QKI_CGGCAGCGGCAGAGGCGCCG	QKI	CMTM6	0.0193528	0.754268
QKI_CGGCAGCGGCAGAGGCGCCG	QKI	TJP1	0.0104569	0.903987
QKI_CGGCAGCGGCAGAGGCGCCG	QKI	PLEKHJ1	-0.0363082	0.448829
QKI_CGGCAGCGGCAGAGGCGCCG	QKI	SF3A2	0.00994883	0.906307
QKI_CGGCAGCGGCAGAGGCGCCG	QKI	FOXP1	-0.0277233	0.356431
QKI_CGGCAGCGGCAGAGGCGCCG	QKI	KTN1	0.000328249	0.997743
QKI_CGGCAGCGGCAGAGGCGCCG	QKI	UQCR11	0.0128977	0.863833
QKI_CGGCAGCGGCAGAGGCGCCG	QKI	NASP	-0.0131193	0.831112
QKI_CGGCAGCGGCAGAGGCGCCG	QKI	SCRN1	0.0137972	0.825352
QKI_CGGCAGCGGCAGAGGCGCCG	QKI	NBAS	-0.00636145	0.917082
QKI_CGGCAGCGGCAGAGGCGCCG	QKI	PSIP1	-0.0406137	0.207101
QKI_CTCTGGGCTGGTCCCCGCCG	QKI	GRN	0.00855947	0.92516
QKI_CTCTGGGCTGGTCCCCGCCG	QKI	DPYSL3	0.00628651	0.950782
QKI_CTCTGGGCTGGTCCCCGCCG	QKI	MED8	-0.0160489	0.686373
RAB3B_CGGGATGGTCTGGTCCGGTC	RAB3B	MYO9B	0.0206352	0.380052
RAB3B_CGGGATGGTCTGGTCCGGTC	RAB3B	AMZ2	-0.0320402	0.112126
RAB3B_CGGGATGGTCTGGTCCGGTC	RAB3B	MEX3A	-0.00997702	0.753456
RAB7A_AGGTCCAAGTTCTGGTTCCA	RAB7A	AGPAT5	0.00272685	0.984466
RAB7A_AGGTCCAAGTTCTGGTTCCA	RAB7A	MRFAP1L1	-0.0139887	0.875706
RAB7A_AGTTGGCGGCTTGGAGAGCT	RAB7A	RUNX1T1	0.000699448	0.996852
RAB7A_AGTTGGCGGCTTGGAGAGCT	RAB7A	AMT	0.0104159	0.953184
RAB7A_AGTTGGCGGCTTGGAGAGCT	RAB7A	TMEM50A	0.0174245	0.936811
RABGGTB_GCGCTGCTGTCCGGATGGGT	RABGGTB	H3F3B	0.0107802	0.817054
RABGGTB_GTAGCAGACAGGGTGGAGTA	RABGGTB	H3F3B	-0.0114162	0.796249
RABGGTB_GTGAGTTTAGCGCTGCTGTC	RABGGTB	H3F3B	-0.00822855	0.825441
RABGGTB_GTGAGTTTAGCGCTGCTGTC	RABGGTB	GALNT1	0.0154483	0.70281
RBBP5_CAAGTTGCTGAAGCCGGCCG	RBBP5	ANK3	-0.0207109	0.709677
RBBP5_CAAGTTGCTGAAGCCGGCCG	RBBP5	PSMB10	0.0513677	0.196393
RBBP5_TAGACGCAAGTTGCTGAAGC	RBBP5	MYEF2	-0.0459355	0.162572
RBBP5_TAGACGCAAGTTGCTGAAGC	RBBP5	LHFPL2	-0.00779929	0.903153
RBM27_AGTCTCCTAAGATGCCCGGT	RBM27	RPL19	-0.00944178	0.823578
RBM27_AGTCTCCTAAGATGCCCGGT	RBM27	MACF1	-0.0137807	0.916058
RBM27_TCCCGGTGCCCCAGCCCACC	RBM27	PTOV1	-0.015822	0.823402
RBM27_TCCCGGTGCCCCAGCCCACC	RBM27	CSNK1G2	-0.0238388	0.64056
RBM27_TCCCGGTGCCCCAGCCCACC	RBM27	MSRB1	0.0212106	0.568439
RBM27_TCCCGGTGCCCCAGCCCACC	RBM27	GNG10	-0.0460602	0.170993
RBM42_AGAGTAGACAGCAGAACCAG	RBM42	TULP3	-0.0287278	0.41546
RBM42_AGAGTAGACAGCAGAACCAG	RBM42	GGA2	0.0125955	0.858704
RBM42_AGAGTAGACAGCAGAACCAG	RBM42	FOXM1	-0.0070244	0.94816
RBM42_AGAGTAGACAGCAGAACCAG	RBM42	REV1	0.0208471	0.680065
RBM42_AGAGTAGACAGCAGAACCAG	RBM42	RHNO1	-0.0671385	0.0153048
RBM42_GTAGACAGCAGAACCAGCGG	RBM42	RBFOX2	-0.00696683	0.954988
RBM42_GTAGACAGCAGAACCAGCGG	RBM42	MAPK14	-0.0136881	0.847844
RBM42_GTAGACAGCAGAACCAGCGG	RBM42	TES	-0.0110473	0.890433
RBM42_GTAGACAGCAGAACCAGCGG	RBM42	KRT8	0.00426427	0.977009
RBMX_GTGCTAGCGGCTTCGCGGTT	RBMX	NRM	-0.00683439	0.893353
RCC1L_CGCGGAACGGAGGATGGCGC	RCC1L	CDC34	-0.00851517	0.922048
RCC1L_CGCGGAACGGAGGATGGCGC	RCC1L	ABCB7	-0.00662356	0.923518
RCC1L_CGCGGAACGGAGGATGGCGC	RCC1L	TBRG4	0.00222053	0.98174
RCC1L_CGCGGAACGGAGGATGGCGC	RCC1L	CDCP1	-0.0115569	0.788956
RCC1L_GAGGATGGCGCTGGTGGCGT	RCC1L	ERCC8	0.00719821	0.849551
RCC1L_GAGGATGGCGCTGGTGGCGT	RCC1L	BCL7B	0.00125089	0.982616
RCC1L_GAGGATGGCGCTGGTGGCGT	RCC1L	NDUFAF2	-0.000893502	0.990522
RCC1L_GAGGCTGCTGAGGCGCGGAA	RCC1L	ABCB7	-0.00753094	0.865753
RCC1L_GAGGCTGCTGAGGCGCGGAA	RCC1L	PURB	-0.000830505	0.988493
RCC1L_GAGGCTGCTGAGGCGCGGAA	RCC1L	YWHAB	0.0139776	0.704198
RCC1L_GAGGCTGCTGAGGCGCGGAA	RCC1L	NT5DC2	0.00360522	0.95924
RCC1L_GAGGCTGCTGAGGCGCGGAA	RCC1L	MYO5A	0.0165869	0.454408
RCC1L_GAGGCTGCTGAGGCGCGGAA	RCC1L	ZNF808	0.0143042	0.36808
RCC1L_GAGGCTGCTGAGGCGCGGAA	RCC1L	SYS1	0.0164263	0.443164
RCC1L_GAGGCTGCTGAGGCGCGGAA	RCC1L	EMP2	0.00955755	0.797781
RFC2_ATGGAGGTGGAGGCCGTCTG	RFC2	TGIF1	-0.000629382	0.994905
RFC2_CTGTGGTGGCGCGGGCGAGG	RFC2	FAM107B	0.0162906	0.655466
RFC2_CTGTGGTGGCGCGGGCGAGG	RFC2	LMCD1	0.0012117	0.983838
RFC2_CTGTGGTGGCGCGGGCGAGG	RFC2	VAMP8	-0.0163784	0.730348
RFC2_CTGTGGTGGCGCGGGCGAGG	RFC2	DDAH1	-0.000759937	0.991513
RFC2_CTGTGGTGGCGCGGGCGAGG	RFC2	FEM1B	-0.0029094	0.971836
RFC2_GAGGCCGTCTGTGGTGGCGC	RFC2	DNAJC15	-0.00934829	0.887353
RFC2_GAGGCCGTCTGTGGTGGCGC	RFC2	RRP36	0.00363351	0.965788
RFC2_GAGGCCGTCTGTGGTGGCGC	RFC2	TRIM59	-0.00983349	0.860955
RFT1_CCAGGAGGTGCTGGGCCACG	RFT1	ARHGAP17	0.0148571	0.639984
RFT1_CCAGGAGGTGCTGGGCCACG	RFT1	VPS53	-0.00524642	0.88535
RFT1_CCAGGAGGTGCTGGGCCACG	RFT1	DUS3L	0.0157889	0.531265
RFT1_CCAGGAGGTGCTGGGCCACG	RFT1	DCAF16	0.0112442	0.746722
RFT1_CCAGGAGGTGCTGGGCCACG	RFT1	GPX4	-0.000192962	0.997878
RFT1_GAGCCTGGCGCGGAGGCTAT	RFT1	ZC3H13	0.0312261	0.515902
RFT1_GAGCCTGGCGCGGAGGCTAT	RFT1	CHD9	-0.00786899	0.904084
RFT1_GGAGGCTATGGGCAGCCAGG	RFT1	CDC27	-0.0134328	0.749678
RFT1_GGAGGCTATGGGCAGCCAGG	RFT1	FKBP5	-0.00621082	0.912699
RFT1_GGAGGCTATGGGCAGCCAGG	RFT1	CCDC86	0.0192996	0.702128
RFT1_GGAGGCTATGGGCAGCCAGG	RFT1	CHD9	-0.0219047	0.579055
RLF_AGCCCCAGCCCCGGCGACAG	RLF	MTMR9	0.00250282	0.957794
RLF_AGCCCCAGCCCCGGCGACAG	RLF	GCDH	-0.000158353	0.998072
RLF_AGCCCCAGCCCCGGCGACAG	RLF	DDX5	0.00628836	0.924292
RLF_AGCCCCAGCCCCGGCGACAG	RLF	ZBTB1	0.00244158	0.959564
RLF_AGCCCCAGCCCCGGCGACAG	RLF	TCEAL4	0.0149479	0.755844
RLF_AGCCCCAGCCCCGGCGACAG	RLF	UACA	-0.000323054	0.99616
RLF_AGCCCCAGCCCCGGCGACAG	RLF	COL26A1	0.0154573	0.614137
RLF_GGCTGGGGCTGAGGCTCCGG	RLF	MPDZ	0.0206322	0.525622
RLF_GGCTGGGGCTGAGGCTCCGG	RLF	USP25	0.000855459	0.991175
RLF_GGCTGGGGCTGAGGCTCCGG	RLF	ZNF219	0.00276553	0.966773
RLF_GGCTGGGGCTGAGGCTCCGG	RLF	CRACR2B	0.00535982	0.924639
RLF_GGCTGGGGCTGAGGCTCCGG	RLF	PLCXD1	-0.00300341	0.965167
RLF_GGGAAGATGGCGGACGGAAA	RLF	BUB1B	0.0285249	0.627035
RLF_GGGAAGATGGCGGACGGAAA	RLF	RIMKLB	-0.0215405	0.684462
RNF25_AGGAGGACTGGTAACTTTGG	RNF25	SCYL1	-0.00494321	0.881099
RNF25_AGGAGGACTGGTAACTTTGG	RNF25	TLE1	-0.00431939	0.92682
RNF25_GAGGAGGACTGGTAACTTTG	RNF25	ARID3A	0.0201981	0.433919
RNF25_GAGGAGGACTGGTAACTTTG	RNF25	TLE1	0.0127627	0.763366
RNF25_TGCGTCTGCAGCTGCAGGGG	RNF25	RND2	0.0121519	0.88279
RNF25_TGCGTCTGCAGCTGCAGGGG	RNF25	MAD2L2	0.003461	0.972733
RNF25_TGCGTCTGCAGCTGCAGGGG	RNF25	TJP2	-0.00297228	0.974425
RNF25_TGCGTCTGCAGCTGCAGGGG	RNF25	KLHL7	-0.0270211	0.639292
RNF25_TGCGTCTGCAGCTGCAGGGG	RNF25	PEPD	0.00761466	0.932903
RNF25_TGCGTCTGCAGCTGCAGGGG	RNF25	RRP36	-0.0395631	0.379079
RNF25_TGCGTCTGCAGCTGCAGGGG	RNF25	TMEM165	0.00719595	0.939773
ROMO1_CGCCTACCTCACCTCGCTCG	ROMO1	NDUFA9	-0.0222592	0.487912
ROMO1_GCCCGCGAGCGAGGTGAGGT	ROMO1	USB1	-0.0293698	0.604099
ROMO1_GCCCGCGAGCGAGGTGAGGT	ROMO1	LRP1	-0.0525451	0.253544
RPA3_ATGATTATGGTCCAAGACTG	RPA3	LOXL2	-0.0155654	0.581088
RPA3_TTATGGTCCAAGACTGCGGC	RPA3	CSNK2B	0.0295752	0.528367
RPA3_TTATGGTCCAAGACTGCGGC	RPA3	GPANK1	-0.0122339	0.816808
RPL11_GGATAAAGGAAAGCAAATCC	RPL11	WEE1	-0.0415391	0.354931
RPL22L1_GTCTTGGTGGGAGTGTTGTG	RPL22L1	ACTB	-0.0137813	0.672694
RPL22L1_GTCTTGGTGGGAGTGTTGTG	RPL22L1	IER2	-0.00768292	0.941367
RPL22L1_GTCTTGGTGGGAGTGTTGTG	RPL22L1	CTNNBIP1	-0.00135487	0.988572
RPL22L1_TGAGTGAGCGATGTCTTGGT	RPL22L1	MYBL2	-0.013211	0.840195
RPL22L1_TGAGTGAGCGATGTCTTGGT	RPL22L1	IGF2BP1	0.00517513	0.952493
RPL28_AGTGCGCGGCGGGCCGGAGA	RPL28	ANKRD28	-0.000407871	0.996295
RPL28_CAGGTCGCCGCTGCGAAGGG	RPL28	CLTB	-0.0259712	0.597822
RPL5_GGCATCCACTCACCATCCTG	RPL5	RPL3	-0.187922	7.51146229819015e-109
RPL5_GGCATCCACTCACCATCCTG	RPL5	SLC44A2	-0.0196484	0.600521
RPL5_GGCATCCACTCACCATCCTG	RPL5	PRKAR1B	0.0266496	0.427598
RPL5_GGCATCCACTCACCATCCTG	RPL5	PPP1CB	-0.00521993	0.943956
RPLP2_GCCCGGTCACCACACTCACG	RPLP2	VASP	-0.014645	0.802286
RPP21_GCGGCGGTGAGACAGCCACG	RPP21	SF3A1	0.0360147	0.344233
RPP21_GCGGCGGTGAGACAGCCACG	RPP21	FOXP1	-0.00160733	0.978718
RPP21_GCGGCGGTGAGACAGCCACG	RPP21	MARCH6	0.0148387	0.686367
RPP21_GCGGCGGTGAGACAGCCACG	RPP21	TAF1	-0.0130684	0.731054
RPP21_GGGGCCGGTGAAGGACCGCG	RPP21	HACD3	-0.0435144	0.36336
RPP21_TCTGCGACAAGGGCCCCACG	RPP21	ACIN1	0.011951	0.878377
RPP21_TCTGCGACAAGGGCCCCACG	RPP21	MSRB2	-0.0202404	0.580063
RPP21_TCTGCGACAAGGGCCCCACG	RPP21	C14orf119	-0.0276483	0.564218
RPS12_AGTTGAGCGAGGCGGCAGGG	RPS12	FOPNL	-0.169631	3.95290591714349e-26
RPS12_GTAAGTTGAGCGAGGCGGCA	RPS12	VRTN	0.00133877	0.989353
RPS12_TTGGGGTAAGTTGAGCGAGG	RPS12	CDKN1C	0.00396504	0.958931
RPS12_TTGGGGTAAGTTGAGCGAGG	RPS12	FLYWCH2	-0.0243541	0.452422
RPS12_TTGGGGTAAGTTGAGCGAGG	RPS12	PPP4R3B	0.00824769	0.903584
RPS8_AGAGAAACCGCAAAGATTCA	RPS8	PRIM2	-0.0211692	0.777594
RPS8_AGAGAAACCGCAAAGATTCA	RPS8	TAF10	0.0212623	0.842894
RPS8_AGAGAAACCGCAAAGATTCA	RPS8	UBE2G2	0.0122168	0.915322
RPS8_GTGAGTGTCGCTCTGCATTG	RPS8	DAAM1	-0.0175352	0.75675
RPS8_GTGAGTGTCGCTCTGCATTG	RPS8	RAB3B	-0.00724265	0.941062
RPS8_GTGAGTGTCGCTCTGCATTG	RPS8	UBE2G2	0.0284158	0.638211
RPS8_GTGTCGCTCTGCATTGAGGC	RPS8	TNIP2	0.0198316	0.690561
RPS8_GTGTCGCTCTGCATTGAGGC	RPS8	SSR4	-0.0606309	0.108552
RPS8_GTGTCGCTCTGCATTGAGGC	RPS8	UBE2G2	0.0524839	0.143394
RRP7A_CCTCACCTGCGTAGCCCAGT	RRP7A	ATP6V0A1	0.00212297	0.983212
RRP7A_GCAGGAGGAAGTGCGCCGCG	RRP7A	ATP6V0A1	0.00128057	0.980924
RRP7A_GCAGGAGGAAGTGCGCCGCG	RRP7A	SPCS2	0.00187327	0.984034
RRP7A_GTGCGCCGCGCGGGACCCGG	RRP7A	ATP6V0A1	0.015653	0.772929
RRP7A_GTGCGCCGCGCGGGACCCGG	RRP7A	CEP192	0.00598267	0.941262
RRP7A_GTGCGCCGCGCGGGACCCGG	RRP7A	AXIN1	-0.119634	2.01056946329173e-08
RRP7A_GTGCGCCGCGCGGGACCCGG	RRP7A	HNRNPDL	-0.052243	0.376643
RTF1_CACTGGCAGGCGGGCAAGAG	RTF1	DCTPP1	-0.0931072	0.0596202
RTF1_GTGGCGGTCCCACTGGCAGG	RTF1	MDK	0.0350325	0.186869
RTF1_GTGGCGGTCCCACTGGCAGG	RTF1	SNRPD1	0.0475706	0.0340563
RTF1_GTGGCGGTCCCACTGGCAGG	RTF1	ZNRF1	-0.012997	0.789358
RTF1_GTGGCGGTCCCACTGGCAGG	RTF1	METTL9	-0.0165427	0.741987
SAE1_AGGAAGAGCCGGCGCCATGG	SAE1	DOHH	0.0230945	0.178097
SAE1_AGGAAGAGCCGGCGCCATGG	SAE1	PPIL4	-0.0278081	0.174437
SAE1_AGGAAGAGCCGGCGCCATGG	SAE1	SCAF4	0.0291617	0.205766
SAE1_CGGCGCCATGGTGGAGAAGG	SAE1	TPBG	0.000828824	0.992042
SAE1_CGGCGCCATGGTGGAGAAGG	SAE1	RBPMS2	-0.00715096	0.943397
SALL2_AGAGGCTGCCGCAGACCCAG	SALL2	PDS5B	0.00144593	0.982185
SALL2_AGAGGCTGCCGCAGACCCAG	SALL2	CPD	0.00832658	0.8616
SALL2_AGAGGCTGCCGCAGACCCAG	SALL2	SUB1	0.00725433	0.905847
SALL2_AGAGGCTGCCGCAGACCCAG	SALL2	RBM25	0.0320757	0.361102
SALL2_AGAGGCTGCCGCAGACCCAG	SALL2	LGALSL	0.00113042	0.98308
SALL2_AGAGGCTGCCGCAGACCCAG	SALL2	P4HA1	0.00170276	0.975776
SALL2_AGAGGCTGCCGCAGACCCAG	SALL2	DEK	-0.00117538	0.987713
SALL2_AGAGGCTGCCGCAGACCCAG	SALL2	ZNF48	0.0173595	0.572298
SALL2_AGAGGCTGCCGCAGACCCAG	SALL2	TBK1	0.00248589	0.956853
SALL2_ATGGATATTGGGATTGAGGG	SALL2	LSR	0.00509604	0.946089
SALL2_GCGGCAGCCTCTGCACCCAG	SALL2	TTYH3	0.0130603	0.709188
SALL2_GCGGCAGCCTCTGCACCCAG	SALL2	AP2A2	-0.00357281	0.929948
SBNO1_ACCAGAGGCGACTGGAGCGG	SBNO1	FAH	-0.0201905	0.401047
SBNO1_ACCAGAGGCGACTGGAGCGG	SBNO1	R3HCC1	-0.006563	0.884582
SBNO1_AGGACCAGAGGCGACTGGAG	SBNO1	TTYH3	0.0134023	0.756154
SBNO1_AGGACCAGAGGCGACTGGAG	SBNO1	ZMYM1	-0.0302776	0.243913
SBNO1_AGGACCAGAGGCGACTGGAG	SBNO1	FANCG	-0.0419135	0.0369143
SBNO1_GGCGACTGGAGCGGAGGCGG	SBNO1	FDFT1	0.0965267	0.0124764
SBNO1_GGCGACTGGAGCGGAGGCGG	SBNO1	PUM3	-0.0307896	0.661016
SBNO1_GGCGACTGGAGCGGAGGCGG	SBNO1	ADD1	-0.00703627	0.945445
SBNO1_GGCGACTGGAGCGGAGGCGG	SBNO1	ASH1L	-0.0148376	0.828052
SBNO1_GGCGACTGGAGCGGAGGCGG	SBNO1	GPS2	0.0142984	0.8775
SBNO1_GGCGACTGGAGCGGAGGCGG	SBNO1	GNA12	0.0250804	0.659967
SBNO1_GGCGACTGGAGCGGAGGCGG	SBNO1	RPLP2	-0.0991092	9.17755462432027e-13
SBNO1_GGCGACTGGAGCGGAGGCGG	SBNO1	QRICH1	-0.0260197	0.657798
SBNO1_GGCGACTGGAGCGGAGGCGG	SBNO1	ITSN1	0.0196085	0.800422
SCAP_AGAGGGAGGGCGCCACGCAC	SCAP	ANAPC4	-0.000281707	0.994946
SCAP_AGAGGGAGGGCGCCACGCAC	SCAP	CHMP4B	0.000206664	0.997015
SCAP_GGGCGCCACGCACCGGACTG	SCAP	BRD3	-0.00798708	0.931061
SDE2_GGTAGTCGGTGACATGGCGG	SDE2	SLC39A14	-0.0363926	0.507238
SDE2_TCGGGTAGTCGGTGACATGG	SDE2	UBE2B	-0.0193337	0.550146
SEC61G_AACCGACACCTAAAATGCCA	SEC61G	TYRO3	0.0118998	0.792022
SEC61G_GTAGGTGAGTTTCTTCCCAC	SEC61G	AKAP11	-0.0134336	0.578469
SEC61G_GTAGGTGAGTTTCTTCCCAC	SEC61G	TMEM87A	0.0154415	0.577203
SEC61G_GTAGGTGAGTTTCTTCCCAC	SEC61G	TSPAN3	0.00916512	0.848923
SEC62_AGGTAGCAAAGCCGAGCTCT	SEC62	MAZ	-0.019812	0.956763
SEC62_AGGTAGCAAAGCCGAGCTCT	SEC62	TUBA1B	-0.0550657	0.635846
SEC62_CAAAGCCGAGCTCTGGGCAG	SEC62	WNK1	0.0105373	0.933271
SEC62_CAAAGCCGAGCTCTGGGCAG	SEC62	COX7A2L	-0.00891316	0.946438
SEC62_CAAAGCCGAGCTCTGGGCAG	SEC62	CLTC	0.0207019	0.860935
SEC62_CAAAGCCGAGCTCTGGGCAG	SEC62	PEX10	0.0198212	0.736345
SEC62_CAAAGCCGAGCTCTGGGCAG	SEC62	SIGIRR	-0.0231291	0.766148
SEC62_GCAAAGCCGAGCTCTGGGCA	SEC62	LUC7L	0.0471489	0.504988
SEC62_GCAAAGCCGAGCTCTGGGCA	SEC62	CD9	0.00923702	0.947826
SEC62_GCAAAGCCGAGCTCTGGGCA	SEC62	PEX10	-0.0118834	0.871347
SETD1A_CGCGAGACCCGGCCCCGCAG	SETD1A	RALGPS2	0.0298045	0.205215
SETD1A_CGCGAGACCCGGCCCCGCAG	SETD1A	SYNRG	-0.0280176	0.114478
SETD1A_GAGACCCGGCCCCGCAGCGG	SETD1A	FKBP1A	-0.0105818	0.84847
SETD1A_GAGACCCGGCCCCGCAGCGG	SETD1A	MEMO1	0.00667206	0.858505
SETD1A_TGCGCGCGCCGGGGAGGTGG	SETD1A	MAPK6	0.0380535	0.63759
SETD1A_TGCGCGCGCCGGGGAGGTGG	SETD1A	TPX2	-0.00524545	0.971863
SETD1A_TGCGCGCGCCGGGGAGGTGG	SETD1A	CRBN	0.0296241	0.572828
SETD1A_TGCGCGCGCCGGGGAGGTGG	SETD1A	RDH14	-0.0361135	0.544876
SETD5_CCCTCCCCCGGCAGCGGCGG	SETD5	PLEKHA5	-0.0251355	0.729971
SETD5_CCCTCCCCCGGCAGCGGCGG	SETD5	CECR2	-0.00666366	0.955062
SETD5_CCCTCCCCCGGCAGCGGCGG	SETD5	DICER1	-0.0143771	0.859089
SETD5_CCCTCCCCCGGCAGCGGCGG	SETD5	FLT1	-0.155338	3.05919083273173e-08
SETD5_CCCTCCCCCGGCAGCGGCGG	SETD5	FZD3	0.000241217	0.998138
SETD5_CCCTCCCCCGGCAGCGGCGG	SETD5	CDK6	0.00200828	0.982656
SETD5_CCCTCCCCCGGCAGCGGCGG	SETD5	TJP2	-0.0131809	0.870712
SETD5_CCCTCCCCCGGCAGCGGCGG	SETD5	RPL5	-0.0268609	0.346809
SETD5_CCCTCCCCCGGCAGCGGCGG	SETD5	LOXL2	0.027807	0.47232
SETD5_CCCTCCCCCGGCAGCGGCGG	SETD5	TMSB15A	-0.0320363	0.659241
SETD5_CCCTCCCCCGGCAGCGGCGG	SETD5	SPSB3	0.00818573	0.901259
SETD5_CCCTCCCCCGGCAGCGGCGG	SETD5	CAMTA1	-0.00823634	0.939568
SETD5_CCCTCCCCCGGCAGCGGCGG	SETD5	ZBTB7A	0.0141821	0.7992
SETD5_CCCTCCCCCGGCAGCGGCGG	SETD5	BCR	-0.0515919	0.0830364
SETD5_CCCTCCCCCGGCAGCGGCGG	SETD5	CLN3	0.0168881	0.709647
SETD5_CCCTCCCCCGGCAGCGGCGG	SETD5	THUMPD3-AS1	-0.0115502	0.887334
SETD5_CGCCCCTCCCCCGGCAGCGG	SETD5	PHLDB1	-0.0188224	0.459437
SETD5_CGCCCCTCCCCCGGCAGCGG	SETD5	COL1A1	-0.0167655	0.720962
SETD5_CGCCCCTCCCCCGGCAGCGG	SETD5	ATPAF1	-0.00891542	0.873451
SETD5_CGCCCCTCCCCCGGCAGCGG	SETD5	PLPPR3	-0.00536699	0.935634
SETD5_CGCCCCTCCCCCGGCAGCGG	SETD5	GATA6	-5.2295e-05	0.992735
SETD5_CGCCCCTCCCCCGGCAGCGG	SETD5	ADAMTS1	0.002562	0.963753
SETD5_CGCCCCTCCCCCGGCAGCGG	SETD5	METTL17	-0.0226402	0.532627
SETD5_CGCCCCTCCCCCGGCAGCGG	SETD5	TRABD	-0.158755	1.40656239994335e-28
SETD5_CGCCCCTCCCCCGGCAGCGG	SETD5	CEBPB	-0.12515	4.24076554629567e-18
SETD5_CGCCCCTCCCCCGGCAGCGG	SETD5	PNPLA2	0.0087973	0.868609
SETD5_CGCCCCTCCCCCGGCAGCGG	SETD5	THUMPD3-AS1	-0.00822272	0.877938
SETD5_GGCCGCCCCTCCCCCGGCAG	SETD5	FKBP1A	8.96553389967853e-05	0.999166
SETD5_GGCCGCCCCTCCCCCGGCAG	SETD5	ARHGEF10	0.0339731	0.172375
SETD5_GGCCGCCCCTCCCCCGGCAG	SETD5	AEBP2	0.00163511	0.982064
SETD5_GGCCGCCCCTCCCCCGGCAG	SETD5	RPS2	0.00222975	0.943165
SETD5_GGCCGCCCCTCCCCCGGCAG	SETD5	C7orf50	0.0122441	0.815112
SETD5_GGCCGCCCCTCCCCCGGCAG	SETD5	EIF4A1	0.00896514	0.798074
SETD5_GGCCGCCCCTCCCCCGGCAG	SETD5	MIOS	-0.0132013	0.737102
SETD5_GGCCGCCCCTCCCCCGGCAG	SETD5	ZNF24	-0.00133833	0.986363
SETD5_GGCCGCCCCTCCCCCGGCAG	SETD5	RHOG	0.00533406	0.920797
SETD5_GGCCGCCCCTCCCCCGGCAG	SETD5	THUMPD3-AS1	-0.041579	0.0612184
SF3B1_CCAAGACTCACGAAGGTAAG	SF3B1	NCAPG	-0.0192382	0.673385
SF3B1_CCAAGACTCACGAAGGTAAG	SF3B1	DCAF16	-0.00672914	0.898507
SF3B1_CCAAGACTCACGAAGGTAAG	SF3B1	YES1	0.0303396	0.411606
SF3B1_CCAAGACTCACGAAGGTAAG	SF3B1	RPLP2	-0.00291107	0.945158
SFRP1_CGGAGGTGCGGCGAGCAGGA	SFRP1	PIK3R2	-0.00980924	0.823383
SFRP1_CGGAGGTGCGGCGAGCAGGA	SFRP1	PDHX	-0.0068719	0.856877
SFRP1_CGGAGGTGCGGCGAGCAGGA	SFRP1	RAD1	-0.00653046	0.907385
SFRP1_CGGAGGTGCGGCGAGCAGGA	SFRP1	BRIX1	0.0104118	0.861558
SFRP1_CGGAGGTGCGGCGAGCAGGA	SFRP1	CENPA	0.0109949	0.759002
SFRP1_CGGAGGTGCGGCGAGCAGGA	SFRP1	KDELR2	-0.0074189	0.913717
SFRP1_CGGAGGTGCGGCGAGCAGGA	SFRP1	APIP	0.00574922	0.922184
SFRP1_GCGAGCAGGAAGGCGCGGGG	SFRP1	GTF2IRD1	0.0134395	0.758133
SFRP1_GCGAGCAGGAAGGCGCGGGG	SFRP1	WDR43	0.0165464	0.839172
SFRP1_GCGAGCAGGAAGGCGCGGGG	SFRP1	AGRN	0.0060333	0.92978
SFRP1_GCGAGCAGGAAGGCGCGGGG	SFRP1	H1F0	-0.00290923	0.986565
SFRP1_GCGAGCAGGAAGGCGCGGGG	SFRP1	CDKN2AIPNL	-0.0212342	0.742731
SFRP1_GCGGCGAGCAGGAAGGCGCG	SFRP1	HUWE1	0.00401038	0.969345
SFRP1_GCGGCGAGCAGGAAGGCGCG	SFRP1	TOP1	-0.00292231	0.977704
SLC7A6OS_CCGCTTCACCCGGAGTACAG	SLC7A6OS	PRMT7	-0.179188	1.25095824525672e-48
SLC7A6OS_GAAGCGCAGTGCGGAGCCGG	SLC7A6OS	ME2	0.022779	0.687924
SLC7A6OS_GAAGCGCAGTGCGGAGCCGG	SLC7A6OS	AHCY	-0.128471	7.0437119556573e-10
SLC7A6OS_GAAGCGCAGTGCGGAGCCGG	SLC7A6OS	PRMT7	-0.157028	2.78838347056342e-22
SLC7A6OS_GAAGCGCAGTGCGGAGCCGG	SLC7A6OS	SLMAP	0.0175242	0.754716
SLC7A6OS_GGTGAAGCGGAAGCGCAGTG	SLC7A6OS	RCN1	-0.0263091	0.616749
SLC7A6OS_GGTGAAGCGGAAGCGCAGTG	SLC7A6OS	SART1	0.00650411	0.919817
SMARCC1_AACACCGCGAGGGCCGGGGT	SMARCC1	TRAM1	-0.021943	0.880867
SMARCC1_AACACCGCGAGGGCCGGGGT	SMARCC1	GNB1	-0.0377288	0.772107
SMARCC1_AACACCGCGAGGGCCGGGGT	SMARCC1	CMAS	0.00803667	0.966508
SMARCC1_AACACCGCGAGGGCCGGGGT	SMARCC1	RPA1	0.0368204	0.753136
SMARCC1_AACACCGCGAGGGCCGGGGT	SMARCC1	KIAA0232	-0.0204415	0.852966
SMARCC1_GGGTGCGCGCGGGAACGACC	SMARCC1	TMEM64	0.00405454	0.941169
SMARCC1_GGGTGCGCGCGGGAACGACC	SMARCC1	UBE2E2	-0.00619477	0.902884
SMARCC1_GGGTGCGCGCGGGAACGACC	SMARCC1	ATL3	-0.0519739	5.62623189207809e-05
SMC6_AGCGGGCGGAGGATGAACCC	SMC6	FCHO1	0.00648379	0.913104
SMC6_AGCGGGCGGAGGATGAACCC	SMC6	GEN1	-0.038281	0.0426127
SMC6_GCTGTCGCTTTCCCTTGCTC	SMC6	CHMP4B	0.0054696	0.95309
SMC6_GCTGTCGCTTTCCCTTGCTC	SMC6	FCHO1	-0.0186374	0.710507
SMC6_GCTGTCGCTTTCCCTTGCTC	SMC6	TMTC3	-0.0137913	0.843045
SMC6_GCTGTCGCTTTCCCTTGCTC	SMC6	GEN1	-0.0424557	0.0657309
SMC6_GCTGTCGCTTTCCCTTGCTC	SMC6	VWA1	-0.0204674	0.706257
SMC6_GCTGTCGCTTTCCCTTGCTC	SMC6	SIPA1L1	0.0261057	0.575565
SMC6_GGAGGATGAACCCCGGAGCA	SMC6	FCHO1	0.00257647	0.974235
SMC6_GGAGGATGAACCCCGGAGCA	SMC6	NAT10	0.00452236	0.960886
SMC6_GGAGGATGAACCCCGGAGCA	SMC6	GEN1	-0.0234075	0.474841
SNAP23_GCTTGGTGAGTCTCCAGGAG	SNAP23	FTO	0.000361311	0.995795
SNAP23_GCTTGGTGAGTCTCCAGGAG	SNAP23	PTEN	-0.00718974	0.91189
SNAP23_GCTTGGTGAGTCTCCAGGAG	SNAP23	DAXX	-0.00211775	0.981594
SNAP23_GTCTCCAGGAGTGGGACGGA	SNAP23	RPL11	0.0156295	0.73955
SNAP23_GTCTCCAGGAGTGGGACGGA	SNAP23	UBE2E1	0.0486479	0.533151
SNAPC1_GCTGAGCAGCGCCTCGCAGT	SNAPC1	CD151	0.016165	0.83899
SNAPC1_GGTGCCATGGGGACTCCTCC	SNAPC1	AP3D1	0.00640678	0.917947
SNAPC1_GGTGCCATGGGGACTCCTCC	SNAPC1	CTNNB1	0.00528343	0.940774
SNAPC2_ACCTCGCCCAGATAGCGCGC	SNAPC2	PRKCZ	-0.0202807	0.841927
SNAPC2_ACCTCGCCCAGATAGCGCGC	SNAPC2	MKNK2	0.0197825	0.899161
SNAPC2_GCATGAAGCCACCTCCCAGG	SNAPC2	SREBF1	-0.00973489	0.826852
SNAPC2_GCATGAAGCCACCTCCCAGG	SNAPC2	CCDC86	0.0164245	0.73864
SNAPC2_GCATGAAGCCACCTCCCAGG	SNAPC2	INSR	0.0152373	0.623277
SNRNP35_AAGCTTGGGCTCCCTTCCGA	SNRNP35	COX6B1	0.0237659	0.453741
SNRNP35_AGCTGCTCGCCTGTCTCCGT	SNRNP35	TTYH3	-0.00146149	0.983022
SNRNP35_AGGGAGCCCAAGCTTTGCAG	SNRNP35	SS18L2	0.0109174	0.854261
SNRNP35_AGGGAGCCCAAGCTTTGCAG	SNRNP35	MLLT10	0.00628119	0.902345
SNRNP70_CCGCGCGGGTGGCTGAGCAG	SNRNP70	TMOD3	0.0565453	0.106926
SNRPA1_GCGGGGGAACGGGAGGCTGC	SNRPA1	RANBP3	-0.013114	0.731373
SNRPA1_GCGGGGGAACGGGAGGCTGC	SNRPA1	TOX3	-0.00835088	0.825514
SNRPA1_GCGGGGGAACGGGAGGCTGC	SNRPA1	FBXO2	-0.0492433	0.032692
SNRPA_GGCGGGAGTAGGGGCAAGGA	SNRPA	TBCC	-0.0254	0.573454
SNRPA_GGCGGGAGTAGGGGCAAGGA	SNRPA	PSMD13	-0.0287689	0.705105
SNRPA_GGGAGTAGGGGCAAGGACGG	SNRPA	COPE	-0.00321513	0.972055
SNRPA_GGGAGTAGGGGCAAGGACGG	SNRPA	CGNL1	-0.02484	0.563023
[truncated: 401 more rows]
