# Supplementary material for: A genome-scale single-cell CRISPRi map of trans gene regulation across human pluripotent stem cell lines
Source: Cell Genom. 2025 Dec 1;6(2):101076. doi: 10.1016/j.xgen.2025.101076 (PMC12903452; doi:10.1016/j.xgen.2025.101076)
Supplement: Table S9. Genes selected for CRISPR knockdown in the pilot study, related to Figure 4 [file mmc10.xlsx]

## Sheet: ST4-2_Pilot_Guides
Target	Sequence	Growth_Effect	Growth_LFC
SEPT7	CCGAAGCTGAGACTCACCCA	Strong	-6.28254
SEPT7	GAGCGTCAACAGCAGCACCA	Strong	-5.59671
SEPT7	GATCCGCTGCTGCTGAGGAG	Strong	-3.66251
AANAT	CACAAAGCCGCTAGCCCTGG	Weak	0.320504
AANAT	CACGGGAACCAGTAAAATCC	Weak	-0.246205
AANAT	TTTACTGGTTCCCGTGCCTG	Weak	-0.0820461
ABCE1	ATCAGTTCCAGCTGTCCCGC	Strong	-4.83199
ABCE1	CGCGTGGCAGCGGTTCCTGC	Strong	-5.36717
ABCE1	GCGCGTGGCAGCGGTTCCTG	Strong	-5.86144
ABRA	ATCAGCAGAGAAAGACAGGT	Weak	0.144728
ABRA	GCTCCGGGCGAAAAGGAAAG	Weak	0.135751
ABRA	TCCGGGCGAAAAGGAAAGCG	Weak	-0.28076
ACTBL2	GAAATGCTTTCAGACACGGG	Weak	-0.208873
ACTBL2	GATCTTCCAGACGAGTGAAC	Weak	0.159702
ACTBL2	GTGAGTAAGAGAAAGTGAAC	Weak	0.0571425
AGR3	ACAAGAGCACTGGCCAAGTC	Weak	0.0330886
AGR3	ATTTGCTTGCTTACCTGACT	Weak	0.0177044
AGR3	TACATTTCCAACAAGAGCAC	Weak	-0.0589155
AHNAK2	AGGTGTCCGGACATGGACAC	Weak	0.237708
AHNAK2	GACACAGGAGCCACTTACCA	Weak	-0.457561
AHNAK2	TCTGTAGCTTCCTTGGTAAG	Weak	0.227155
ALG14	GAAAACCGCCACAGCTCCTG	Strong	-4.39596
ALG14	GTGCGTTCTCGTTCTAGCTG	Strong	-5.68672
ALG14	TGCGGCCGCAGGAGCTGTGG	Strong	-6.01411
ANAPC1	CGGGCTCGAGTGCTAATGGC	Strong	-3.93856
ANAPC1	CTCGAGTGCTAATGGCAGGA	Strong	-5.61212
ANAPC1	GCAGCGGGCTCGAGTGCTAA	Strong	-6.15756
ANKRA2	ACCCTGTCTGTGTAGTACTC	Strong	-2.95379
ANKRA2	GCCGGAGTACTACACAGACA	Strong	-6.34859
ANKRA2	TGTCTGTGTAGTACTCCGGC	Strong	-6.25221
ANKRD28	AGCAAAGACTGCAGACCCAC	Weak	0.0611129
ANKRD28	TGTAACATGTGAGCATTACT	Weak	-0.096726
ANKRD28	TTACTAGGCATTTCATCCTG	Weak	0.0326748
ANKRD36C	CGGCTCCTTGTCATCCATAA	Weak	-0.297814
ANKRD36C	GCCGACCATTATGGATGACA	Weak	0.290534
ANKRD36C	TCCTTGTCATCCATAATGGT	Weak	0.00758803
ANKRD55	AGGGGGGCAGCCGAGCATAG	Weak	-0.0363491
ANKRD55	CAGCCGAGCATAGTGGAGAG	Weak	-0.00984464
ANKRD55	GGCAGCCGAGCATAGTGGAG	Weak	0.04107
AP5Z1	CGAGGTTCGTGCGCGTCTGG	Weak	-0.0273025
AP5Z1	TCGTGCGCGTCTGGTGGCGG	Weak	0.110256
AP5Z1	TGCAGCTCCTGGAGTTTCCG	Weak	-0.0737645
ARHGAP18	AGCTGGCTCTCCAGTTCCCA	Weak	0.0866669
ARHGAP18	GGAACTGGAGAGCCAGCTCA	Weak	0.331417
ARHGAP18	GGCTGTTAGTACCACTCCCT	Weak	-0.423074
ARID2	AGAGCCCGGAGCCCATTCCT	Weak	-0.337229
ARID2	GGAGCCCATTCCTCGGCCGG	Weak	0.358046
ARID2	GGGCTCTGGTAGGAAGCGCT	Weak	-0.0173668
ARPC1B	ACTGCCCAGAGTCCGCGGCC	Weak	0.420896
ARPC1B	CGCGGGAGGTGAGGGCCGTG	Weak	0.264868
ARPC1B	CGTCGACTGCCCAGAGTCCG	Weak	-0.685119
ARPC5L	CGAGCAGGAGCCGGTGCGAG	Weak	-0.111923
ARPC5L	GAGCGGAGCAGAGCCGAGGT	Weak	0.105903
ARPC5L	GTGCGAGCGGAGCAGAGCCG	Weak	0.00655756
ATP1A4	AGAGAAGGGCCCCAAAAGGT	Weak	0.00164423
ATP1A4	GGCCCCAAAAGGTAGGCCAG	Weak	-0.198218
ATP1A4	GGGGAGCCTGGTTCAGAGAA	Weak	0.191333
ATP5O	GGAGAGCCCGGACACTGCTG	Strong	-6.4584
ATP5O	GGCAGCCATCTTCTCCCGGG	Strong	-4.52484
ATP5O	GGGTTTGACCTACAGCCGCC	Strong	-5.09041
ATP6V1C1	CGTGAGGCCGGAGCTTAGGT	Strong	-5.31247
ATP6V1C1	CTTGGGTAGAGGAAGCCGTG	Strong	-4.82576
ATP6V1C1	GGCCGGAGCTTAGGTCGGGA	Strong	-5.66129
ATP6V1C2	CGGGAGCCGGCAGAGCGCTC	Weak	-0.173212
ATP6V1C2	GCCGCGCGGTAGGGGGCTGC	Weak	0.425682
ATP6V1C2	GCGGGGCCGGAGCGCTCTGC	Weak	-0.248491
ATP6V1H	CCGGGAGCCGAAAGTGAAGC	Strong	-3.72394
ATP6V1H	GTGAAGCGGGTCCCGCACCA	Strong	-5.8367
ATP6V1H	TGAGCAGTGGAGGGAGACTC	Strong	-6.13538
AVPR2	GAGGGCCTGGAGGTGATGTG	Weak	-0.249978
AVPR2	GGTGGACGCCATGAGCATGG	Weak	0.241545
AVPR2	TGGACGCCATGAGCATGGTG	Weak	0.00172421
B2M	CGCGAGCACAGCTAAGGCCA	Weak	-0.135495
B2M	GAGTAGCGCGAGCACAGCTA	Weak	0.275031
B2M	GGCCGAGATGTCTCGCTCCG	Weak	-0.147291
B3GAT3	CCGAGCAGGCGGGGTCTGCA	Weak	-0.150275
B3GAT3	GCCTGCTCGGGCGCGGGCGG	Weak	0.220165
B3GAT3	GTTCTTCAGCTTCAGCTTCA	Weak	-0.0740023
BANF1	AGGTATCCGCAGGAGCGGCC	Strong	-5.74744
BANF1	GTTACGGGAACTGAAGTTGC	Strong	-4.54147
BANF1	TATCCGCAGGAGCGGCCGGG	Strong	-5.22831
BBS9	ACCCGACGGCCGCAGCGGAA	Weak	0.196567
BBS9	CAGAAACCCGACGGCCGCAG	Weak	-0.0404534
BBS9	GGGATGTAGCAGAAACCCGA	Weak	-0.161991
BCAS2	ACCTGAGGTCCTCAGAATGG	Strong	-6.04973
BCAS2	CCTGAGGTCCTCAGAATGGC	Strong	-4.98828
BCAS2	GTCCTCAGAATGGCGGGCAC	Strong	-4.92623
BCL6B	CCCCTTAAGAAGAGAAGCCG	Weak	-0.546035
BCL6B	CCGCGGCCCCTGCAGGACGG	Weak	0.427553
BCL6B	TTCTTACCCCCGTCCTGCAG	Weak	0.117959
BEND7	ACCGCAGGCTGAGCCCAGGC	Weak	-0.0910635
BEND7	GACCGCAGGCTGAGCCCAGG	Weak	0.154798
BEND7	GGCTCAGCCTGCGGTCGCGG	Weak	-0.0604721
BLOC1S5	CGGAGGGACAGAGACCCCTG	Weak	-0.633641
BLOC1S5	GGAGGGACAGAGACCCCTGT	Weak	0.0478784
BLOC1S5	GGCGGCCTCACAACCCACAG	Weak	0.590644
BPIFB6	ACAAGCTGGACTGCTTAGCT	Weak	0.323334
BPIFB6	GAGGGAGACCCAGGCACTCA	Weak	0.241229
BPIFB6	GGAGGGAGACCCAGGCACTC	Weak	-0.556448
C11orf49	CCAGATACTCGTAGTCCGGT	Weak	0.226551
C11orf49	CGGACTACGAGTATCTGGGT	Weak	-0.275985
C11orf49	CTACCGGACTACGAGTATCT	Weak	0.0482848
C12orf50	CAAGAACTATCAGTGTGTAA	Weak	-0.204114
C12orf50	CGTTTCTGCAAAGCTAGAGA	Weak	0.0663939
C12orf50	CTTTGCAGAAACGCTGAAAG	Weak	0.141661
C19orf48	AAAGACGCACGTGTCCTGAA	Weak	0.238055
C19orf48	CGTGCGTCTTTCCACACAGC	Weak	-0.453451
C19orf48	CTTCGGAGAGAGAAATGCTG	Weak	0.217433
C22orf29	ATCGGTCTCTGGACGCTGCG	Strong	-5.48641
C22orf29	CTCCGGCAAGAGGGTCAGTG	Strong	-4.09586
C22orf29	TGCGCGATGTAATCGGTCTC	Strong	-6.30152
C6orf10	ACTTGTATAGGATACTGGAA	Weak	-0.093183
C6orf10	AGAGACTTAGAACATTAGTG	Weak	0.55514
C6orf10	TATGAACTTGGGTGTCAGGG	Weak	-0.453677
C7orf26	CAGCTCCCGGCGGCTCCTGG	Strong	-4.83258
C7orf26	GGCGCCCGAAGGTCCGACTG	Strong	-4.85772
C7orf26	TGCGCGGCGGCAGCTCCCGG	Strong	-6.12435
CAPSL	TAGTTTCAGTTCGAAGCAAC	Weak	-0.155924
CAPSL	TCGAAGCAACTGGTGGCAAA	Weak	0.233114
CAPSL	TTTCAGTTCGAAGCAACTGG	Weak	-0.0837735
CASZ1	CCGGCAGGAGCAATGACATC	Weak	0.185112
CASZ1	CGGCAGGAGCAATGACATCA	Weak	0.172921
CASZ1	TTAAAACAACTTGTTATTCG	Weak	-0.36162
CBLN3	ACCAAAGCAATCGTGGCGGA	Weak	0.304201
CBLN3	ACTTTCCACCAAAGCAATCG	Weak	-0.221523
CBLN3	TTCCACCAAAGCAATCGTGG	Weak	-0.0857898
CCDC102B	ACTGGGGCGCGTTTCCGGGA	Weak	-0.287481
CCDC102B	GGGGGGCACCGAGAGCGCAA	Weak	0.22834
CCDC102B	TTAAGAATCCTTTGCGCTCT	Weak	0.0565655
CCDC86	AACTGAGGTGAGGCTCTCGG	Strong	-5.24291
CCDC86	AGGCGCAGCCGACGGCTGGG	Strong	-4.97642
CCDC86	TTAAGGCGCAGCCGACGGCT	Strong	-5.42662
CCP110	AGATCCGTAATATGGCGGGG	Strong	-6.49464
CCP110	GGTACTGACAGAGCGCAGCT	Strong	-5.69751
CCP110	TCCGTAATATGGCGGGGAGG	Strong	-3.82442
CCT3	AGAGCCGGGTACCCAGAGCT	Strong	-6.34288
CCT3	AGCCGGGTACCCAGAGCTGG	Strong	-5.47135
CCT3	GAGCCGGGTACCCAGAGCTG	Strong	-3.99012
CCT4	AAGGTTCGTGAAGGCAGTGA	Strong	-5.84377
CCT4	GAAGGTTCGTGAAGGCAGTG	Strong	-4.92428
CCT4	GCTTTCTGGAAGGTTCGTGA	Strong	-5.01196
CDAN1	GCTGCTGCGAGAAGAGGTGT	Strong	-4.40534
CDAN1	GGAGTCGCTGCTGCGAGAAG	Strong	-5.25573
CDAN1	TCGCAGCAGCGACTCCAAAA	Strong	-6.11233
CDC16	GCCTTCGAGTCCTGGGGCGG	Strong	-5.45966
CDC16	GCGGCCTTCGAGTCCTGGGG	Strong	-5.60779
CDC16	TCCGCGGCCTTCGAGTCCTG	Strong	-4.61132
CDC23	CACAGCCACCGGGACCATGG	Strong	-6.04653
CDC23	GAGTACCTCCATGGTCCCGG	Strong	-4.84402
CDC23	TCGCTGTTTATGGACAGGAC	Strong	-4.6558
CDC42EP5	AAAGGACTAGAAAGCAGTGG	Weak	0.0154936
CDC42EP5	GTTAAAGGACTAGAAAGCAG	Weak	-0.487018
CDC42EP5	TCTAGTCCTTTAACTCCTAG	Weak	0.468425
CDH4	CGGCGGACGCACCGGCCCGA	Weak	0.0565554
CDH4	GCCAGGCCAAGTCCGGCCGG	Weak	-1.33836
CDH4	GGAGCCAGGCCAAGTCCGGC	Weak	0.192918
CDT1	GACGCGGCGCTGCTCCATGG	Strong	-6.76139
CDT1	GCGCGAAGAAGTCGGTGACG	Strong	-4.58378
CDT1	GCGGCGGCGCGCGAAGAAGT	Strong	-4.64214
CEMIP	AGAGCCCAGCGCGGTGCTAT	Weak	0.138106
CEMIP	CGCTCAAGCAGAGCCCAGCG	Weak	0.223066
CEMIP	CTGTCCGATAGCACCGCGCT	Weak	-0.36286
CENPA	CTTGGTCCAGGCCATGTCGG	Weak	-0.162752
CENPA	GAACAGCTGGTACTTGGTCC	Weak	0.0495856
CENPA	GTACTTGGTCCAGGCCATGT	Weak	0.108948
CENPC	ATCGCCGGAATACCAGGCCG	Strong	-3.68151
CENPC	CCGAGCAAGAAACGAATCGC	Strong	-6.27777
CENPC	TTAAGGTTATTGCTTGGCCG	Strong	-5.69326
CENPN	AGACTGCAGGAGATGTGGGC	Strong	-5.35724
CENPN	GCCGGTAAGAGAGCCCCGGG	Strong	-5.06163
CENPN	TCAAGGCCCCACACCCTCCG	Strong	-5.68495
CEP295	CCTGACTCACCTGAGAACCC	Strong	-5.86937
CEP295	CTGACTCACCTGAGAACCCG	Strong	-4.02116
CEP295	GGTTACTGTGTCCAGGCCCC	Strong	-5.86937
CEP350	CCCGGGAGTCACTTCGTCAG	Strong	-5.84127
CEP350	GCCCGGGAGTCACTTCGTCA	Strong	-5.67369
CEP350	GGGAGTCACTTCGTCAGGGG	Strong	-4.29397
CES2	GCTCGGACCCGGGAACATGA	Strong	-5.14143
CES2	GGCCTGAGGTGCGAGAGAAG	Strong	-5.27763
CES2	TGCGAGAGAAGCGGTGACCG	Strong	-5.62607
CES4A	CAGGGTCCGCAGTGAGAAGA	Weak	0.371935
CES4A	GGATTGAAACGATCTCCCCG	Weak	-0.283318
CES4A	TGGGTTCCGTCTTCTCACTG	Weak	-0.0928454
CFI	AACATGAAGAAGCTTCATGT	Weak	-0.05519
CFI	AGTGGAAGCACAGAAATAAC	Weak	-0.165523
CFI	ATGAAGAAGCTTCATGTTGG	Weak	0.213726
CGN	CCAGGCTTGCGTTCGGGCTC	Weak	-0.00741424
CGN	CCCGAGCCCGAACGCAAGCC	Weak	-0.229658
CGN	GCGCTCCCAGGCTTGCGTTC	Weak	0.233278
CHEK1	AAGGACAGTCCGGTGAGGAA	Strong	-5.61658
CHEK1	GGGCAAAGGACAGTCCGGTG	Strong	-6.47331
CHEK1	GTGGTGGGCAAAGGACAGTC	Strong	-3.81681
CHML	AGAATCCAGAACTTCAGTGA	Weak	0.15986
CHML	CGCTATTAAAATACGATAAC	Weak	-0.353406
CHML	TACGATAACTGGCTTTCTTC	Weak	0.198299
CHTF18	CGGTATGGAGGACTACGAGC	Strong	-5.40957
CHTF18	GACTACGAGCAGGAGCTGTG	Strong	-6.07416
CHTF18	GCAGGAGCTGTGCGGCGTCG	Strong	-4.27293
CNIH2	ATCCTGCGATCCCTCGCCCG	Weak	0.0319184
CNIH2	GATCGCAGGATGAGCGATCG	Weak	-0.15948
CNIH2	GGGATCGCAGGATGAGCGAT	Weak	0.128088
CNOT6L	AAATGGCTGCTGTTGCTTCT	Weak	0.190807
CNOT6L	TGCTGTTGCTTCTGGGCCAG	Weak	-0.00476517
CNOT6L	TGTGTGTTTCCCCTGCCGCG	Weak	-0.18547
COG8	AGCAGCGGCTCTCGGCGAGG	Strong	-5.458
COG8	AGCGGCTCTCGGCGAGGTGG	Strong	-5.15242
COG8	CACAGCAGCGGCTCTCGGCG	Strong	-4.95436
COL2A1	CTACCGCGCCCTCATGCAGG	Weak	-0.337462
COL2A1	GGAGGCCCTTGGAGCAGGAG	Weak	-0.10535
COL2A1	TCCAAGGGCCTCCTGCATGA	Weak	0.451217
COPB2	GAGTAGCCGGTAACAAACGA	Strong	-5.91223
COPB2	GGATCGGTGGGTTTATCTCA	Strong	-5.35687
COPB2	TGAGTAGCCGGTAACAAACG	Strong	-4.63439
CPXCR1	CGTGAAGCACACCTTTCCTA	Weak	-0.079965
CPXCR1	CTTAGGAAAGGTGTGCTTCA	Weak	-0.0165373
CPXCR1	TAGGAAAGGTGTGCTTCACG	Weak	0.0918136
CSE1L	GGGGATACAGAAACGGAGGA	Strong	-4.88334
CSE1L	GTAGTGCCAGCTACGGTCCG	Strong	-6.22046
CSE1L	TCGTGGGGATACAGAAACGG	Strong	-4.86166
CSTF3	GCGGTGGCGATTGGTGTTGG	Strong	-5.74914
CSTF3	GGGGTAACTTTACTGATTTG	Strong	-5.00079
CSTF3	GTTGGCGGTCTGGCTCAGCT	Strong	-5.18294
CTNNA1	GGGCGAGCGCTAAATTCCAG	Strong	-4.90829
CTNNA1	TCCAGAGGCCCGAAGCAGAC	Strong	-5.30956
CTNNA1	TTCCAGAGGCCCGAAGCAGA	Strong	-5.85742
CWC22	GAACTCCGTGGAGTCCCCGC	Strong	-4.8497
CWC22	TAGGTAATTATCGAACTCCG	Strong	-5.33991
CWC22	TGGCGGCGCGGTGGAGCTCT	Strong	-5.81993
CXorf40A	ACGTGGGCCGCTGTGAGAAG	Weak	0.0352232
CXorf40A	CGTGGGCCGCTGTGAGAAGA	Weak	-0.122002
CXorf40A	GGCGCTCCCTCTTCTCACAG	Weak	0.0821058
CYB5R4	CGGGACAGCACCTCCAGCTC	Strong	-5.21944
CYB5R4	GGAGGTGCTGTCCCGTCTGG	Strong	-5.64159
CYB5R4	GGCCACAGAGCCGGAGCTGG	Strong	-4.90478
DARS	ACACGCGCTCGGACTCCGCG	Strong	-5.80477
DARS	GCGCGTGTGCTGAGACCCCA	Strong	-5.08074
DARS	GTGTGCTGAGACCCCAGGGT	Strong	-4.91974
DCAF13	CAGCATCTTCACCTTCATCT	Strong	-5.77191
DCAF13	CGGAAGAGCAACCGAGATGA	Strong	-5.38532
DCAF13	GTTTCGCGGACATAATTGTC	Strong	-4.37299
DDIT4	GGACCTGGGACGGGTCTGGG	Weak	0.672464
DDIT4	GGAGGTGCGAGCGTGGACCT	Weak	0.322381
DDIT4	TGCGAGCGTGGACCTGGGAC	Weak	-1.00099
DDX18	ACTGTGTGGCGCCTTATTCT	Strong	-6.68807
DDX18	CCTTATTCTAGGCACTTGTT	Strong	-4.5253
DDX18	GCCTTATTCTAGGCACTTGT	Strong	-4.41093
DDX47	ATCGGCTGGGACGCTTCGGT	Strong	-5.07805
DDX47	CCAGCCGATTGTGGAAGAGG	Strong	-6.46397
DDX47	CGAAGCGTCCCAGCCGATTG	Strong	-4.29011
DIEXF	AAAACCGCGACTCTTGCAAG	Strong	-4.34172
DIEXF	TGAGTAGCTGGCTCTGGCTC	Strong	-5.77191
DIEXF	TTGCCCACTTGCAAGAGTCG	Strong	-5.84253
DIMT1	GCGTGAGAAAGCCACCACGT	Strong	-5.19093
DIMT1	GCGTGGCGGCGATCCCCACG	Strong	-4.96259
DIMT1	TTGGGCCAGAGTGGTGCGGG	Strong	-5.85049
DMAP1	GACCCAGGTGCGGAAGTGCG	Strong	-5.6683
DMAP1	GCAGCTGCCGGACCCAGGTG	Strong	-4.99601
DMAP1	GCCCTCGCACTTCCGCACCT	Strong	-5.10698
DNAH12	AGAGCCTCTCCTCAGGTGAA	Weak	-0.0727868
DNAH12	ATCCCCCTGCCTTTCACCTG	Weak	0.207143
DNAH12	GAGAGCCGGTGGCGTTCCGG	Weak	-0.142702
DNASE1	CAGACACGCACTGCCTGTGC	Weak	-0.142133
DNASE1	CTGGGCTCCGGATCCTGCAC	Weak	0.173306
DNASE1	TGCACAGGCAGTGCGTGTCT	Weak	-0.0401777
DNTTIP2	GGCCAGCATCCAAGCCGCGT	Strong	-4.33819
DNTTIP2	GGTGGTTACCAGATCTGCAC	Strong	-6.97758
DNTTIP2	TGGTGGTTACCAGATCTGCA	Strong	-4.76644
DPP6	ACTGCTTAGCAACCGGCAAG	Weak	-0.0690743
DPP6	GCTTAGCAACCGGCAAGTGG	Weak	-0.0276909
DPP6	TGTTTCTGTGGCGATTGCAG	Weak	0.106438
DPPA3	CAAATTGCTACCAGGTAGCC	Weak	-0.0948653
DPPA3	CAGAGCCTCAAATTGCTACC	Weak	0.333023
DPPA3	CTACCAGGTAGCCCGGAAAG	Weak	-0.232401
EARS2	CCTCGCGCCGTCCTACGGGG	Strong	-4.03924
EARS2	GCAGCGCGAGAGGCCTTCGG	Strong	-5.69181
EARS2	TGGCCTCGCGCCGTCCTACG	Strong	-5.95385
EFCAB11	GAAAGCGGTGGTAGCTGGTT	Weak	0.165203
EFCAB11	GCTGGGAAAGCGGTGGTAGC	Weak	-0.218393
EFCAB11	GGAAAGCGGTGGTAGCTGGT	Weak	0.0453155
EFCAB9	CAAAGCCTTCACGTTTCTCA	Weak	0.0553612
EFCAB9	GTTTCTGTGGTACCTCTATC	Weak	-0.300648
EFCAB9	TGAAGCAAGGATCGTTTCTG	Weak	0.251772
EIF1AX	AGGCGGATCTCTGAAGAGCT	Strong	-5.90429
EIF1AX	CAGGCGGATCTCTGAAGAGC	Strong	-4.36029
EIF1AX	CCACGCTCGGCGGCAGCAAA	Strong	-5.36705
EIF2B4	ACTGAGGGCGATGGCTGCTG	Strong	-5.85535
EIF2B4	CTCACCCTCGCGAACAGCCA	Strong	-4.21548
EIF2B4	GTGGCCGTGGCTGTTCGCGA	Strong	-5.66528
EIF4EBP1	CGCACAGGAGACCATGTCCG	Weak	-0.364149
EIF4EBP1	GCACAGGAGACCATGTCCGG	Weak	0.0331387
EIF4EBP1	GCGCACAGGAGACCATGTCC	Weak	0.324506
EPN3	AAGAGCTGCTACCCATTCCA	Weak	0.42295
EPN3	GCTAGGAGGCAAACGCACGC	Weak	-0.602165
EPN3	GGCTAGGAGGCAAACGCACG	Weak	0.173973
ERCC1	AGACTGCAGAGGGATCGAGG	Strong	-5.87712
ERCC1	GAAAGACTGCAGAGGGATCG	Strong	-4.81823
ERCC1	GAGGCGGCCCACTGCCAGCA	Strong	-5.15828
EVA1B	ACGGGCGGGACACGGACCGA	Weak	0.0976625
EVA1B	CACGGGCGGGACACGGACCG	Weak	0.0755794
EVA1B	GTGTCCCGCCCGTGCTGCCG	Weak	-0.171155
EXOC1	CCAGGCTCAGTCCGGCCTTG	Strong	-4.23886
EXOC1	CGGCACAGCCAGGCTCAGTC	Strong	-6.09693
EXOC1	GCGGCCGAAGGCTTACCGCA	Strong	-5.54076
EXOC3L1	AGGCGTGCCCAGCTGCATTG	Weak	-0.106256
EXOC3L1	GCCCAGGCCCTGTGAGCAAG	Weak	0.0354871
EXOC3L1	GCCCTCTCCCCAATGCAGCT	Weak	0.0799042
F9	AGGCAGATGGTGATGAGGCC	Weak	-0.395362
F9	ATGATCATGGCAGAATCACC	Weak	0.181886
F9	GCAGCGCGTGAACATGATCA	Weak	0.203922
FAM133A	AAAATGGTGTAACTGACTCA	Weak	-0.0413201
FAM133A	GTAACTGACTCACGGCAACA	Weak	0.1478
FAM133A	TAACTGACTCACGGCAACAT	Weak	-0.115552
FAM204A	AGGTGAGTACGGCTTATGGA	Strong	-4.47736
FAM204A	CAGGTGAGTACGGCTTATGG	Strong	-5.80886
FAM204A	GAGTACGGCTTATGGAGGGT	Strong	-5.48875
FAM98B	GCCGGGTCCCCAACCGACGA	Strong	-3.59569
FAM98B	GGGTCCCCAACCGACGATGG	Strong	-6.17981
FAM98B	TGGGCCAAAGGACCATGAGA	Strong	-6.16112
FANCF	AGCGATCCAGGTGCTGCAGA	Strong	-4.40726
FANCF	GAAGCTCGGAAAAGCGATCC	Strong	-5.67192
FANCF	GGAATCCCTTCTGCAGCACC	Strong	-5.84901
FANCG	CAGTCGCACGGCCGGCGGTG	Strong	-5.53371
FANCG	GCCGGGGTCGTGTCTGACTG	Strong	-4.18485
FANCG	TGGCCTCCGCGAGAGCCGAG	Strong	-5.97807
FANCI	GGAAGTTTGTGGCGGAGGTG	Strong	-4.95808
FANCI	GTGGCGGCGTTGGGTTGAGC	Strong	-4.74987
FANCI	TGTGGCGGCGTTGGGTTGAG	Strong	-6.03896
FBL	ATGGCGAGCCCTGGTTTGTG	Strong	-5.97084
FBL	TCGTGGAGTTGTGAACGCCG	Strong	-6.6343
FBL	TTGTGCGGCTCCGGAGTCCG	Strong	-3.40942
FBXL15	AGGCCTGAAGCTGGAGAATG	Weak	0.200215
FBXL15	CCTGAAGCTGGAGAATGCGG	Weak	-0.415775
FBXL15	CTGAAGCTGGAGAATGCGGT	Weak	0.220074
FGFR4	AGGAGCGCTCGGGCTGTCTG	Weak	0.0229924
FGFR4	GCCTCACTCCCAGCTCCAGC	Weak	0.135742
FGFR4	GCGGACCCTGCCGCGTGCAG	Weak	-0.15013
FRMD6	CCTGGTTCTTGTTCATACCT	Weak	-0.385196
FRMD6	GGTGCTCAAGACTTTCTCCG	Weak	0.240936
FRMD6	TGAACAAGAACCAGGCGTCT	Weak	0.153522
FSHR	GGAGCTTCTGAGATCTGTGG	Weak	0.00857224
FSHR	TGCAAATGCAGGAAGAAATC	Weak	-0.148952
FSHR	TGTGGAGCTTCTGAGATCTG	Weak	0.147205
GDPD2	ACCCTCACACCTTTGCTCAG	Weak	0.28689
GDPD2	GCCGCTGAGCAAAGGTGTGA	Weak	0.0143568
GDPD2	TGCCGCTGAGCAAAGGTGTG	Weak	-0.299578
GEMIN5	ACGGCTTGTAGTTATGGGGC	Strong	-5.10296
GEMIN5	GCAGCTTCTCTTGTCTCTGA	Strong	-6.50419
GEMIN5	TCTGACGGCTTGTAGTTATG	Strong	-4.14935
GEMIN7	GGACCTCGGTGAGTACAAGG	Strong	-5.24092
GEMIN7	GGGGTGAGCGTCCAGAGCTG	Strong	-6.39154
GEMIN7	GGTGAGTACAAGGTGGTGGG	Strong	-4.18447
GEMIN8	AGGAAAACTAGGCCCCTGCG	Strong	-4.77249
GEMIN8	CCTGGGCGTTGGCCGCGCAG	Strong	-5.51815
GEMIN8	TTTCCTTGGAGAGACAGAGG	Strong	-5.69584
GGPS1	AACTAATGCGGTGTCGCTGG	Strong	-3.92522
GGPS1	GCCAGCGACACCGCATTAGT	Strong	-6.19853
GGPS1	GGTGTCGCTGGCGGCTGAGG	Strong	-5.93541
GIMAP2	GAGCTGAGCTATAAGACAAC	Weak	-0.268792
GIMAP2	TAAGACAACAGGACTGAACA	Weak	0.372162
GIMAP2	TTACTGTTCAAAGAAACAGT	Weak	-0.10648
GINS4	CAGTCGGGGCACCAGGAAGC	Strong	-4.48311
GINS4	CGTTCGTGGGGACGCAGTCG	Strong	-5.4154
GINS4	GGCGTTCGTGGGGACGCAGT	Strong	-5.74439
GMNN	GCGGGCGAGCGGAGTTAGCA	Strong	-6.91272
GMNN	GGTCACGTGGTTGTTCGGAG	Strong	-3.21868
GMNN	GGTTGTTCGGAGCGGGCGAG	Strong	-5.90787
GNPAT	CGGCCCTACTTCGCCTAGGG	Strong	-5.74604
GNPAT	GCGCCCGGGATCCTGTGTAG	Strong	-4.41266
GNPAT	GGACGGCCCTACTTCGCCTA	Strong	-5.36523
GPN3	ATGACCAGCTGCGCATACCG	Strong	-5.16795
GPN3	CGAAGGCTAAGGGAGTGTGG	Strong	-6.23957
GPN3	GGCTAAGGGAGTGTGGCGGG	Strong	-4.64742
GTF2H4	CCCGAGACTCGGGGTGCGCG	Strong	-4.71875
GTF2H4	GAGACTCGGGGTGCGCGAGG	Strong	-6.1633
GTF2H4	TCACAGGCAAGAGCCCAGAA	Strong	-4.94983
GYS1	GCACCCCTGCCCCGAAGCGT	Strong	-5.92408
GYS1	GCCCCGAAGCGTTGGGACCT	Strong	-4.44888
GYS1	GCCTAGGTCCCAACGCTTCG	Strong	-5.49013
HACD2	ACTTGACATGGCGGCAGTGG	Strong	-5.27121
HACD2	CGGGCTTCGGGCACTTGACA	Strong	-6.04637
HACD2	GGCGGCGACTGCAGCAGCGA	Strong	-4.71542
HACL1	ACAAGCGGAATCATCCAGCA	Weak	0.513278
HACL1	CGGGGACCGCGATGTTGTCT	Weak	-0.371779
HACL1	GGCTCCTACGGAAGCTGGCG	Weak	-0.135024
HAUS3	AGGCCCGCGTCAGTCACCTC	Strong	-5.24397
HAUS3	GAAGCAAGCGGAACTTCCTG	Strong	-4.19202
HAUS3	GGGCTCCTGCGAGAAGCAAG	Strong	-6.0821
HDHD5	CTGTGTGGCTGCGCTCGGCG	Weak	0.190459
HDHD5	GACGGCCGGATGGCTGCGTG	Weak	-0.0765914
HDHD5	GCGACGGCCGGATGGCTGCG	Weak	-0.108524
HGSNAT	CAGCAGCGCGGCGCTCAGCA	Weak	0.282427
HGSNAT	GCCGCGCTGCTGGCCCCCGG	Weak	-0.790929
HGSNAT	GGACGCGGCCAGCAGCAGCG	Weak	0.504222
HOXD8	GTGGTGCGAAAATGCCTCGC	Weak	0.186749
HOXD8	TGACTTTCCGTGCAGTGCTG	Weak	0.0532757
HOXD8	TTTCGCACCACAGCACTGCA	Weak	-0.2382
HP	AAGCTGTCCCCAGAGCAGGA	Weak	0.406112
HP	AATGATGTCACGGATATCGC	Weak	-0.253265
HP	GGATATCGCAGGTCAGTCTT	Weak	-0.149127
HPS5	AGAGCTGCGAGGTACTGCCC	Strong	-5.49268
HPS5	AGGTACTGCCCTGGATGTGG	Strong	-6.57701
HPS5	CCGATCTACTGAGAGCTGCG	Strong	-3.76046
HSD3B1	CAGCTACTCCTGCAGTGGTG	Weak	0.287485
HSD3B1	TCTTTCAGCTACTCCTGCAG	Weak	-0.0225959
HSD3B1	TTAGTTAGATTGTTAAAAGC	Weak	-0.265303
HSDL2	AAGTCATGTTACCCAACACC	Weak	0.0438293
HSDL2	ACATGACTTTCGTAGATCAG	Weak	0.0093875
HSDL2	TGACTTTCGTAGATCAGAGG	Weak	-0.0586354
ICE2	GCGCGACAATGTGAGGAGTG	Strong	-4.98808
ICE2	GCGCGCGACAATGTGAGGAG	Strong	-5.16679
ICE2	TGGGCGCGCGCGACAATGTG	Strong	-5.41338
IMMP1L	CCTCGGGCCCCAAAGAACCC	Strong	-4.76297
IMMP1L	CGGCGGGGCCCAGGTGAGAA	Strong	-5.56366
IMMP1L	GTCCTGGTTGAGGGTCTCCA	Strong	-5.56611
INA	CAACGCGAGCTACAGAAGAA	Weak	-0.656919
INA	CGGGATCGGGGCCGGACGTG	Weak	0.61812
INA	GAGCCGAAGCTCATGGTGCC	Weak	0.203363
INCENP	CCCGAAGGCCCGGAGCCAAG	Strong	-3.79533
INCENP	GCACGGGAGGAGCAACCAGG	Strong	-5.48763
INCENP	GCCTGGTTGCTCCTCCCGTG	Strong	-6.27441
INPP4B	AGCTAAGTTCACTTTCAGCC	Weak	0.0479019
INPP4B	GAAACTAACACCATATCTCA	Weak	0.18605
INPP4B	TCAGGGAAAACTTCTGCGCC	Weak	-0.242388
INTS3	AGCGCTATGGGAGGACGGGG	Strong	-3.60486
INTS3	CCACTATGGCCGCTTCTGTG	Strong	-6.66348
INTS3	GGCCGCTTCTGTGTGGTGTG	Strong	-5.78993
INTS4	GGCGGCGCACCTTAAGAAGC	Strong	-4.00093
INTS4	GGGCCCGCGGGTAGGCATGG	Strong	-5.74117
INTS4	TGGCGGCGCACCTTAAGAAG	Strong	-5.77964
INTS5	CGCGCTGTGCGACCCTCCCG	Strong	-4.8997
INTS5	CGGAGCCCGAGCCGAGCCCG	Strong	-5.69302
INTS5	GTCGCACAGCGCGGACATCC	Strong	-5.45675
INTS7	AAACCAGCAAGAAGGCGGCG	Strong	-4.7848
INTS7	AAGAAAAACCAGCAAGAAGG	Strong	-5.32366
INTS7	AAGCTTGCAAACTCTACCCC	Strong	-5.95385
KIAA1586	CGGAAGTGAGTAGTCGAGTG	Weak	-0.0866425
KIAA1586	GCTGCGGCAGTAGGGACAGC	Weak	0.409232
KIAA1586	GGAAGTGAGTAGTCGAGTGA	Weak	-0.315758
KIF1BP	CCACGGAACGTTCGCCATAG	Weak	0.106912
KIF1BP	GGTCTGCGAGAAATTCCAGG	Weak	-0.110971
KIF1BP	TTCTCGCAGACCTCTGCCCA	Weak	0.000293604
KLF4	AGAGAGAACGAACGTGTCTG	Weak	0.000519611
KLF4	CGAACGTGTCTGCGGGCGCG	Weak	-0.0779867
KLF4	GAGAGAACGAACGTGTCTGC	Weak	0.00462594
KRTAP21-2	AGGAGGTTAGATTTCAGTTG	Weak	0.117957
KRTAP21-2	GATTTCAGTTGAGGTGTAGG	Weak	-0.255859
KRTAP21-2	TTGCAACACATGATTTCAGG	Weak	0.143241
KRTAP4-7	ACAGCAGGTGGGGCGACAGC	Weak	-0.0406097
KRTAP4-7	CAGGTGGGGCGACAGCAGGT	Weak	0.211458
KRTAP4-7	CTGCAGCCAAGACCTCTGTC	Weak	-0.174322
L1TD1	ACTGAGGAGCGAACAAAGTG	Weak	-0.00491512
L1TD1	GGAATCCGCCTGGACGACTG	Weak	0.131205
L1TD1	TCGCTCCTCAGTCGTCCAGG	Weak	-0.132485
LAPTM4B	GCAGAAGCTCGGAGCTCTCG	Weak	0.0466141
LAPTM4B	GCGGTCGCCTTCGGAGCGAA	Weak	0.0472931
LAPTM4B	GCTCCGAGCTTCTGCCGGGT	Weak	-0.092674
LIN52	AGCCGGCTCTTACCGTCTGT	Strong	-5.614
LIN52	GCAGGCAAAGATCTCTAAGC	Strong	-5.87091
LIN52	TCCCAGTAGAGCAAAGAAGG	Strong	-4.39262
LOC286254	ACAGGCAGAGATGCCAATGG	Weak	0.18916
LOC286254	AGATGCCAATGGAGGCACAC	Weak	-0.4479
LOC286254	CCCACAGGCAGAGATGCCAA	Weak	0.268574
LRRIQ1	CAAGGAATCTCGCTGCTGAG	Weak	0.232782
LRRIQ1	GAATCCCAGTCTTAAGACCC	Weak	-0.0522969
LRRIQ1	TGAGCCGGGGTCTTAAGACT	Weak	-0.186381
MAFF	ACCTGCGGCTCAGAGCGGAG	Weak	0.0417544
MAFF	AGGGGAGACTGACCGGAGCG	Weak	0.33975
MAFF	CGGAGCGCGGATCGGGACAG	Weak	-0.379924
MAP3K2	CTCGTCAGGCGCCGCCGCTG	Weak	0.0202996
MAP3K2	GGCGCCTGACGAGGGTGCCG	Weak	0.0892097
MAP3K2	TCGTCAGGCGCCGCCGCTGA	Weak	-0.112571
MB21D1	GCTGCTGGCTCTTCCTCTTG	Weak	0.245941
MB21D1	TGAAACGGATTCTTCTTTCG	Weak	-0.153558
MB21D1	TTTCAGGAAAAGGCCGCAAG	Weak	-0.0906477
MCM3AP	GCGCCTCAAGTCTTTCCGAG	Strong	-4.75807
MCM3AP	TGGCCCCTCGGAAAGACTTG	Strong	-6.15127
MCM3AP	TTGCGCCTCAAGTCTTTCCG	Strong	-4.7103
MCTS1	CCGGCAGATCCCCTCACACG	Strong	-5.65763
MCTS1	GAAAGAAATTGAATTTGCAG	Strong	-4.0952
MCTS1	GGAAGGCCGGCACTGACAGT	Strong	-6.22793
MED30	CCAGCTTGAGAGACCCCCCG	Strong	-4.44406
MED30	CCCGGAATTGGGAGGCTGTG	Strong	-6.15087
MED30	TCAAGCTGGTTCCAACGCTG	Strong	-5.25372
MED4	AAAATGGCTGCGTCTTCGAG	Strong	-6.12812
MED4	AAGGAGAAGGAGCGGCTGGG	Strong	-4.40699
MED4	TGCGTCTTCGAGTGGTGAGA	Strong	-5.27658
MED6	AAACGCTCTCGGAATTATGG	Strong	-4.88237
MED6	ATGGCGGCGGTGGATATCCG	Strong	-5.60723
MED6	TATAGCAATACAGTATACCT	Strong	-5.06639
MEIS1	ACACACTTTACACACGCACG	Weak	0.299578
MEIS1	CAAGCGGGCAGCATCGATCG	Weak	0.00291864
MEIS1	TCTGTCTGAGTTTGTCTTAA	Weak	-0.305927
MEMO1	AGAACGAACGGCTTGGGCGC	Strong	-5.24931
MEMO1	GCAGGGCTCTTAAGAACGAA	Strong	-4.47734
MEMO1	GCTCTTAAGAACGAACGGCT	Strong	-5.90243
MKRN2	AGTGATCTGCTTGGTGCTCA	Weak	-0.104153
MKRN2	GAGAGGCGGCGGCACGACGA	Weak	0.257816
MKRN2	GATCTGCTTGGTGCTCATGG	Weak	-0.152324
MRPS22	CGCCCGGAGAACTCCTCAAG	Strong	-5.93721
MRPS22	TATTGCTGTGGAGCCTCTTG	Strong	-3.76063
MRPS22	TCGGAACAACTGTATTGCTG	Strong	-6.13964
MRPS35	AGACAGCCATGCTGGGAGCG	Strong	-4.93015
MRPS35	ATGGCTGTCTCTGCAGTCGA	Strong	-6.7306
MRPS35	CAGCCATGCTGGGAGCGCGG	Strong	-4.32021
MT1B	ATATCTTGCCTAGGAACTCC	Weak	-0.36142
MT1B	ATTTGGAGCCAAGACAAGCC	Weak	-0.0814081
MT1B	TGACTTCTCATATCTTGCCT	Weak	0.435827
MTPAP	AAAGCCTGACGATAGGCCGC	Strong	-5.8449
MTPAP	GAGTTCTTCTCCGGGCACAC	Strong	-5.43071
MTPAP	GGAGAAGAACTCGAGTCCAG	Strong	-4.7215
MTRNR2L10	AATATTAGGCTAACTGTCAG	Weak	0.0398497
MTRNR2L10	AGCTTAAACGCTTTCTTAAT	Weak	-0.25107
MTRNR2L10	ATATTAGGCTAACTGTCAGT	Weak	0.220484
MYO6	CGCGGACGGGCACCAGGACA	Weak	-0.124334
MYO6	GACTCGGGATCTGTCCGAGC	Weak	-0.0933226
MYO6	GCAGGAAGCCAGCCTCAGCC	Weak	0.224137
NANOG	ATTATAAATCTAGAGACTCC	Strong	-5.71253
NANOG	GTTGCCTCATGTTATTATGC	Strong	-5.34154
NANOG	GTTGCCTGCATAATAACATG	Strong	-4.7246
NBAS	CAAAGCCGGCCCTGACTCGG	Strong	-6.0401
NBAS	GGGGGCCGCCATGTTCGCCG	Strong	-4.15361
NBAS	TGAGTCCTCGGCGAACATGG	Strong	-5.89644
NCAPD3	AGGGCTGCAGGCCGCTACCA	Strong	-4.05449
NCAPD3	CCGGTGCCCTGGGATCATGG	Strong	-5.94047
NCAPD3	GCAACGCCACCATGATCCCA	Strong	-5.51667
NDOR1	AACTAGAAGGCAGTTCCCGC	Strong	-6.0279
NDOR1	TAGTCTCAGACCAGACCACC	Strong	-4.80269
NDOR1	TTAGTCTCAGACCAGACCAC	Strong	-4.82266
NELL1	CCGCCAAACTTGCTAGCGGG	Weak	-0.312495
NELL1	GCAAATGAGCCTGGATCCTG	Weak	0.195889
NELL1	GGAGCCGCCAAACTTGCTAG	Weak	0.125835
NIP7	ATCCGGTGTTCCAACCCAGG	Strong	-4.86831
NIP7	CCAACCCAGGGGGAAAAATG	Strong	-4.93048
NIP7	GGATCCGGTGTTCCAACCCA	Strong	-6.30886
NIT1	GCAGGGTCCGATCCGGAGGG	Strong	-4.21077
NIT1	TATAGCCAAAACCATTCGCA	Strong	-5.90112
NIT1	TTCGCAGGGTCCGATCCGGA	Strong	-5.83491
NMD3	ACAGCCAGGTTGGCAGCTGA	Strong	-6.34561
NMD3	ACCCGCAACAAAATAGACCC	Strong	-3.92632
NMD3	CAGCCAGGTTGGCAGCTGAC	Strong	-5.62076
NOP16	GCGTGTTTGAGCTGCTGGTG	Strong	-4.80924
NOP16	GGTGGTCAGCGCGATGCCCA	Strong	-6.84996
NOP16	TGTTTGAGCTGCTGGTGCGG	Strong	-4.12977
NRCAM	CCTGGCTGGAGCAGCCAGAG	Weak	-0.274032
NRCAM	CTCTGGCTGCTCCAGCCAGG	Weak	-0.0134042
NRCAM	GATAGCTTCGTCGAGAACGG	Weak	0.293306
NUP85	CCAGGCTCCTAGAAGTCGCT	Strong	-5.18886
NUP85	CTCTGAGCGGGAGGCCTGAG	Strong	-4.89571
NUP85	GAGCGACTTCTAGGAGCCTG	Strong	-5.55828
NUP93	ACGGCTGTAGCACAAGGTAA	Strong	-4.63964
NUP93	TCAAGCCGGCACCTGAGCGG	Strong	-5.65864
NUP93	TCCTCAAGCCGGCACCTGAG	Strong	-5.80146
OGFOD1	AGGTAGCGTCTTGATCTGCG	Strong	-5.47953
OGFOD1	GATGAATGGGAAGCGGCCAG	Strong	-5.23118
OGFOD1	GCGTCTTGATCTGCGTGGCG	Strong	-5.11758
OR11H4	GTGACAGAGTTTATTCTCCT	Weak	-0.101284
OR11H4	TAGACTTAAGACCCATGAAC	Weak	0.164604
OR11H4	TGTGTTGCTGACCTGTTCAT	Weak	-0.0648561
OR2AP1	AGATGTCCCTGAACTCCAGG	Weak	-0.112295
OR2AP1	GAAAGGTGAAAACTGCCACC	Weak	-0.0515156
OR2AP1	GGACATCTGTTAGACCCAGA	Weak	0.158979
OR4F17	CTGGGTCTCTCTGATTCTCA	Weak	-0.00214201
OR5AK2	GATACACCAAAACTCATGCT	Weak	0.242983
OR5AK2	GGATACACCAAAACTCATGC	Weak	-0.133374
OR5AK2	TTGGTGCCCAGCATGAGTTT	Weak	-0.108563
OR8H2	CAGAAAGTGTCAGTCCCATA	Weak	-0.330713
OR8H2	GTGGCTGACTTCATCCTTAT	Weak	0.275955
OR8H2	TAGAAGGAATAACACAAATG	Weak	0.0645587
ORC2	CGGTGAGTAGTGGGGTGTCG	Strong	-5.11063
ORC2	GCGAGCTAAGCAGAAAAGGG	Strong	-5.21453
ORC2	TGCTTAGCTCGCGGCGTGTG	Strong	-5.76276
ORC3	ACCACATACCTTAGACATCG	Strong	-6.67815
ORC3	ACGCAGAGTCAGTAAGACCA	Strong	-6.18403
ORC3	TCGATGTCTAAGGTATGTGG	Strong	-3.21046
OXSM	AGCCAGCGATACCTGTAACG	Strong	-5.14456
OXSM	CGACTGTGGAGAAGTGTCCG	Strong	-5.56766
OXSM	GTAGCCAGCGATACCTGTAA	Strong	-5.03351
PAF1	CGAGACTCAGGTGAACGCGC	Strong	-5.2329
PAF1	GTGAACGCGCAGGCAGCACC	Strong	-5.10025
PAF1	TGAACGCGCAGGCAGCACCG	Strong	-5.55173
PAGE3	CTCACAACTAAATTCCCAGG	Weak	0.412719
PAGE3	GTCCGCAGATCAGTCCTCCT	Weak	0.359041
PAGE3	TTCCCAGGAGGACTGATCTG	Weak	-0.772907
PAK5	GAGACCGGGAACATGGCGCT	Weak	0.0306039
PAK5	GAGCGCTGTAGCAGCTGAGA	Weak	0.137282
PAK5	GCCCGGGGAGACCGGGAACA	Weak	-0.176788
PAQR6	CAGGCCCAGGGCTCCACGGG	Weak	-0.226771
PAQR6	CTGGTGGGTCAACAGGCCCA	Weak	0.219713
PAQR6	GTGGGTGCTCCTAAGCTGGT	Weak	0.00265867
PDGFD	GCTCGGAAAGTTCAGCATGC	Weak	-0.0255224
PDGFD	GGCGATTAGCACAGCGACCC	Weak	-0.089441
PDGFD	TTCAGCATGCAGGAAGTTTG	Weak	0.124235
PDLIM4	CCAGGGCGAAGGCCCGCGCA	Weak	-0.137887
PDLIM4	CCCCATTCCGTGACCCTGCG	Weak	-0.12605
PDLIM4	GGTCACGGAATGGGGCATCG	Weak	0.268157
PF4V1	CGGAGCTCATGTTGCAGCTG	Weak	-0.30905
PF4V1	GTTGCAGCTGAGGTTCCAGC	Weak	0.453227
PF4V1	TCCCAGTGCGCAGGGAAAGT	Weak	-0.141166
PFDN2	CAAGAGCAGCGGGAGCGGCG	Strong	-6.0015
PFDN2	GCGGAGAACAGCGGTCGCGC	Strong	-3.84423
PFDN2	GGTCGCGCCGGCAAGAGCAG	Strong	-5.69218
PFDN6	AGGTTAGGATTTCGGTTGAG	Strong	-5.48017
PFDN6	CCCTGTCCCCAGGAGATGGT	Strong	-4.9168
PFDN6	GATTTCGGTTGAGAGGCTTG	Strong	-5.62568
PISD	ATGTCTGGGATTACTGCACG	Strong	-6.07875
PISD	CGATGTCTGGGATTACTGCA	Strong	-5.7988
PISD	CGTGCAGTAATCCCAGACAT	Strong	-4.13411
PITX2	CCTGGAGCTGAGCTGCGGCA	Weak	0.0979009
PITX2	CGGGCGGTCGAACAGGAGCC	Weak	0.181172
PITX2	TCGGGCGGTCGAACAGGAGC	Weak	-0.277922
PLRG1	CCTGCCGGAGGTGGGATACA	Strong	-5.67569
PLRG1	CGTGTATCCCACCTCCGGCA	Strong	-4.64405
PLRG1	GCTACCGTGTATCCCACCTC	Strong	-5.32021
PLSCR4	AAGTAAGCGCGCGGAAGGGA	Weak	0.10391
PLSCR4	TCTGCCAGTACAACTAGACC	Weak	0.420913
PLSCR4	TTATAAACAAAGTAAGCGCG	Weak	-0.517034
PLXNA1	CTGCTCATGCACCACTAGGT	Weak	-0.0732456
PLXNA1	CTGGGGCCTCACCCACCTAG	Weak	-0.0693998
PLXNA1	GGTGCATGAGCAGACAGGCG	Weak	0.139248
POLR1B	ACATGGATCCTGGCAGCCGG	Strong	-3.8335
POLR1B	ACCGGCTGCCAGGATCCATG	Strong	-6.62506
POLR1B	CCGGTGTGCAGGTGGCCACA	Strong	-5.39821
POLR2A	AGAAGAAGGCGGCTCCCGGA	Strong	-7.17857
POLR2A	AGAAGGCGGCTCCCGGAAGG	Strong	-4.04747
POLR2A	GGGACGGTTGGAGAAGAAGG	Strong	-4.35679
POMP	AGAGGCTGTTCGCAGAGCTG	Strong	-5.607
POMP	CTGACGGTAACGGGGCAGAG	Strong	-5.51211
POMP	GTTCGCAGAGCTGCGGAAGA	Strong	-4.43923
POT1	ACGGGTGAGTGAAATTTGTA	Strong	-5.59017
POT1	GTTTGGTGTGTTCATTTGAG	Strong	-4.57586
POT1	TTTGGTGTGTTCATTTGAGT	Strong	-5.91308
POU5F1	CCCGCCGTATGAGTTCTGTG	Strong	-5.63774
POU5F1	GAAGGATGTTTGCCTAATGG	Strong	-6.75827
POU5F1	TCTGTGGGGGACCTGCACTG	Strong	-5.94355
PPA2	CCCCAACCGCAGGCACGCAG	Strong	-6.28326
PPA2	CCCCAGCCGCTGCGTGCCTG	Strong	-4.49091
PPA2	CTGCACTGGTCCCCAACCGC	Strong	-4.8899
PPHLN1	AGCGGACGGCTGCATTTACG	Strong	-4.40944
PPHLN1	CATTTACGGGGTCTCCCGGA	Strong	-5.76497
PPHLN1	GCATTTACGGGGTCTCCCGG	Strong	-5.47142
PPP3R2	AAACGAGGCCAGTTACCCGG	Weak	-0.0174829
PPP3R2	CCGTTGCCAGATGTCCACAA	Weak	0.0320348
PPP3R2	GATGTCCACAATGGGAAACG	Weak	-0.0142956
PPWD1	AACAACATGGCGGCGGAAAG	Strong	-5.07253
PPWD1	ACGTAGAAGGCGCCGGGACC	Strong	-5.35694
PPWD1	TAGAAGGCGCCGGGACCCGG	Strong	-5.47759
PRKDC	AGCACCGCAGCGGTCCGCAG	Strong	-5.60007
PRKDC	GGTCTCCTGCAGCCGCAGCA	Strong	-5.49709
PRKDC	GTGTGCGTTGCTCCCTGCTG	Strong	-4.72349
PRPF38A	AGAAAAAGCACCTAGAGGAA	Strong	-5.59423
PRPF38A	CCTAGAGGAATGGAGAAAGG	Strong	-5.12756
PRPF38A	GCACCTAGAGGAATGGAGAA	Strong	-5.32199
PRSS54	CAGTTCATGGACGAACTCTG	Weak	-0.210533
PRSS54	CCATGAACTGTTCCTGCTCA	Weak	0.3734
PRSS54	GCTCAAGGAGAAATGAACTC	Weak	-0.156424
PRUNE2	CCCGGGAAAGTGGCCCGCCG	Weak	-0.407584
PRUNE2	CGGCCCAAGGAAGACGAGCG	Weak	0.0116121
PRUNE2	CTCGGCCCAAGGAAGACGAG	Weak	0.391609
PSG6	ATCCTAGGCTCATCTCCACA	Weak	-0.069073
PSG6	TCCCCTGTGGAGATGAGCCT	Weak	0.0111881
PSG6	TGTCTGTGTGTTCTCCCCTG	Weak	0.0632881
PSMB11	CTCTGCAGGATGTGTGCAAG	Weak	0.17155
PSMB11	GCCCGAGGCAGGTGAGGTGA	Weak	0.344138
PSMB11	TGGCAGTCCCCTGACACCCA	Weak	-0.517965
PSMB6	GCAGTACCGGAGGAGAAAGA	Strong	-5.01411
PSMB6	GCTACCTTACTAGCTGCTCG	Strong	-4.83871
PSMB6	GTACCGGAGGAGAAAGATGG	Strong	-5.76244
PUS7	AAGCAGCGCTTTCCGCGCGG	Weak	-0.000218283
PUS7	AGCGCATCTGGTCCTCCGCG	Weak	0.0305123
PUS7	CAAAAGCAGCGCTTTCCGCG	Weak	-0.0225951
PYCRL	AAGCCCACGCGCCGCGGAGA	Weak	-0.323072
PYCRL	AGGCAACAAGATGGCAGCTG	Weak	0.117082
PYCRL	CGGCGTCCGAGGCAACAAGA	Weak	0.207959
RAB8A	CAGCTTGAACAGGTAATCGT	Weak	0.104173
RAB8A	CGATCAGCAGCAGCTTGAAC	Weak	0.0208714
RAB8A	GTTCAAGCTGCTGCTGATCG	Weak	-0.119441
RABGEF1	CTCGCCCGCTTCGCCCGGGT	Weak	-0.416987
RABGEF1	GAAGCGGGCGAGCGGTGGTT	Weak	0.269884
RABGEF1	GCGAGCGGTGGTTTGGACGC	Weak	0.139512
RAD50	GCGGTTGCGGGGTCGCATTG	Strong	-5.78349
RAD50	GCTGTGAGTGCGCGGTTGCG	Strong	-5.30875
RAD50	GGCAGGAAGCTGTGAGTGCG	Strong	-4.67876
RAD9A	ATGAAGTGCCTGGTCACGGG	Strong	-5.56557
RAD9A	CTGCCCCAGCGCTCCGCCAG	Strong	-4.69223
RAD9A	TGGCCGCTGGCGGAGCGCTG	Strong	-5.72267
RBM48	ATTTGATCACCACGTCCAGA	Strong	-4.92842
RBM48	GAGGGCGGTATGCGACACAC	Strong	-5.76482
RBM48	TGATCACCACGTCCAGAGGG	Strong	-5.00144
RGPD5	GCGCCGCACGCTCGTCACAG	Weak	-0.174333
RGPD5	GGCCCACTGTGACGAGCGTG	Weak	0.0994039
RGPD5	TGAAGCAGCGGCGTAGCCGG	Weak	0.0814332
RIBC2	CGGCGTCACTGGGAGCCCGA	Weak	-0.141512
RIBC2	CGGGAGCGTCTGTACCTCTG	Weak	0.223947
RIBC2	GGCTCCCAGTGACGCCGCAG	Weak	-0.083574
RLN3	AGATGCTTTGAACGTGAGAG	Weak	-0.16959
RLN3	CAAAGCATCTCCGTCCAGCA	Weak	0.147822
RLN3	GATGCTTTGAACGTGAGAGT	Weak	0.0287753
RNF2	CCAGAGTCTTGCTCCGGCCG	Weak	0.221917
RNF2	CTGATACCAGAGTCTTGCTC	Weak	0.128579
RNF2	GACTCTGGTATCAGCTGCCG	Weak	-0.207791
RNPC3	CACAAGTTGTCAATCAAAGA	Strong	-4.81775
RNPC3	CCAGCCACTTCAGGGAAAGA	Strong	-5.55467
RNPC3	GGAAAGAAGGTTGACGCTCA	Strong	-5.22682
ROBO4	GCAACTCACCCATGATGAGC	Weak	-0.00179017
ROBO4	GGAGGAGACAGCCTCCTGGG	Weak	0.0963594
ROBO4	GGGAACCCCTGCCCCCCAGG	Weak	-0.101129
RPL13A	GATGGCGGAGGTGCAGGTAT	Strong	-5.20357
RPL13A	GTGCAGGTATGGGCTCCGCG	Strong	-5.52169
RPL13A	TGCAGGTATGGGCTCCGCGC	Strong	-4.77318
RPL15	CCATCAGGTAGGCTGCGTTG	Strong	-6.68807
RPL15	CCTCAACGCAGCCTACCTGA	Strong	-3.63559
RPL15	TCTGGCGGCAGCCATCAGGT	Strong	-5.52737
RPL23	AGCCACTGCACGACAGATGG	Strong	-5.50343
RPL23	CACTGCACGACAGATGGTGG	Strong	-5.5253
RPL23	CTCCACCATCTGTCGTGCAG	Strong	-4.49953
RPL3	CGTGATGGTATGTGTTGTAA	Strong	-6.80301
RPL3	CGTTTCATTGTCACCGGCGT	Strong	-5.86792
RPL3	GGATTCAGCCGTGCCGACGC	Strong	-6.14413
RPLP1	AGGAAGCTAAGGCTGCGTTG	Strong	-5.6172
RPLP1	CAACGCAGCCTTAGCTTCCT	Strong	-5.14699
RPLP1	CTAGTCGCCGGATGAAGTGA	Strong	-5.49068
RPS2	GATTCCCGCCGCCCACGCAG	Strong	-4.47325
RPS2	GCGTGGGCGGCGGGAATCCG	Strong	-5.12918
RPS2	TAGACCCGACCCGATGTCCG	Strong	-4.47067
RPS23	ACAGGATGGGTGAGCTGTTG	Strong	-5.40546
RPS23	CAACAGCTCACCCATCCTGT	Strong	-6.1403
RPS23	GATGGGTGAGCTGTTGTGGC	Strong	-4.56328
RPS5	GACGCTCAGGCTGTGTTCTC	Strong	-6.36203
RPS5	GTCTGTACCAGGGCGGCGCG	Strong	-5.86804
RPS5	TCTTCCTGTCTGTACCAGGG	Strong	-3.74243
SEC13	AACACTCACCATGATTGCGG	Strong	-6.84008
SEC13	ACCAACACTCACCATGATTG	Strong	-5.8766
SEC13	GCCGCAATCATGGTGAGTGT	Strong	-3.15895
SEC61A1	GCGGGCAGCGTCGCCTCACG	Strong	-6.13308
SEC61A1	GCGTGAGGCGACGCTGCCCG	Strong	-2.51442
SEC61A1	GCTCAGCTCTGCTCCGCGTG	Strong	-6.99263
SF3B4	CCAGTTACCCTGATTCCGCT	Strong	-5.61959
SF3B4	CCGATCTCCGAGCGGAATCA	Strong	-4.98094
SF3B4	CGGCGGGATCTCTTTCGCCA	Strong	-5.3662
SH2D1A	CCTTGCACAGTTCTCCTCCT	Weak	0.0305415
SH2D1A	GGCCTGCCCAAGAGTCCACC	Weak	0.0907295
SH2D1A	GGCCTGGTGGACTCTTGGGC	Weak	-0.11175
SHISA3	AGCAGGAGTCAGCTCCGCCG	Weak	-0.0175984
SHISA3	CCCCAGCCCCTATCTGTCAC	Weak	-0.152768
SHISA3	CCTGCTCCTGTGACAGATAG	Weak	0.167024
SKIV2L2	CGAGGGCGACTCGACCACTG	Strong	-5.61353
SKIV2L2	GAGCTGTTCAGCGTGTTCGA	Strong	-6.43937
SKIV2L2	GGGCGACTCGACCACTGCGG	Strong	-4.05723
SLC10A4	GACGTGCTCGGCGGCGTCGG	Weak	0.0878454
SLC10A4	GCGGAGTGCCAGGCTGCGGG	Weak	0.338426
SLC10A4	GCGGGCCGGTCTCCGCTCCC	Weak	-0.428596
SLC13A4	AAGACATGTGAACAGAGTTA	Weak	-0.103558
SLC13A4	ATAAGTAGGGAACCAATTTG	Weak	-0.0554313
SLC13A4	CTCAAGGCAAATTATAAGTA	Weak	0.156556
SLC25A2	GAGCGGCTTCCCCCGCACTG	Weak	-0.229543
SLC25A2	GGGCTCTCACCCCAGTGCGG	Weak	0.176756
SLC25A2	GGGTGAGAGCCCAGAACAGG	Weak	0.0525952
SLC25A26	AATCCAAGCCGGAGCAGAAG	Strong	-5.47057
SLC25A26	GACGTGATCCGCTTCTGCTC	Strong	-5.37432
SLC25A26	GTCAAGGCTACAATCCAAGC	Strong	-5.09563
SLC2A14	GAACAAAAGTCAGGTTGTGT	Weak	0.060395
SLC2A14	TGAACAAAAGTCAGGTTGTG	Weak	0.172026
SLC2A14	TTGCATTGTGAACAAAAGTC	Weak	-0.235936
SLC38A11	ACATTTGTCTGGGCGAACTC	Weak	0.239369
SLC38A11	CTCCGGTGGAAAAGCGCCCC	Weak	-0.218793
SLC38A11	TTTGTCTGGGCGAACTCCGG	Weak	-0.0119874
SLC39A9	CCCGGTCGAGTGCAGTACCA	Strong	-5.93279
SLC39A9	CGCCGATACTACAGCTGCCA	Strong	-5.2246
SLC39A9	GCTGTAGTATCGGCGACTCC	Strong	-4.90406
SMOX	ACGGTCCCGGCGGCGGCTGG	Weak	0.344603
SMOX	AGCCGCCGCCGGGACCGTAG	Weak	-0.0779701
SMOX	TCGGGCCCCTACGGTCCCGG	Weak	-0.269545
SNRNP25	GCGGGCAGAGCCCGGCTGAG	Strong	-5.22363
SNRNP25	GCTGAGAGGGGCGGCCCTGG	Strong	-3.9679
SNRNP25	GGGCAGAGCCCGGCTGAGAG	Strong	-6.37035
SNRNP27	ACTCACCCCTCCGTGGAGAG	Strong	-5.7852
SNRNP27	CTACAGGACTCACCCCTCCG	Strong	-4.47885
SNRNP27	GTCGCAGCCGCTCTCCACGG	Strong	-5.27983
SNRPC	ACGATCACCCTCAGATTTCG	Strong	-5.43674
SNRPC	AGTGGGGCCCCGAAATCTGA	Strong	-6.39765
SNRPC	GCAACATGCCCAAGTGAGTG	Strong	-3.81616
SNX10	CCCTGCTCTGTTCTGCCCGG	Weak	-0.109826
SNX10	GGTCTCTTGTCACTTACGGG	Weak	0.0218248
SNX10	TCCTCCGGGCAGAACAGAGC	Weak	0.0927845
SPATA5	AAAGCGGTTGAACCAAAGCG	Strong	-4.90098
SPATA5	TCTTGGAAGACATGGTCACA	Strong	-5.35169
SPATA5	TTGAAGCGCGCACATTGAGT	Strong	-5.72153
SPCS2	CGGCGGCAGCTGTACAGGGC	Strong	-6.51683
SPCS2	CGGCTTCAGACAAGTCGGAG	Strong	-3.38353
SPCS2	GCGGCGGCAGCTGTACAGGG	Strong	-5.7436
SPINT3	CTAGGCAGAGAGTGAGAATC	Weak	0.158557
SPINT3	CTAGTTCTGATCGAAGCTCT	Weak	-0.0525351
SPINT3	CTTCGATCAGAACTAGCACG	Weak	-0.100016
SQOR	CCAGGGCCAAAGATCGGCCG	Weak	0.115845
SQOR	CGAAGGCTCCGCTCACGCCC	Weak	0.0746415
SQOR	GCCCGGGTAAGAGGCATCCG	Weak	-0.195439
SRP72	AGTCGCCGTTCTGGCCATAC	Strong	-4.39822
SRP72	GGGTGTCAGTACCTGCGCTG	Strong	-7.02609
SRP72	TTCACTTCACTCCACAGCGC	Strong	-4.12643
STAT3	AAGGGCCTCTCCGAGCCGAG	Weak	-0.322114
STAT3	AGGGCCTCTCCGAGCCGAGG	Weak	0.294046
STAT3	TTGGCGCTGTCTCTCCCCCT	Weak	-0.196509
STKLD1	AGGGACGCCTGAGTGCCTCG	Weak	0.215447
STKLD1	AGGGCGCCGTTCGGGCGGGG	Weak	-0.186192
STKLD1	TCGAGGGCGCCGTTCGGGCG	Weak	-0.0373791
STT3A	CGGCTTTCCTAAACGATCCG	Strong	-4.96657
STT3A	CTACGGCCTTCTCACCTGGC	Strong	-4.94609
STT3A	GCTTTCCTAAACGATCCGCG	Strong	-5.93665
SUGT1	AACCGTGATAGTAGCAGCTC	Strong	-5.54482
SUGT1	CGCCGGAGCTGCTACTATCA	Strong	-4.39397
SUGT1	CGGCAGCAACAGCGACTACG	Strong	-5.67983
SUPT6H	GAGACTGGGAAAAGATAGTA	Strong	-5.75893
SUPT6H	GATAGTACGGACCCACCGCA	Strong	-4.19853
SUPT6H	GGAGTCGTCGAACCGAGACT	Strong	-5.59784
TAF1C	CGTCCCGAGTGCCAAAGCTG	Strong	-5.45191
TAF1C	GCCGGACCCTGGCACCACGA	Strong	-4.70792
TAF1C	TCTACTTGAGATTTCCCTCG	Strong	-5.5015
TAGAP	ATCCGGTGAGCTGTAAAGAA	Weak	0.0911955
TAGAP	TCCCATTCTTTACAGCTCAC	Weak	0.181351
TAGAP	TCCGGTGAGCTGTAAAGAAT	Weak	-0.280934
TARS2	ACACCGCCACCTCTGATACA	Strong	-6.19566
TARS2	ACATGGCCCTGTATCAGAGG	Strong	-5.59907
TARS2	GGAACATGGCCCTGTATCAG	Strong	-5.17979
TCF12	ACCCACAAGTTCTATTCGGG	Weak	-0.0700311
TCF12	AGACCCACAAGTTCTATTCG	Weak	0.559701
TCF12	GACCCACAAGTTCTATTCGG	Weak	0.284283
TFAP4	AATCAAAGGGCAGCGCCGGA	Weak	0.08039
TFAP4	CAAAGGGCAGCGCCGGACGG	Weak	-0.292793
TFAP4	GACGGAGGTGCAGAATCGGC	Weak	0.203156
TFB1M	ATGGTGCTTGCCGCGTATCA	Strong	-5.53925
TFB1M	CCGCGTATCATGGCTGCCTC	Strong	-4.80372
TFB1M	CCGGAGGCAGCCATGATACG	Strong	-5.53026
THEM4	CAGCATGGCTCCGGGCCGCG	Weak	-0.184788
THEM4	CTAGAGCAAGCGCGGCCCCG	Weak	0.0465423
THEM4	GTCCAGGGCTAGAGCAAGCG	Weak	0.132766
TIMM22	GGCGGAACCCGCTGTCTCAG	Strong	-5.23846
TIMM22	GGCTCGGCCCCTGAGACAGC	Strong	-4.7956
TIMM22	GTACTGCAGCGGAGCTTCGG	Strong	-5.69186
TIRAP	CAGTTGCGATGAGGGCTGCG	Weak	-0.342493
TIRAP	GCGCAGCCCTCATCGCAACT	Weak	0.0275109
TIRAP	GCGCGGGCCCAGTTGCGATG	Weak	0.309
TLR6	GAAAATAACTTGTAAATGAA	Weak	-0.311889
TLR6	GGTAAGTAGAAAGACTTCTG	Weak	0.632927
TLR6	TTCTTCTGAAAAAGAGATCT	Weak	-0.311125
TM4SF4	ATTTCTGTGAACTGTGTCCT	Weak	-0.144874
TM4SF4	CCCCAAAATACTGATTGAAT	Weak	0.167953
TM4SF4	GGACACAGTTCACAGAAATT	Weak	-0.0219294
TMEM191C	AAAATACTAATACCAAATGC	Weak	-0.141429
TMEM191C	ATCTTCAACTTGCCTGCATT	Weak	0.14932
TMEM191C	GCCGTAATTGGATCAATGAA	Weak	-0.0159277
TMEM214	AGCCATGGCGACCAAGACGG	Weak	0.270773
TMEM214	AGGTAGTGAAGAAGGGTCGG	Weak	-0.134179
TMEM214	CGGTGGGAGGTAGTGAAGAA	Weak	-0.135811
TMEM234	AGACAGCGGCGTTGCCATGG	Strong	-4.49691
TMEM234	AGGGTCGGGAAATCCATGGA	Strong	-5.95481
TMEM234	GGGTCGGGAAATCCATGGAA	Strong	-5.4422
TMEM80	AAGATGGCGGCCCCGCGGCG	Weak	-0.367928
TMEM80	CCCGAGCTCACCTCGCCGCG	Weak	0.180415
TMEM80	CGCCCGAGCTCACCTCGCCG	Weak	0.188583
TMPRSS11E	AGCAATGAAGAGTCCTGTGA	Weak	0.145892
TMPRSS11E	CAGGACTCTTCATTGCTGGT	Weak	-0.168125
TMPRSS11E	GCTGGTTGGCAATGATGTAT	Weak	0.0309492
TMSB4X	CCCTGGGGCTCACCGAAGCG	Weak	0.0327372
TMSB4X	CCTCGCTTCGGTGAGCCCCA	Weak	0.220817
TMSB4X	CGTACTCGTGCGCCTCGCTT	Weak	-0.219535
TMX2	CGTTACGGCCGAAAAGATGG	Strong	-5.29108
TMX2	GAATACACGAGAGCAATTAG	Strong	-5.41762
TMX2	GCGAGCCATCGTGAAAGTCG	Strong	-5.0125
TNFAIP8	CCGCGGACCTTAGCCAAGCG	Weak	0.140707
TNFAIP8	CGAGTTCTCTGCTCTCTCGG	Weak	-0.106337
TNFAIP8	CGGTGGCTCACGGGTTCCCG	Weak	-0.0260074
TNFSF18	AAAAATGTGTTTGAGCCACT	Weak	-0.000994248
TNFSF18	TGAGTTCTTGAATGGCTTAA	Weak	-0.217797
TNFSF18	TTAAGCCATTCAAGAACTCA	Weak	0.224841
TRAM1L1	AAAAAAATAAATCAAAGGCG	Weak	-0.129147
TRAM1L1	AAGTCAGTCCCGGGTCGCAG	Weak	-0.0903304
TRAM1L1	CCCATCCCGAAGTCAGTCCC	Weak	0.215085
TRAPPC5	AGGAACCGCAGCAGTCTGCT	Strong	-3.75554
TRAPPC5	CTCGGCCGAGCAGACTGCTG	Strong	-6.51979
TRAPPC5	GGGGTGGGTAGGGTCTCACC	Strong	-5.71564
TRH	GACTCCTGACCTGCCGACTG	Weak	0.0148442
TRH	GACTGCGGATCCCGAGTCCC	Weak	0.0576835
TRH	GGGGACTCGGGATCCGCAGT	Weak	-0.0758935
TRIM61	AATCCGGCCAAAGAATACTC	Weak	0.0111842
TRIM61	GGACCCACCGAGCCCCCGCG	Weak	0.119335
TRIM61	GGTATGAGTCCTTCCTCGCG	Weak	-0.133257
TRMT11	CCAGATGCTCCTGCGCCATG	Weak	0.158873
TRMT11	GAGGAGCAGATACCTGTTAA	Weak	0.126623
TRMT11	GTATCTGCTCCTCATGGCGC	Weak	-0.287644
TRMT12	AGGCTACCTTATTTAAGACC	Weak	0.0435727
TRMT12	CAGGCTACCTTATTTAAGAC	Weak	-0.0265321
TRMT12	GACCGGGAATTTAGTCAGCC	Weak	-0.0206694
TRMT5	ACATCCGATCGGTACCGGAG	Strong	-6.10243
TRMT5	CCGATCGGTACCGGAGCGGG	Strong	-5.6531
TRMT5	TCCAGCTGCAGAGCGACGTG	Strong	-4.12648
TRNAU1AP	CACGTCGCCCATCCACAGGC	Strong	-6.06047
TRNAU1AP	CCTTGTCTTCAGACCCCGGA	Strong	-4.01112
TRNAU1AP	TGGATGGGCGACGTGAGTGA	Strong	-5.95385
TUBE1	CACCACCATGACCCAGTCGG	Strong	-4.39653
TUBE1	GACCACCGACTGGGTCATGG	Strong	-5.22143
TUBE1	GCGCACCACCATGACCCAGT	Strong	-6.26065
TULP4	AGTGGGTTTGGTGATTTGGA	Weak	0.0381887
TULP4	TGTGATTTCAAACATTGCAG	Weak	-0.138826
TULP4	TTTCAGTGGGTTTGGTGATT	Weak	0.10479
URM1	ACGACTTCAATCCATCCCCA	Strong	-5.1698
URM1	GGCTGCGCCCTTGTCAGTGG	Strong	-5.47592
URM1	TCGGGTGAGTCACAGAGCTG	Strong	-5.35754
USP27X	AGACGGCGGAGAAGGCGGAG	Strong	-5.3723
USP27X	GAAGGCGGAGAGGAAGGTGG	Strong	-4.79314
USP27X	GGCGGAGAAGGCGGAGAGGA	Strong	-5.54563
VCP	CCACTGCCACTGCCACCTCG	Strong	-5.31971
VCP	CTGGCTCCTGATCCGCGAGG	Strong	-4.86937
VCP	GGCAGCGACGACTCAAACGA	Strong	-5.63016
VMP1	AGATCCGGAGCAGCCGGGGT	Strong	-5.40838
VMP1	GCTTCCAGGATCCTGAGATC	Strong	-4.91408
VMP1	GGCGGGTGTGAGAGTCCGTA	Strong	-5.27495
VPS45	AGCAAAAACCACGTTCATGG	Strong	-5.23501
VPS45	ATTTAGCCAGAAAAGGGGGC	Strong	-5.2355
VPS45	GGTTAATTTAGCCAGAAAAG	Strong	-5.38749
VTA1	CTGTATGCTCTTGAACTGTG	Weak	-0.104143
VTA1	GTATGCTCTTGAACTGTGCG	Weak	-0.0334647
VTA1	TGTATGCTCTTGAACTGTGC	Weak	0.133862
WARS	AAAGATGGCAATACATACCC	Strong	-5.13801
WARS	CAACTGCCCAGCGTGACCAG	Strong	-6.14379
WARS	TGTGGAAGACACTGCAGAGG	Strong	-4.33333
XPO1	AACAGTAGCTACAGCCCCGG	Strong	-4.98452
XPO1	AGCAACAGTAGCTACAGCCC	Strong	-5.53368
XPO1	AGCGGCCGCGGCAGGAGCAG	Strong	-5.33458
XRCC2	GGCACTACACATCGCCCCGA	Strong	-5.62246
XRCC2	TACACATCGCCCCGAAGGCT	Strong	-6.2793
XRCC2	TCGCCCCGAAGGCTCGGCGC	Strong	-4.02108
XRN2	CCATAGCGGCACACGGCTGG	Strong	-4.13279
XRN2	GAACGCCGGGACTCCCATAG	Strong	-6.47415
XRN2	GGGACTCCCATAGCGGCACA	Strong	-5.27167
ZAR1L	AGGGTGGCCTGGGACTCTTA	Strong	-6.42558
ZAR1L	CGCTGACCCTTAAGAGTCCC	Strong	-4.85186
ZAR1L	GGCGGCCCCTCCAAGCAGGG	Strong	-4.69508
ZBTB20	ACTTACTCTTTCTGCTCGGG	Weak	0.149734
ZBTB20	CCAGCATGAGCTGGAAATGT	Weak	-0.534569
ZBTB20	CGGTACAGTCCAGCATGAGC	Weak	0.387185
ZC3H13	AAAAACACTACCAGGCCGCT	Strong	-4.39201
ZC3H13	AAGGCAACAAAAACACTACC	Strong	-5.3903
ZC3H13	AGAGATTGTAGATTAAGAAA	Strong	-6.03218
ZEB2	AAAAACCTCGCCAAGAGTGT	Weak	0.0890638
ZEB2	ACCTCGCCAAGAGTGTCGGG	Weak	-0.17556
ZEB2	GTCCTGCCTCCCGACACTCT	Weak	0.0917965
ZFP14	CACCGAGGCAATGGGCGCGG	Weak	0.0541184
ZFP14	CTGCTGGTGTCGGCTCCGAG	Weak	-0.173462
ZFP14	TGAGTTGGTCGCTTGCACCG	Weak	0.111834
ZFP41	ACCAGTGCCAGCGTCCCCGT	Weak	-0.0668905
ZFP41	CGGGGACGCTGGCACTGGTG	Weak	-0.21702
ZFP41	GCCGGTGCCTAGGGCCGACG	Weak	0.282821
ZNF181	CTGGGCAGTGTCGTCCCCAG	Weak	-0.235895
ZNF181	GCAACGGCCGCCGACCTCTG	Weak	0.273868
ZNF181	GTGTCGTCCCCAGAGGTCGG	Weak	-0.0375604
ZNF273	GCCACAGAAGGTGGACCTCT	Weak	-0.342634
ZNF273	GGTAACGGGGCCACAGAAGG	Weak	0.370876
ZNF273	TCTATGTCCTCTGCTCCTAG	Weak	-0.0374462
ZNF324B	CGCGCCACAGCCCAGACCAC	Weak	0.0458062
ZNF324B	GGCGCGCGGGTCGGGGCCCG	Weak	0.110259
ZNF324B	TGGTCTGGGCTGTGGCGCGC	Weak	-0.158187
ZNF692	AGAGAAACGCTGCGCGCGCG	Weak	-0.15639
ZNF692	CTACAGCAGCCGACGCCGAG	Weak	0.236514
ZNF692	GAAACGCTGCGCGCGCGAGG	Weak	-0.0712576
NonTarget	ATCACGTGATCGGATGGTTC	NonTarget
NonTarget	CGCTAGTACGCTCCTCTATA	NonTarget
NonTarget	AGGCTTAAATGGCGAGATTG	NonTarget
NonTarget	CAGGGTTGCGCAGAGGACTC	NonTarget
NonTarget	AAGGCAATTTACTGGATCCT	NonTarget
NonTarget	AACATCTCGTTAGGGGTATC	NonTarget
NonTarget	AAGTGACAGATGGGCAGGCG	NonTarget
NonTarget	ATCTCGGGTCGACTGCGGAT	NonTarget
NonTarget	ATCAGGCCTTGTCCGTGATT	NonTarget
NonTarget	CATCTGTAGGGTTGCAAGCC	NonTarget
NonTarget	CCATTCACAATCCCACTACA	NonTarget
NonTarget	ACGTCAACTGCTGGAGTGGG	NonTarget
NonTarget	CATTAGCAGCCCAGCGCCCA	NonTarget
NonTarget	AGTAGACGGACGGTGAGCTG	NonTarget
NonTarget	AGTGAGTGACAACCAGATCG	NonTarget
NonTarget	ATAATCCGGAAACGCTCGAC	NonTarget
NonTarget	ATCCAGATCACCACGCGTCA	NonTarget
NonTarget	AATTTAAGCTTCGTAACTGG	NonTarget
NonTarget	CGGAGTTAACCTGGAACCTT	NonTarget
NonTarget	CGCAATCCCTTAGGATAGCC	NonTarget
